# Supplementary material for: The effect of aging on the biological and immunological characteristics of periodontal ligament stem cells
Source: Stem Cell Res Ther. 2020 Jul 29;11:326. doi: 10.1186/s13287-020-01846-w (PMC7392710; doi:10.1186/s13287-020-01846-w)
Supplement: Supplementary file 2 — Additional file 2. mRNA_differential_expression/groupAvsgroupY_Diff_Analysis.xlsx. [file 13287_2020_1846_MOESM2_ESM.xlsx]

## Sheet: Sheet1
ProbeName	O1	O2	O3	Y1	Y2	Y3	foldChange	log2FoldChange	regulation	pval	padj	significant	Sequense	Control_Type	TargetID	PrimaryAccession	GeneSymbol	GeneName	Description	Chr	Start	End	GO	KEGG	Probe_Type	Sequence_Source
A_23_P78871	2	1.94	2	7.42	7.35	7.41	0.267809	-1.90072	down	2.6912e-09	0.000229271	yes	TCCAGTTTTCTCATGCGAATATGCACAGTTTTAATTCACGTTGTTACACTAGCCTGCCGA	FALSE	NM_024076	ref|NM_024076|ref|NM_001129994|ref|NM_001129995|ens|ENST00000430256	KCTD15	potassium channel tetramerization domain containing 15	ref|Homo sapiens potassium channel tetramerization domain containing 15 (KCTD15), transcript variant 1, mRNA [NM_024076]	chr19	34304716	34305081	GO:0007275(multicellular organismal development);GO:0051260(protein homooligomerization)		mRNA	agilent G3 V3
A_33_P3671729	2.03	2.07	2.03	4.86	4.87	4.91	0.418716	-1.25596	down	7.8281e-09	0.000666899	yes	AAACTTGGCCATGTAGTTGATGAGCGTGTCAGTCTCACAGTTTCGATATAGATCAGCCAG	FALSE	AK126671	gb|AK126671|gb|CU676339	FLJ44715	uncharacterized LOC386671	gb|Homo sapiens cDNA FLJ44715 fis, clone BRACE3021430. [AK126671]	chr10	75504144	75531917			mRNA	agilent G3 V3
A_33_P3292478	9.91	9.9	9.89	11.43	11.46	11.46	0.864629	-0.209847	down	9.2366e-09	0.000786894	yes	ATGAAGGTCTCCGAGGCTGCCCTGTCTCTCCTTGTCCTCATCCTTATCATTACTTCGGCT	FALSE	ENST00000621559	ens|ENST00000621559|ens|ENST00000611905|ens|ENST00000610493|ref|XM_006725334	CCL16	chemokine (C-C motif) ligand 16	ens|chemokine (C-C motif) ligand 16 [Source:HGNC Symbol;Acc:HGNC:10614] [ENST00000621559]	chr17	34303604	34308497	GO:0005576(extracellular region);GO:0005615(extracellular space);GO:0006935(chemotaxis);GO:0006954(inflammatory response);GO:0006955(immune response);GO:0007154(cell communication);GO:0007267(cell-cell signaling);GO:0008009(chemokine activity);GO:0042056(chemoattractant activity);GO:0050918(positive chemotaxis);GO:0060326(cell chemotaxis)	04060(Cytokine-cytokine receptor interaction);04062(Chemokine signaling pathway)	mRNA	agilent G3 V3
A_23_P21747	9.94	9.94	9.93	10.77	10.78	10.79	0.921769	-0.117523	down	1.1711e-08	0.000997695	yes	GTATCAAAAGGTTCAGAACGTAGTCTCTACTCTTCCCCTGCCTGCATCAACTGTTGCAAA	FALSE	NM_019855	ref|NM_019855|ens|ENST00000293255|gb|AF169159|gb|AF169158	CABP5	calcium binding protein 5	ref|Homo sapiens calcium binding protein 5 (CABP5), mRNA [NM_019855]	chr19	48533208	48547310	GO:0005509(calcium ion binding);GO:0005829(cytosol);GO:0007165(signal transduction)		mRNA	agilent G3 V3
A_23_P120931	2.02	1.98	2.01	5.15	5.22	5.12	0.387992	-1.3659	down	3.1417e-08	0.00267651	yes	TTGGGAAAACTTTGTGTACAATGATAATGAGCCATTCAAGCCTTGGAAGGGATTAAAAAC	FALSE	NM_014508	ref|NM_014508|ens|ENST00000428892|gb|AK313272|gb|AB590057	APOBEC3C	apolipoprotein B mRNA editing enzyme, catalytic polypeptide-like 3C	ref|Homo sapiens apolipoprotein B mRNA editing enzyme, catalytic polypeptide-like 3C (APOBEC3C), mRNA [NM_014508]	chr22	39410268	39414931	GO:0005515(protein binding);GO:0005634(nucleus);GO:0005737(cytoplasm);GO:0008270(zinc ion binding);GO:0009972(cytidine deamination);GO:0010529(negative regulation of transposition);GO:0016032(viral reproduction);GO:0016814(hydrolase activity, acting on carbon-nitrogen (but not peptide) bonds, in cyclic amidines);GO:0045071(negative regulation of viral genome replication);GO:0045087(innate immune …		mRNA	agilent G3 V3
A_23_P67648	6.31	6.41	6.4	9.79	9.75	9.8	0.65167	-0.617786	down	3.447e-08	0.0029366	yes	AGGGCCGATCCTGTCTGCAGTCACATCTTTGTGGGGCCTGCTGACCCACAAGCTTTTGTT	FALSE	NM_001749	ref|NM_001749|ref|NM_001003962|ref|NM_001302632|ref|NM_001302633	CAPNS1	calpain, small subunit 1	ref|Homo sapiens calpain, small subunit 1 (CAPNS1), transcript variant 1, mRNA [NM_001749]	chr19	36636276	36640482	GO:0004198(calcium-dependent cysteine-type endopeptidase activity);GO:0005509(calcium ion binding);GO:0005515(protein binding);GO:0005737(cytoplasm);GO:0005829(cytosol);GO:0005886(plasma membrane);GO:0006508(proteolysis);GO:0008284(positive regulation of cell proliferation);GO:0016020(membrane);GO:0022617(extracellular matrix disassembly);GO:0030198(extracellular matrix organization);GO:0070062(e…		mRNA	agilent G3 V3
A_33_P3320082	1.96	1.92	1.96	3.85	3.86	3.91	0.502582	-0.99257	down	5.932e-08	0.00505365	yes	CATATCACAGTATCAGTTAAGGAGCTTGATTTGTTTTTGGCATACTACGTGCAGGAGCAA	FALSE	NM_005596	ref|NM_005596|ref|NM_001190738|ref|NM_001190737|ens|ENST00000622520	NFIB	nuclear factor I/B	ref|Homo sapiens nuclear factor I/B (NFIB), transcript variant 3, mRNA [NM_005596]	chr9	14081842	14398982	GO:0000122(negative regulation of transcription from RNA polymerase II promoter);GO:0000978(RNA polymerase II core promoter proximal region sequence-specific DNA binding);GO:0000981(sequence-specific DNA binding RNA polymerase II transcription factor activity);GO:0001077(RNA polymerase II core promoter proximal region sequence-specific DNA binding transcription factor activity involved in positiv…		mRNA	agilent G3 V3
A_24_P649747	2.03	1.97	2.02	4.6	4.52	4.54	0.440703	-1.18212	down	6.0603e-08	0.00516295	yes	ATAGCTGCCACAGGAGTTGTCCTTGATCTGGATAAATCCATAAAAGTTGTGAAGAAATTA	FALSE	NM_014753	ref|NM_014753|ref|NR_027293|ens|ENST00000443754|ens|ENST00000554269	BMS1	BMS1 ribosome biogenesis factor	ref|Homo sapiens BMS1 ribosome biogenesis factor (BMS1), mRNA [NM_014753]	chr15	21365634	21372686	GO:0005524(ATP binding);GO:0005634(nucleus);GO:0005730(nucleolus);GO:0042255(ribosome assembly)	03008(Ribosome biogenesis in eukaryotes)	mRNA	agilent G3 V3
A_24_P73290	1.97	2.06	2.02	4.22	4.2	4.21	0.479018	-1.06185	down	6.5486e-08	0.00557895	yes	CGCACTGTATTAAATGTAACTTATTTAATGAAATCAGAAGCAGTAGACAGATGTTGGTGC	FALSE	NM_001681	ref|NM_001681|ref|NM_170665|ens|ENST00000377685|ens|ENST00000308664	ATP2A2	ATPase, Ca++ transporting, cardiac muscle, slow twitch 2	ref|Homo sapiens ATPase, Ca++ transporting, cardiac muscle, slow twitch 2 (ATP2A2), transcript variant a, mRNA [NM_001681]	chr12	110719032	110788893	GO:0002026(regulation of the force of heart contraction);GO:0005388(calcium-transporting ATPase activity);GO:0005509(calcium ion binding);GO:0005515(protein binding);GO:0005524(ATP binding);GO:0005783(endoplasmic reticulum);GO:0005789(endoplasmic reticulum membrane);GO:0005887(integral to plasma membrane);GO:0006874(cellular calcium ion homeostasis);GO:0006984(ER-nucleus signaling pathway);GO:000…	04020(Calcium signaling pathway);04024(cAMP signaling pathway);04022(cGMP - PKG signaling pathway);04919(Thyroid hormone signaling pathway);04260(Cardiac muscle contraction);04261(Adrenergic signaling in cardiomyocytes);04972(Pancreatic secretion);05010(Alzheimer's disease);05410(Hypertrophic cardiomyopathy (HCM));05412(Arrhythmogenic right ventricular cardiomyopathy (ARVC));05414(Dilated cardiom…	mRNA	agilent G3 V3
A_23_P23221	2.2	2.28	2.18	4.88	4.91	4.95	0.451832	-1.14614	down	1.0292e-07	0.00876806	yes	CCTGCCTTAAGTCAACTTATTTGTTTTTGCCGGGAAAGTCGCTACATGGATCAATGGGTT	FALSE	NM_001924	ref|NM_001924|ref|NM_001199741|ref|NM_001199742|ens|ENST00000370986	GADD45A	growth arrest and DNA-damage-inducible, alpha	ref|Homo sapiens growth arrest and DNA-damage-inducible, alpha (GADD45A), transcript variant 1, mRNA [NM_001924]	chr1	68150880	68153570	GO:0000079(regulation of cyclin-dependent protein kinase activity);GO:0000185(activation of MAPKKK activity);GO:0001047(core promoter binding);GO:0005515(protein binding);GO:0005634(nucleus);GO:0005737(cytoplasm);GO:0006281(DNA repair);GO:0006469(negative regulation of protein kinase activity);GO:0006915(apoptotic process);GO:0007050(cell cycle arrest);GO:0007098(centrosome cycle);GO:0042770(sign…	04010(MAPK signaling pathway);04068(FoxO signaling pathway);04110(Cell cycle);04115(p53 signaling pathway)	mRNA	agilent G3 V3
A_23_P41588	1.87	1.98	1.9	5.35	5.43	5.47	0.353846	-1.49881	down	1.0767e-07	0.00917273	yes	GAAACCAGATACTTAGCCTTCTACTGTAGCTACGGAACCAGATTCTGGTGAATTTGTCCA	FALSE	NM_012208	ref|NM_012208|ref|NM_001278731|ref|NM_001278732|ens|ENST00000230771	HARS2	histidyl-tRNA synthetase 2, mitochondrial	ref|Homo sapiens histidyl-tRNA synthetase 2, mitochondrial (HARS2), transcript variant 1, mRNA [NM_012208]	chr5	140071040	140078889	GO:0004821(histidine-tRNA ligase activity);GO:0005524(ATP binding);GO:0005759(mitochondrial matrix);GO:0006412(translation);GO:0006418(tRNA aminoacylation for protein translation);GO:0006427(histidyl-tRNA aminoacylation);GO:0010467(gene expression)	00970(Aminoacyl-tRNA biosynthesis)	mRNA	agilent G3 V3
A_23_P118749	1.98	1.92	1.98	5.32	5.19	5.31	0.371681	-1.42786	down	1.1432e-07	0.00973926	yes	GAAGGACTCGGTGATACCCACTGGGATCTTTTATCCTTTGTTGCAAAAGTGTGGACACTT	FALSE	NM_016041	ref|NM_016041|ens|ENST00000573547|ref|XM_006721539|ref|XM_005256672	DERL2	derlin 2	ref|Homo sapiens derlin 2 (DERL2), mRNA [NM_016041]	chr17	5378047	5389468	GO:0001967(suckling behavior);GO:0005515(protein binding);GO:0005769(early endosome);GO:0005770(late endosome);GO:0005783(endoplasmic reticulum);GO:0005789(endoplasmic reticulum membrane);GO:0008284(positive regulation of cell proliferation);GO:0016020(membrane);GO:0030176(integral to endoplasmic reticulum membrane);GO:0030307(positive regulation of cell growth);GO:0030433(ER-associated protein c…	04141(Protein processing in endoplasmic reticulum)	mRNA	agilent G3 V3
A_23_P48771	1.95	2.02	1.99	6.03	6.08	5.9	0.330927	-1.59541	down	1.245e-07	0.0106065	yes	GACAAAGGACAACATTTCTCTGGGGCTTTTTAACTTTTATTCCTAAGACTCTAAAGGCGT	FALSE	NM_024952	ref|NM_024952|ref|NM_001286470|ref|NM_001102366|ref|NM_001286471	C14orf159	chromosome 14 open reading frame 159	ref|Homo sapiens chromosome 14 open reading frame 159 (C14orf159), transcript variant 3, mRNA [NM_024952]	chr14	91580784	91691696	GO:0003674(molecular_function);GO:0005575(cellular_component);GO:0005739(mitochondrion);GO:0008150(biological_process)		mRNA	agilent G3 V3
A_23_P379200	1.96	1.93	1.95	4.31	4.28	4.39	0.449923	-1.15225	down	1.2468e-07	0.0106219	yes	GGCAAAACAGTACTTCAAAGAAATGTATATGCAGTGAGACATTTCTAGCTTTATTTCCAG	FALSE	NM_175736	ref|NM_175736|ref|NM_198900|gb|AK095874|gb|AB095934	FMNL3	formin-like 3	ref|Homo sapiens formin-like 3 (FMNL3), transcript variant 1, mRNA [NM_175736]	chr12	50031724	50101197	GO:0003779(actin binding);GO:0005737(cytoplasm);GO:0007010(cytoskeleton organization);GO:0008360(regulation of cell shape);GO:0016477(cell migration);GO:0017048(Rho GTPase binding);GO:0030036(actin cytoskeleton organization);GO:0032794(GTPase activating protein binding)		mRNA	agilent G3 V3
A_33_P3416503	10.86	10.83	10.89	12.59	12.6	12.65	0.860994	-0.215925	down	1.3165e-07	0.0112157	yes	TGTTCCAGTCCTCTGTCTACCCTCTCTGCCTCCTGCCTGCAGGTAGATGAGGTGTTTGCA	FALSE	NM_181843	ref|NM_181843|ens|ENST00000534054|ens|ENST00000301490|gb|BC018644	NUDT8	nudix (nucleoside diphosphate linked moiety X)-type motif 8	ref|Homo sapiens nudix (nucleoside diphosphate linked moiety X)-type motif 8 (NUDT8), transcript variant 2, mRNA [NM_181843]	chr11	67395408	67397392	GO:0005739(mitochondrion);GO:0008152(metabolic process);GO:0016787(hydrolase activity);GO:0046872(metal ion binding)		mRNA	agilent G3 V3
A_23_P116235	14.11	14.15	14.13	13.23	13.25	13.25	1.06695	0.0934952	up	1.5317e-07	0.013049	yes	AAGGGATTCTGGGAAGCTTGAGCCTCCCCCAAAGCAATGTGAGTCCCAGAGCCCGCTTTT	FALSE	NM_001012334	ref|NM_001012334|ref|NM_001270550|ref|NM_001270551|ref|NM_001012333	MDK	midkine (neurite growth-promoting factor 2)	ref|Homo sapiens midkine (neurite growth-promoting factor 2) (MDK), transcript variant 1, mRNA [NM_001012334]	chr11	46403304	46405372	GO:0001662(behavioral fear response);GO:0005576(extracellular region);GO:0005737(cytoplasm);GO:0007165(signal transduction);GO:0007219(Notch signaling pathway);GO:0007399(nervous system development);GO:0007614(short-term memory);GO:0008083(growth factor activity);GO:0008201(heparin binding);GO:0009611(response to wounding);GO:0016477(cell migration);GO:0021542(dentate gyrus development);GO:002168…		mRNA	agilent G3 V3
A_33_P3298425	3.92	3.83	3.94	7.17	7.29	7.28	0.537718	-0.895077	down	1.6353e-07	0.0139316	yes	AGCTCTCATCAATGGCCATTTGAATTCACTTCAGAGCAATCCACTACTGCCAGACCAGAA	FALSE	NM_006769	ref|NM_006769|ens|ENST00000489303|ens|ENST00000370542|ens|ENST00000370544	LMO4	LIM domain only 4	ref|Homo sapiens LIM domain only 4 (LMO4), mRNA [NM_006769]	chr1	87797464	87810698	GO:0001158(enhancer sequence-specific DNA binding);GO:0001843(neural tube closure);GO:0003281(ventricular septum development);GO:0003700(sequence-specific DNA binding transcription factor activity);GO:0005667(transcription factor complex);GO:0006366(transcription from RNA polymerase II promoter);GO:0008134(transcription factor binding);GO:0008270(zinc ion binding);GO:0021514(ventral spinal cord i…		mRNA	agilent G3 V3
A_23_P92994	1.9	2.03	2	4.89	4.84	4.82	0.40756	-1.29492	down	1.7189e-07	0.0146438	yes	TGTTAATAGACATTTTTGCATCGACACTTCAACATTAACACTTTGAAAGTCATGGTCTGG	FALSE	NM_020194	ref|NM_020194|ref|NM_001277061|ref|NM_001277062|ref|NM_001277063	MFF	mitochondrial fission factor	ref|Homo sapiens mitochondrial fission factor (MFF), transcript variant 2, mRNA [NM_020194]	chr2	228192224	228222543	GO:0000266(mitochondrial fission);GO:0001836(release of cytochrome c from mitochondria);GO:0005515(protein binding);GO:0005741(mitochondrial outer membrane);GO:0005777(peroxisome);GO:0006626(protein targeting to mitochondrion);GO:0008021(synaptic vesicle);GO:0008053(mitochondrial fusion);GO:0010821(regulation of mitochondrion organization);GO:0016559(peroxisome fission);GO:0030054(cell junction);…		mRNA	agilent G3 V3
A_33_P3384392	2.37	2.52	2.39	6.8	6.64	6.76	0.360396	-1.47234	down	1.7806e-07	0.0151695	yes	GGCGTTTCTTTGCCGATTTTTGAATGTGATTTTAAAGAGTGAAAAATGAGACTATGCGTT	FALSE	NM_001619	ref|NM_001619|ens|ENST00000416281|ens|ENST00000308595|gb|AB209588	ADRBK1	adrenergic, beta, receptor kinase 1	ref|Homo sapiens adrenergic, beta, receptor kinase 1 (ADRBK1), mRNA [NM_001619]	chr11	67046944	67053843	GO:0002029(desensitization of G-protein coupled receptor protein signaling pathway);GO:0003108(negative regulation of the force of heart contraction by chemical signal);GO:0004672(protein kinase activity);GO:0004703(G-protein coupled receptor kinase activity);GO:0005515(protein binding);GO:0005524(ATP binding);GO:0005737(cytoplasm);GO:0005829(cytosol);GO:0005886(plasma membrane);GO:0007165(signal…	04144(Endocytosis);04062(Chemokine signaling pathway);04724(Glutamatergic synapse);05032(Morphine addiction)	mRNA	agilent G3 V3
A_33_P3387300	2.05	2.17	2.05	4.96	5.03	4.97	0.419118	-1.25457	down	1.8366e-07	0.0156465	yes	TCTGATGGATGGAATGACTGAATCTGATACAGCTTCAGTTAATGAAAATGGGCTAGGTAT	FALSE	NM_001013438	ref|NM_001013438|ens|ENST00000476672|ens|ENST00000472339|ens|ENST00000445140	FXR1	fragile X mental retardation, autosomal homolog 1	ref|Homo sapiens fragile X mental retardation, autosomal homolog 1 (FXR1), transcript variant 2, mRNA [NM_001013438]	chr3	180685840	180694070	GO:0002151(G-quadruplex RNA binding);GO:0003723(RNA binding);GO:0003729(mRNA binding);GO:0003730(mRNA 3'-UTR binding);GO:0005730(nucleolus);GO:0005737(cytoplasm);GO:0005844(polysome);GO:0006915(apoptotic process);GO:0007517(muscle organ development);GO:0016020(membrane);GO:0017148(negative regulation of translation);GO:0030154(cell differentiation);GO:0043034(costamere)	03013(RNA transport)	mRNA	agilent G3 V3
A_23_P104362	1.91	1.98	1.88	6.45	6.6	6.68	0.292448	-1.77375	down	1.878e-07	0.0159992	yes	TTTTAGAAGCAAGTAAATCATCCTCTTTTCAAGAGCAGTGTCCGTGGTGTGCAGTTCCTC	FALSE	NM_004092	ref|NM_004092|ens|ENST00000368547|gb|BC013264|gb|BC008906	ECHS1	enoyl CoA hydratase, short chain, 1, mitochondrial	ref|Homo sapiens enoyl CoA hydratase, short chain, 1, mitochondrial (ECHS1), mRNA [NM_004092]	chr10	135175984	135187193	GO:0004300(enoyl-CoA hydratase activity);GO:0005515(protein binding);GO:0005739(mitochondrion);GO:0005759(mitochondrial matrix);GO:0006635(fatty acid beta-oxidation);GO:0044255(cellular lipid metabolic process);GO:0044281(small molecule metabolic process);GO:0070062(extracellular vesicular exosome)	01200(Carbon metabolism);01212(Fatty acid metabolism);00640(Propanoate metabolism);00650(Butanoate metabolism);00062(Fatty acid elongation);00071(Fatty acid degradation);00280(Valine, leucine and isoleucine degradation);00310(Lysine degradation);00380(Tryptophan metabolism);00410(beta-Alanine metabolism)	mRNA	agilent G3 V3
A_33_P3397323	1.95	2.05	2.03	4.87	4.84	4.76	0.416724	-1.26284	down	1.9336e-07	0.0164729	yes	GACTTGACCATTACACATTCTATGCATGCAAGAAATGCTCATGTGTACCTTATATATATG	FALSE	NM_152355	ref|NM_152355|ens|ENST00000357901|gb|AK092721|gb|BX649086	ZNF441	zinc finger protein 441	ref|Homo sapiens zinc finger protein 441 (ZNF441), mRNA [NM_152355]	chr19	11877907	11894893	GO:0003677(DNA binding);GO:0005634(nucleus);GO:0006351(transcription, DNA-dependent);GO:0006355(regulation of transcription, DNA-dependent);GO:0046872(metal ion binding)		mRNA	agilent G3 V3
A_23_P123732	1.91	1.95	1.91	4.99	5.02	5.15	0.380607	-1.39363	down	2.0913e-07	0.0178164	yes	TCAATGCTGGAAATCGTTACATTGTTTAGAACATTCTTGCTCATGCCTGTATTTGCACAA	FALSE	NM_001001551	ref|NM_001001551|ref|NM_001256915|ref|NR_046422|ref|NR_046421	IDNK	idnK, gluconokinase homolog (E. coli)	ref|Homo sapiens idnK, gluconokinase homolog (E. coli) (IDNK), transcript variant 1, mRNA [NM_001001551]	chr9	86237968	86259038	GO:0003674(molecular_function);GO:0005524(ATP binding);GO:0008150(biological_process);GO:0016310(phosphorylation);GO:0046177(D-gluconate catabolic process);GO:0046316(gluconokinase activity)	01200(Carbon metabolism);00030(Pentose phosphate pathway)	mRNA	agilent G3 V3
A_23_P129956	2.07	2.2	2.07	5.52	5.46	5.58	0.38285	-1.38515	down	2.1062e-07	0.0179433	yes	ATTAGAGCGCCAAATGGTTTTCTTCTCAATCTTAAAGCAGTATACCTTTCCACAGGCTCG	FALSE	NM_004090	ref|NM_004090|ens|ENST00000226004|gb|AK226170|gb|AK055834	DUSP3	dual specificity phosphatase 3	ref|Homo sapiens dual specificity phosphatase 3 (DUSP3), mRNA [NM_004090]	chr17	41845752	41856303	GO:0000188(inactivation of MAPK activity);GO:0001701(in utero embryonic development);GO:0001772(immunological synapse);GO:0002224(toll-like receptor signaling pathway);GO:0002755(MyD88-dependent toll-like receptor signaling pathway);GO:0002756(MyD88-independent toll-like receptor signaling pathway);GO:0004725(protein tyrosine phosphatase activity);GO:0005634(nucleus);GO:0005654(nucleoplasm);GO:00…	04010(MAPK signaling pathway)	mRNA	agilent G3 V3
A_23_P68730	2.21	2.26	2.18	6.85	6.62	6.67	0.330189	-1.59864	down	2.1535e-07	0.0183463	yes	TGTGTGGTGACCTTCTGGATGCCTTTAACTTCATGGCTGCGTCATTCCTGATTTAGAACT	FALSE	NM_003681	ref|NM_003681|ens|ENST00000291565|ens|ENST00000468090|ref|XM_005261198	PDXK	pyridoxal (pyridoxine, vitamin B6) kinase	ref|Homo sapiens pyridoxal (pyridoxine, vitamin B6) kinase (PDXK), mRNA [NM_003681]	chr21	45161300	45182188	GO:0000287(magnesium ion binding);GO:0005524(ATP binding);GO:0005634(nucleus);GO:0005654(nucleoplasm);GO:0005737(cytoplasm);GO:0005829(cytosol);GO:0006766(vitamin metabolic process);GO:0006767(water-soluble vitamin metabolic process);GO:0008270(zinc ion binding);GO:0008283(cell proliferation);GO:0008478(pyridoxal kinase activity);GO:0009443(pyridoxal 5'-phosphate salvage);GO:0016310(phosphorylati…	00750(Vitamin B6 metabolism)	mRNA	agilent G3 V3
A_33_P3210585	2.22	2.43	2.38	6.27	6.25	6.31	0.37334	-1.42144	down	2.3371e-07	0.0199105	yes	GCACTCTCGGTGTGATTTATCGTATGTATCTGATAGGTTTTATGAATTGTTTTGAGTTGT	FALSE	NM_014911	ref|NM_014911|ens|ENST00000339092|gb|AK055622|gb|AK074292	AAK1	AP2 associated kinase 1	ref|Homo sapiens AP2 associated kinase 1 (AAK1), mRNA [NM_014911]	chr2	69685128	69693635	GO:0004674(protein serine/threonine kinase activity);GO:0005112(Notch binding);GO:0005515(protein binding);GO:0005524(ATP binding);GO:0005905(coated pit);GO:0006468(protein phosphorylation);GO:0006897(endocytosis);GO:0019897(extrinsic to plasma membrane);GO:0030136(clathrin-coated vesicle);GO:0031252(cell leading edge);GO:0032880(regulation of protein localization);GO:0035612(AP-2 adaptor complex…		mRNA	agilent G3 V3
A_32_P96692	1.86	2.02	1.89	4.96	4.93	4.92	0.389602	-1.35993	down	2.3719e-07	0.0202069	yes	CTGAGCCTGTAGCTAACGCATAAGCACAGTGTATTCAATAAAACATTTTTATTCTGTACA	FALSE	NM_006502	ref|NM_006502|ref|NM_001291970|ref|NM_001291969|tc|THC2532504	POLH	polymerase (DNA directed), eta	ref|Homo sapiens polymerase (DNA directed), eta (POLH), transcript variant 1, mRNA [NM_006502]	chr6	43543876	43588260	GO:0000731(DNA synthesis involved in DNA repair);GO:0003684(damaged DNA binding);GO:0003887(DNA-directed DNA polymerase activity);GO:0005515(protein binding);GO:0005654(nucleoplasm);GO:0005737(cytoplasm);GO:0006260(DNA replication);GO:0006281(DNA repair);GO:0006282(regulation of DNA repair);GO:0006290(pyrimidine dimer repair);GO:0006301(postreplication repair);GO:0010225(response to UV-C);GO:0046…	03460(Fanconi anemia pathway)	mRNA	agilent G3 V3
A_23_P132956	2.06	2.2	2.19	5.89	5.92	6.04	0.361345	-1.46855	down	2.4533e-07	0.0209004	yes	TCTAACGCTTTAAATGGCTACTTTGGTTTCTGTCTGTAAGTTAAGACCTTGGATGTGGTT	FALSE	NM_004181	ref|NM_004181|ens|ENST00000472501|ens|ENST00000381760|ens|ENST00000284440	UCHL1	ubiquitin carboxyl-terminal esterase L1 (ubiquitin thiolesterase)	ref|Homo sapiens ubiquitin carboxyl-terminal esterase L1 (ubiquitin thiolesterase) (UCHL1), mRNA [NM_004181]	chr4	41262656	41270446	GO:0002931(response to ischemia);GO:0004197(cysteine-type endopeptidase activity);GO:0004843(ubiquitin-specific protease activity);GO:0005515(protein binding);GO:0005654(nucleoplasm);GO:0005737(cytoplasm);GO:0005789(endoplasmic reticulum membrane);GO:0005829(cytosol);GO:0005886(plasma membrane);GO:0007412(axon target recognition);GO:0007628(adult walking behavior);GO:0008242(omega peptidase activ…	05012(Parkinson's disease)	mRNA	agilent G3 V3
A_33_P3294578	2.1	2.08	2.06	4.72	4.69	4.58	0.446033	-1.16478	down	2.5418e-07	0.0216544	yes	CTGGATTGGATGTTAAGTAAATGCTTGTTCAGTGCCGGTACATTTACTTAAATCTGTTTT	FALSE	NM_002740	ref|NM_002740|ens|ENST00000476635|ens|ENST00000295797|gb|BC042405	PRKCI	protein kinase C, iota	ref|Homo sapiens protein kinase C, iota (PRKCI), mRNA [NM_002740]	chr3	170009424	170023765	GO:0000139(Golgi membrane);GO:0004672(protein kinase activity);GO:0004674(protein serine/threonine kinase activity);GO:0004697(protein kinase C activity);GO:0005515(protein binding);GO:0005524(ATP binding);GO:0005543(phospholipid binding);GO:0005634(nucleus);GO:0005737(cytoplasm);GO:0005768(endosome);GO:0005829(cytosol);GO:0005886(plasma membrane);GO:0005923(tight junction);GO:0006468(protein pho…	04015(Rap1 signaling pathway);04390(Hippo signaling pathway);04144(Endocytosis);04530(Tight junction);04611(Platelet activation);04910(Insulin signaling pathway)	mRNA	agilent G3 V3
A_33_P3253682	1.85	2.04	1.89	5.69	5.6	5.66	0.341003	-1.55214	down	2.5484e-07	0.0217106	yes	CGGTTTTAATTATGTCAGAGATTGCATCATCCTTCTGCTTGTTTACAACTATGATCTTCT	FALSE	NM_032472	ref|NM_032472|ref|NM_130906|ens|ENST00000409449|ens|ENST00000415562	PPIL3	peptidylprolyl isomerase (cyclophilin)-like 3	ref|Homo sapiens peptidylprolyl isomerase (cyclophilin)-like 3 (PPIL3), transcript variant PPIL3a, mRNA [NM_032472]	chr2	201736096	201746465	GO:0000398(nuclear mRNA splicing, via spliceosome);GO:0000413(protein peptidyl-prolyl isomerization);GO:0003755(peptidyl-prolyl cis-trans isomerase activity);GO:0005515(protein binding);GO:0006457(protein folding);GO:0071013(catalytic step 2 spliceosome)		mRNA	agilent G3 V3
A_33_P3221568	9.6	9.55	9.58	10.75	10.77	10.8	0.888923	-0.169869	down	2.6029e-07	0.0221749	yes	AGAGTTCTGCTGTGTCCTCTGCCCTAGCCCTGGGACCCAGATACCCTAACTCTAGATGCA	FALSE	NM_024742	ref|NM_024742|ens|ENST00000457010|gb|AY217348|gb|AK024430	ARMC5	armadillo repeat containing 5	ref|Homo sapiens armadillo repeat containing 5 (ARMC5), transcript variant 2, mRNA [NM_024742]	chr16	31470144	31478487	GO:0005737(cytoplasm)		mRNA	agilent G3 V3
A_33_P3287735	2.05	2.17	2.02	5.26	5.23	5.34	0.394188	-1.34304	down	2.8952e-07	0.0246651	yes	CCGTGAAATCAGTTTCTGTTGGTTTGCGGTTGTGTTTGGTTTTGTTTGTTTCTTTATAAA	FALSE	NM_001099412	ref|NM_001099412|ref|NM_001099413|ref|NM_006766|ens|ENST00000396930	KAT6A	K(lysine) acetyltransferase 6A	ref|Homo sapiens K(lysine) acetyltransferase 6A (KAT6A), transcript variant 1, mRNA [NM_001099412]	chr8	41786996	41909505	GO:0000786(nucleosome);GO:0003007(heart morphogenesis);GO:0003677(DNA binding);GO:0003682(chromatin binding);GO:0003713(transcription coactivator activity);GO:0004402(histone acetyltransferase activity);GO:0005515(protein binding);GO:0005634(nucleus);GO:0005654(nucleoplasm);GO:0005730(nucleolus);GO:0005794(Golgi apparatus);GO:0006323(DNA packaging);GO:0006325(chromatin organization);GO:0006334(nu…	04550(Signaling pathways regulating pluripotency of stem cells)	mRNA	agilent G3 V3
A_24_P413941	2	1.93	1.99	4.19	4.3	4.28	0.463587	-1.10909	down	2.8984e-07	0.0246923	yes	TTATAATTGTTACATGTTGAATGGGTATTAAGAGTAAGTCACCAGGTACACAAAACTGCC	FALSE	NM_153689	ref|NM_153689|ens|ENST00000319974|gb|BC036456|gb|BQ233689	C2orf69	chromosome 2 open reading frame 69	ref|Homo sapiens chromosome 2 open reading frame 69 (C2orf69), mRNA [NM_153689]	chr2	200775984	200792996	GO:0005576(extracellular region)		mRNA	agilent G3 V3
A_24_P291401	1.88	2.05	1.96	4.91	4.97	4.92	0.397973	-1.32926	down	2.9215e-07	0.0248891	yes	TGTGAGTGGGTGTGTGTCATCGATATCCTCATTTTCTATGGCACCTTCAGCTACGAGTTT	FALSE	NM_001031738	ref|NM_001031738|ref|NR_033179|ens|ENST00000422458|ens|ENST00000463363	TMEM150A	transmembrane protein 150A	ref|Homo sapiens transmembrane protein 150A (TMEM150A), transcript variant 1, mRNA [NM_001031738]	chr2	85827048	85828881	GO:0005764(lysosome);GO:0005886(plasma membrane);GO:0009056(catabolic process);GO:0016021(integral to membrane);GO:0030262(apoptotic nuclear change)		mRNA	agilent G3 V3
A_32_P151875	2.07	2.01	2.06	5.46	5.5	5.66	0.369434	-1.43661	down	3.3423e-07	0.0284741	yes	CCAGGTGTTGACTATAACCAGATTTACTCTTTGCTTACTAGGTTTTCCATTGTCACCATT	FALSE	NM_020781	ref|NM_020781|ref|NM_170686|ens|ENST00000426851|gb|AB037760	ZNF398	zinc finger protein 398	ref|Homo sapiens zinc finger protein 398 (ZNF398), transcript variant 2, mRNA [NM_020781]	chr7	148849680	148880116	GO:0003677(DNA binding);GO:0005634(nucleus);GO:0006351(transcription, DNA-dependent);GO:0006355(regulation of transcription, DNA-dependent);GO:0045893(positive regulation of transcription, DNA-dependent);GO:0046872(metal ion binding)		mRNA	agilent G3 V3
A_22_P00007343	1.95	1.93	1.96	3.76	3.85	3.87	0.508711	-0.975082	down	3.5792e-07	0.0304923	yes	AAGAAGTGGCACATGGCATATCACGGGAGCAATGTTGCCGCTGTACGGAGAGTGCTGGAC	FALSE	NM_032442	ref|NM_032442|ref|NM_001005408|ens|ENST00000574120|ens|ENST00000576794	NEURL4	neuralized E3 ubiquitin protein ligase 4	ref|Homo sapiens neuralized E3 ubiquitin protein ligase 4 (NEURL4), transcript variant 1, mRNA [NM_032442]	chr17	7218950	7232638	GO:0005515(protein binding);GO:0005814(centriole)		mRNA	agilent G3 V3
A_23_P64669	2.24	2.37	2.23	5.7	5.62	5.78	0.4	-1.32193	down	3.7981e-07	0.0323572	yes	TGTGACTATCCGTCGAGAGTGATGGTTTTTATCTGTCTTTTGTACATTGTTTTCCCTTTC	FALSE	NM_017612	ref|NM_017612|ens|ENST00000543897|ens|ENST00000536306|ref|XM_006719491	ZCCHC8	zinc finger, CCHC domain containing 8	ref|Homo sapiens zinc finger, CCHC domain containing 8 (ZCCHC8), mRNA [NM_017612]	chr12	122957440	122985518	GO:0000398(nuclear mRNA splicing, via spliceosome);GO:0005515(protein binding);GO:0005634(nucleus);GO:0005654(nucleoplasm);GO:0008270(zinc ion binding);GO:0071013(catalytic step 2 spliceosome)		mRNA	agilent G3 V3
A_23_P115824	1.93	2.11	2.03	6.48	6.38	6.26	0.317469	-1.65531	down	3.8146e-07	0.0324977	yes	TGTCATAGTCAATAAAAACAATCCTGCAGTTGGGTTTTGTATCTGATCCCTGCTTGGAGT	FALSE	NM_012207	ref|NM_012207|ref|NM_021644|ens|ENST00000265866|ens|ENST00000491200	HNRNPH3	heterogeneous nuclear ribonucleoprotein H3 (2H9)	ref|Homo sapiens heterogeneous nuclear ribonucleoprotein H3 (2H9) (HNRNPH3), transcript variant 2H9, mRNA [NM_012207]	chr10	70098560	70102026	GO:0000166(nucleotide binding);GO:0000398(nuclear mRNA splicing, via spliceosome);GO:0003723(RNA binding);GO:0005515(protein binding);GO:0005634(nucleus);GO:0005654(nucleoplasm);GO:0005681(spliceosomal complex);GO:0006396(RNA processing);GO:0008380(RNA splicing);GO:0030855(epithelial cell differentiation)		mRNA	agilent G3 V3
A_24_P129632	2.03	1.96	2.01	4.6	4.69	4.76	0.427046	-1.22754	down	3.836e-07	0.03268	yes	AGTTTTCTAGCTCAGACAAACTATGAAAAACTGTAGACTATTCTCAAGGTATTAACTCGC	FALSE	NM_004747	ref|NM_004747|ens|ENST00000614211|ens|ENST00000372391|ens|ENST00000475613	DLG5	discs, large homolog 5 (Drosophila)	ref|Homo sapiens discs, large homolog 5 (Drosophila) (DLG5), mRNA [NM_004747]	chr10	79550552	79686378	GO:0005515(protein binding);GO:0005737(cytoplasm);GO:0005886(plasma membrane);GO:0005913(cell-cell adherens junction);GO:0006461(protein complex assembly);GO:0007165(signal transduction);GO:0008013(beta-catenin binding);GO:0008092(cytoskeletal protein binding);GO:0008285(negative regulation of cell proliferation);GO:0016337(cell-cell adhesion);GO:0030159(receptor signaling complex scaffold activi…		mRNA	agilent G3 V3
A_23_P63289	2.63	2.39	2.57	6.34	6.4	6.39	0.396759	-1.33367	down	4.2016e-07	0.0357947	yes	CCTGACATTTGTTTTTACTTACAGGTGTTCTGCTGGTGACGGTAGCATTACCCAAATAAA	FALSE	NM_014188	ref|NM_014188|ens|ENST00000378726|ens|ENST00000291386|gb|AK127149	SSU72	SSU72 RNA polymerase II CTD phosphatase homolog (S. cerevisiae)	ref|Homo sapiens SSU72 RNA polymerase II CTD phosphatase homolog (S. cerevisiae) (SSU72), mRNA [NM_014188]	chr1	1477054	1481867	GO:0005515(protein binding);GO:0005634(nucleus);GO:0005737(cytoplasm);GO:0006378(mRNA polyadenylation);GO:0008420(CTD phosphatase activity);GO:0070940(dephosphorylation of RNA polymerase II C-terminal domain)	03015(mRNA surveillance pathway)	mRNA	agilent G3 V3
A_23_P140309	2.07	1.96	1.9	6.8	6.55	6.6	0.297243	-1.75028	down	4.3334e-07	0.0369175	yes	CTTTTTCAGAGTCTGGTTAAGCTATGTCATTGTCTACTGCATAGTTTCCTGAGTCTGTTT	FALSE	NM_144578	ref|NM_144578|ens|ENST00000622254|ens|ENST00000395468|gb|AL834285	MAPK1IP1L	mitogen-activated protein kinase 1 interacting protein 1-like	ref|Homo sapiens mitogen-activated protein kinase 1 interacting protein 1-like (MAPK1IP1L), mRNA [NM_144578]	chr14	55518348	55536910			mRNA	agilent G3 V3
A_33_P3407195	1.93	1.96	1.92	5.23	5.45	5.39	0.361543	-1.46776	down	4.3423e-07	0.0369934	yes	CTCAAAATACTATAGTGATTCTGATGATGAGCTTACTGTAGAACAACGACGACAGTCCAT	FALSE	NM_148894	ref|NM_148894|ens|ENST00000040738|ref|XM_005248151|ref|XM_005248150	BOD1L1	biorientation of chromosomes in cell division 1-like 1	ref|Homo sapiens biorientation of chromosomes in cell division 1-like 1 (BOD1L1), mRNA [NM_148894]	chr4	13615130	13629325	GO:0003677(DNA binding);GO:0005654(nucleoplasm)		mRNA	agilent G3 V3
A_23_P318284	8.35	8.44	8.42	6.84	6.88	6.88	1.22379	0.291352	up	4.564e-07	0.0388821	yes	CAGCCAATCTGTGAATGTAAAAACTACACTGTTGCCTTGCTAGGATCCACCCTCCTATAA	FALSE	NM_015141	ref|NM_015141|ens|ENST00000474846|ens|ENST00000282541|ref|XM_005264983	GPD1L	glycerol-3-phosphate dehydrogenase 1-like	ref|Homo sapiens glycerol-3-phosphate dehydrogenase 1-like (GPD1L), mRNA [NM_015141]	chr3	32199826	32210198	GO:0002027(regulation of heart rate);GO:0004367(glycerol-3-phosphate dehydrogenase [NAD+] activity);GO:0005829(cytosol);GO:0005886(plasma membrane);GO:0005975(carbohydrate metabolic process);GO:0006644(phospholipid metabolic process);GO:0006654(phosphatidic acid biosynthetic process);GO:0006734(NADH metabolic process);GO:0009331(glycerol-3-phosphate dehydrogenase complex);GO:0010765(positive regu…	00564(Glycerophospholipid metabolism)	mRNA	agilent G3 V3
A_23_P152995	1.91	2.03	2.01	3.93	3.9	3.93	0.505952	-0.982926	down	4.6449e-07	0.0395713	yes	TGCTGGAATCTACTAGAACCTTCTAATCCATGTGCTGCTGTGGCATCAGGAAAGGAAGAT	FALSE	NM_001045	ref|NM_001045|ens|ENST00000579221|ens|ENST00000261707|ens|ENST00000401766	SLC6A4	solute carrier family 6 (neurotransmitter transporter), member 4	ref|Homo sapiens solute carrier family 6 (neurotransmitter transporter), member 4 (SLC6A4), mRNA [NM_001045]	chr17	28523396	28562954	GO:0001666(response to hypoxia);GO:0005335(serotonin:sodium symporter activity);GO:0005515(protein binding);GO:0005829(cytosol);GO:0005886(plasma membrane);GO:0005887(integral to plasma membrane);GO:0006837(serotonin transport);GO:0007584(response to nutrient);GO:0007613(memory);GO:0007623(circadian rhythm);GO:0008504(monoamine transmembrane transporter activity);GO:0009636(response to toxin);GO:…	04726(Serotonergic synapse)	mRNA	agilent G3 V3
A_24_P132787	2.06	2.15	2.29	6.15	6.04	6.18	0.353838	-1.49884	down	4.8282e-07	0.0411329	yes	TAAAAACCTCACATTCTACTTGATTTACACTTCCTAGTCTACATTACATGTGGTTGAAGG	FALSE	NM_021252	ref|NM_021252|ref|NM_001256410|ref|NM_001256411|ref|NM_001256415	RAB18	RAB18, member RAS oncogene family	ref|Homo sapiens RAB18, member RAS oncogene family (RAB18), transcript variant 1, mRNA [NM_021252]	chr10	27793232	27828203	GO:0001654(eye development);GO:0003924(GTPase activity);GO:0005515(protein binding);GO:0005525(GTP binding);GO:0005622(intracellular);GO:0005794(Golgi apparatus);GO:0005886(plasma membrane);GO:0006184(GTP catabolic process);GO:0006886(intracellular protein transport);GO:0007264(small GTPase mediated signal transduction);GO:0007420(brain development);GO:0019003(GDP binding);GO:0032482(Rab protein …		mRNA	agilent G3 V3
A_23_P217098	2.03	2.07	2.23	5.49	5.41	5.4	0.388344	-1.36459	down	5.0652e-07	0.043152	yes	CAGAGTATTCAATGCATGTTGTATGTGCCACCAAGTTACTATTAACTGTTTTTGGAATTG	FALSE	NM_033305	ref|NM_033305|ref|NM_001018037|ens|ENST00000376636|gb|AF337532	VPS13A	vacuolar protein sorting 13 homolog A (S. cerevisiae)	ref|Homo sapiens vacuolar protein sorting 13 homolog A (S. cerevisiae) (VPS13A), transcript variant A, mRNA [NM_033305]	chr9	80004912	80032541	GO:0005515(protein binding);GO:0005622(intracellular);GO:0006623(protein targeting to vacuole);GO:0006895(Golgi to endosome transport);GO:0007399(nervous system development);GO:0007626(locomotory behavior);GO:0008104(protein localization);GO:0019898(extrinsic to membrane);GO:0031045(dense core granule);GO:0035176(social behavior);GO:0045053(protein retention in Golgi apparatus)		mRNA	agilent G3 V3
A_24_P128524	1.96	2.04	2.07	4.4	4.53	4.48	0.452647	-1.14354	down	5.2643e-07	0.0448482	yes	AGTAATTATTCTACTCTTCTTTTTACATAAATGTTTATTTAAATATTCTAAATTGGATTT	FALSE	NM_012405	ref|NM_012405|ens|ENST00000343813|ref|XM_005263437|ref|XM_006710518	ICMT	isoprenylcysteine carboxyl methyltransferase	ref|Homo sapiens isoprenylcysteine carboxyl methyltransferase (ICMT), mRNA [NM_012405]	chr1	6281958	6283562	GO:0001701(in utero embryonic development);GO:0001889(liver development);GO:0003880(protein C-terminal carboxyl O-methyltransferase activity);GO:0004671(protein C-terminal S-isoprenylcysteine carboxyl O-methyltransferase activity);GO:0005783(endoplasmic reticulum);GO:0005789(endoplasmic reticulum membrane);GO:0006464(cellular protein modification process);GO:0006481(C-terminal protein methylation…	00900(Terpenoid backbone biosynthesis)	mRNA	agilent G3 V3
A_33_P3310696	1.86	2.07	1.92	5.36	5.38	5.28	0.365169	-1.45337	down	5.2917e-07	0.0450816	yes	TTGGGTTTGCAGCCTTTGCTTACACGGTCAAGTACGTGCTGAGGAGCATCGCGCAGGAGT	FALSE	NM_194458	ref|NM_194458|ref|NM_194315|ref|NM_058167|ref|NM_194457	UBE2J2	ubiquitin-conjugating enzyme E2, J2	ref|Homo sapiens ubiquitin-conjugating enzyme E2, J2 (UBE2J2), transcript variant 3, mRNA [NM_194458]	chr1	1190285	1209244	GO:0000209(protein polyubiquitination);GO:0005524(ATP binding);GO:0005783(endoplasmic reticulum);GO:0005789(endoplasmic reticulum membrane);GO:0006986(response to unfolded protein);GO:0016021(integral to membrane);GO:0016874(ligase activity);GO:0019787(small conjugating protein ligase activity);GO:0030433(ER-associated protein catabolic process);GO:0031625(ubiquitin protein ligase binding)	04141(Protein processing in endoplasmic reticulum);04120(Ubiquitin mediated proteolysis);05012(Parkinson's disease)	mRNA	agilent G3 V3
A_23_P204252	2.06	2.2	2.19	4.5	4.47	4.53	0.477778	-1.06559	down	5.3405e-07	0.0454973	yes	TGTCCACATACAGCCAAAATGCCTATCCAGAAATCCAGTTCGTTGGAAAGGAAAATTGGT	FALSE	NM_002355	ref|NM_002355|ref|NM_001207024|ens|ENST00000000412|ens|ENST00000536844	M6PR	mannose-6-phosphate receptor (cation dependent)	ref|Homo sapiens mannose-6-phosphate receptor (cation dependent) (M6PR), transcript variant 1, mRNA [NM_002355]	chr12	9092961	9102551	GO:0004888(transmembrane signaling receptor activity);GO:0005537(mannose binding);GO:0005765(lysosomal membrane);GO:0005768(endosome);GO:0005770(late endosome);GO:0005887(integral to plasma membrane);GO:0006898(receptor-mediated endocytosis);GO:0007165(signal transduction);GO:0008333(endosome to lysosome transport);GO:0015578(mannose transmembrane transporter activity);GO:0015761(mannose transpor…	04145(Phagosome);04142(Lysosome)	mRNA	agilent G3 V3
A_33_P3245575	2.21	2.38	2.23	5.28	5.37	5.39	0.425187	-1.23383	down	5.4248e-07	0.0462155	yes	TGTTTGAGGATGACCTGCGTTTTGAGATCTTCTTCAAGAGACGTCTGATGAACCTCATGC	FALSE	NM_024656	ref|NM_024656|ens|ENST00000597075|ens|ENST00000252599|ref|XM_005260080	COLGALT1	collagen beta(1-O)galactosyltransferase 1	ref|Homo sapiens collagen beta(1-O)galactosyltransferase 1 (COLGALT1), mRNA [NM_024656]	chr19	17687884	17691679	GO:0005788(endoplasmic reticulum lumen);GO:0016020(membrane);GO:0030198(extracellular matrix organization);GO:0050211(procollagen galactosyltransferase activity)	00310(Lysine degradation);00514(Other types of O-glycan biosynthesis)	mRNA	agilent G3 V3
A_23_P15864	2.34	2.54	2.4	5.95	6.11	6.04	0.40221	-1.31398	down	5.6544e-07	0.0481715	yes	GACCCTAAGATGAAGCTGAGCTTTTGATGCCAGGTGCAATCTACTGGAAATGTAGCACTT	FALSE	NM_003927	ref|NM_003927|ens|ENST00000256429|gb|BC032638|gb|AF072242	MBD2	methyl-CpG binding domain protein 2	ref|Homo sapiens methyl-CpG binding domain protein 2 (MBD2), transcript variant 1, mRNA [NM_003927]	chr18	51681624	51686483	GO:0000118(histone deacetylase complex);GO:0000122(negative regulation of transcription from RNA polymerase II promoter);GO:0000790(nuclear chromatin);GO:0000792(heterochromatin);GO:0000978(RNA polymerase II core promoter proximal region sequence-specific DNA binding);GO:0000980(RNA polymerase II distal enhancer sequence-specific DNA binding);GO:0003696(satellite DNA binding);GO:0003729(mRNA bind…		mRNA	agilent G3 V3
A_23_P117494	1.94	2.07	1.92	6.7	6.52	6.82	0.295908	-1.75678	down	5.8837e-07	0.050125	yes	AAGCTACTTTGAAAGTCTGGCCAGTGTCTATTCAGGCCCACTGGGAGTTAGGAAGTATAA	FALSE	NM_005956	ref|NM_005956|ens|ENST00000556284|ens|ENST00000554353|ens|ENST00000216605	MTHFD1	methylenetetrahydrofolate dehydrogenase (NADP+ dependent) 1, methenyltetrahydrofolate cyclohydrolase, formyltetrahydrofolate synthetase	ref|Homo sapiens methylenetetrahydrofolate dehydrogenase (NADP+ dependent) 1, methenyltetrahydrofolate cyclohydrolase, formyltetrahydrofolate synthetase (MTHFD1), mRNA [NM_005956]	chr14	64924716	64926721	GO:0000105(histidine biosynthetic process);GO:0004329(formate-tetrahydrofolate ligase activity);GO:0004477(methenyltetrahydrofolate cyclohydrolase activity);GO:0004486(methylenetetrahydrofolate dehydrogenase [NAD(P)+] activity);GO:0004488(methylenetetrahydrofolate dehydrogenase (NADP+) activity);GO:0005524(ATP binding);GO:0005739(mitochondrion);GO:0005829(cytosol);GO:0006164(purine nucleotide bio…	00670(One carbon pool by folate)	mRNA	agilent G3 V3
A_19_P00321342	13.32	13.36	13.4	12.24	12.24	12.22	1.0921	0.127102	up	6.1965e-07	0.0527898	yes	GTCCCCTCCATCACACACCTGCAGTTTTTCCATTTGAGTGTAATTCTGTTGGACCTTGAA	FALSE	ENST00000478913	ens|ENST00000478913|ens|ENST00000486641|linc|lnc-SNAPC3-1:1|gb|AL832443	CCDC171	coiled-coil domain containing 171	ens|coiled-coil domain containing 171 [Source:HGNC Symbol;Acc:HGNC:29828] [ENST00000478913]	chr9	16042796	16061318			mRNA	agilent G3 V3
A_23_P54816	6.62	6.8	6.7	9.45	9.54	9.54	0.705223	-0.503849	down	6.315e-07	0.0537994	yes	TCTATAACCTTAGCTAGAGTGTCGCCTTGTGGGTTCCTGTTGCTGAGACTTCCTGGATGG	FALSE	NM_001694	ref|NM_001694|ref|NM_001198569|ref|NR_037141|ens|ENST00000330398	ATP6V0C	ATPase, H+ transporting, lysosomal 16kDa, V0 subunit c	ref|Homo sapiens ATPase, H+ transporting, lysosomal 16kDa, V0 subunit c (ATP6V0C), transcript variant 1, mRNA [NM_001694]	chr16	2570358	2580492	GO:0005515(protein binding);GO:0005765(lysosomal membrane);GO:0005925(focal adhesion);GO:0006879(cellular iron ion homeostasis);GO:0008286(insulin receptor signaling pathway);GO:0010008(endosome membrane);GO:0015991(ATP hydrolysis coupled proton transport);GO:0015992(proton transport);GO:0016021(integral to membrane);GO:0016032(viral reproduction);GO:0030177(positive regulation of Wnt receptor si…	00190(Oxidative phosphorylation);04145(Phagosome);04142(Lysosome);04966(Collecting duct acid secretion);04721(Synaptic vesicle cycle);05323(Rheumatoid arthritis);05110(Vibrio cholerae infection);05120(Epithelial cell signaling in Helicobacter pylori infection);05152(Tuberculosis)	mRNA	agilent G3 V3
A_33_P3366589	10.18	10.23	10.27	8.93	8.96	8.95	1.14307	0.192914	up	6.3603e-07	0.0541853	yes	AGAAAAAGATTCCCCTTATTCCTGTGTTCCTTAATGTGCTGCACAATGTCATCCCCCCTG	FALSE	NM_001005181	ref|NM_001005181|ens|ENST00000316529|gb|BC136879|gb|BC136880	OR56B4	olfactory receptor, family 56, subfamily B, member 4	ref|Homo sapiens olfactory receptor, family 56, subfamily B, member 4 (OR56B4), mRNA [NM_001005181]	chr11	6128914	6130065	GO:0004930(G-protein coupled receptor activity);GO:0004984(olfactory receptor activity);GO:0005886(plasma membrane);GO:0007186(G-protein coupled receptor signaling pathway);GO:0016021(integral to membrane);GO:0050911(detection of chemical stimulus involved in sensory perception of smell)	04740(Olfactory transduction)	mRNA	agilent G3 V3
A_23_P353742	2.03	2.16	2.11	6.34	6.54	6.25	0.329326	-1.60241	down	6.8878e-07	0.0586792	yes	TGGACTCTTAACTGTACGTGTAGTTTCTAGTGGAGAAATCAAGGCTCTGATCATTTTGTT	FALSE	NM_017749	ref|NM_017749|ref|NM_001267782|ref|NM_001300731|ref|NM_001267783	AMBRA1	autophagy/beclin-1 regulator 1	ref|Homo sapiens autophagy/beclin-1 regulator 1 (AMBRA1), transcript variant 2, mRNA [NM_017749]	chr11	46417964	46612914	GO:0005515(protein binding);GO:0005737(cytoplasm);GO:0005739(mitochondrion);GO:0005776(autophagic vacuole);GO:0005829(cytosol);GO:0005930(axoneme);GO:0006914(autophagy);GO:0008285(negative regulation of cell proliferation);GO:0021915(neural tube development);GO:0030154(cell differentiation);GO:0031625(ubiquitin protein ligase binding);GO:0043231(intracellular membrane-bounded organelle);GO:004352…		mRNA	agilent G3 V3
A_21_P0009320	10.2	10.12	10.09	11.76	11.75	11.8	0.861229	-0.215531	down	7.2224e-07	0.0615298	yes	AAACTAAGGATTCGGTGTTGGGACCACTCCTGCCCTGACCTGCCCTGTGACTCCGTCATA	FALSE	XR_424825	ref|XR_424825|ref|XR_430803|ref|XR_433389|ref|XR_429967	LOC101929494	uncharacterized LOC101929494	ref|PREDICTED: Homo sapiens uncharacterized LOC101929494 (LOC101929494), transcript variant X6, ncRNA [XR_424825]	chr17	36607552	36608352			mRNA	agilent G3 V3
A_23_P209805	1.97	2	1.94	3.67	3.79	3.75	0.527208	-0.923556	down	7.3218e-07	0.0623766	yes	CTCATTCAGCTCAAACAGATTTCATAGCCAAAGCAAAAGGACTGGTACGGTAGTCTGTGG	FALSE	NM_005966	ref|NM_005966|ens|ENST00000409581|ens|ENST00000434473|ens|ENST00000337386	NAB1	NGFI-A binding protein 1 (EGR1 binding protein 1)	ref|Homo sapiens NGFI-A binding protein 1 (EGR1 binding protein 1) (NAB1), mRNA [NM_005966]	chr2	191524560	191555999	GO:0001958(endochondral ossification);GO:0005634(nucleus);GO:0006351(transcription, DNA-dependent);GO:0006355(regulation of transcription, DNA-dependent);GO:0008134(transcription factor binding);GO:0014037(Schwann cell differentiation);GO:0042552(myelination);GO:0045682(regulation of epidermis development);GO:0045892(negative regulation of transcription, DNA-dependent)		mRNA	agilent G3 V3
A_24_P256243	13.65	13.65	13.72	12.56	12.54	12.57	1.08893	0.122911	up	7.4452e-07	0.0634279	yes	GATGGGAAAGAGCTGTGCCCCCCGGGAAAACCAACTACCTCTGAGAAGATTCACGAGAGA	FALSE	NM_175698	ref|NM_175698|ref|NM_001164417|ref|NM_001278697|ref|NM_001278702	SSX2	synovial sarcoma, X breakpoint 2	ref|Homo sapiens synovial sarcoma, X breakpoint 2 (SSX2), transcript variant 2, mRNA [NM_175698]	chrX	52784780	52787066	GO:0003676(nucleic acid binding);GO:0005515(protein binding);GO:0005634(nucleus);GO:0006351(transcription, DNA-dependent);GO:0006355(regulation of transcription, DNA-dependent)	05202(Transcriptional misregulation in cancers)	mRNA	agilent G3 V3
A_33_P3379941	2.03	1.88	2.11	6.06	5.86	5.96	0.336689	-1.57051	down	7.5966e-07	0.0647177	yes	TGTTTAGGGCCTGGGAATTGGCCATGTGTTAATTTATTGAGTGGAGTAGGTGGCTTTTTT	FALSE	NM_014983	ref|NM_014983|ens|ENST00000613459|ref|XM_006714765|ref|XM_006714766	HMGXB3	HMG box domain containing 3	ref|Homo sapiens HMG box domain containing 3 (HMGXB3), mRNA [NM_014983]	chr5	149380288	149432386	GO:0003677(DNA binding);GO:0005575(cellular_component);GO:0005634(nucleus);GO:0008150(biological_process);GO:0016301(kinase activity);GO:0016310(phosphorylation)		mRNA	agilent G3 V3
A_24_P38815	2.07	2.24	2.11	4.47	4.5	4.46	0.478034	-1.06481	down	7.7385e-07	0.0659266	yes	TTCCCTGAGGCTACTTTATTTTGGTATGGCTGAAAAATCCTAGATTTTCTAAACAAAACC	FALSE	NM_000391	ref|NM_000391|ens|ENST00000299427|gb|AY268890|gb|AF017456	TPP1	tripeptidyl peptidase I	ref|Homo sapiens tripeptidyl peptidase I (TPP1), mRNA [NM_000391]	chr11	6634003	6640585	GO:0004175(endopeptidase activity);GO:0004252(serine-type endopeptidase activity);GO:0005515(protein binding);GO:0005739(mitochondrion);GO:0005764(lysosome);GO:0006508(proteolysis);GO:0006629(lipid metabolic process);GO:0006987(activation of signaling protein activity involved in unfolded protein response);GO:0007040(lysosome organization);GO:0007399(nervous system development);GO:0008233(peptida…	04142(Lysosome)	mRNA	agilent G3 V3
A_23_P165061	6.19	6.01	6.12	8.75	8.77	8.85	0.694729	-0.525478	down	7.8004e-07	0.0664539	yes	GTGTCTGTATATAGTCAGCTTATCTCGTGTTCAATCGTCTGATCTCTACAGAGAGAAGTG	FALSE	NM_198969	ref|NM_198969|ref|NM_001130|ref|NM_198970|ens|ENST00000592414	AES	amino-terminal enhancer of split	ref|Homo sapiens amino-terminal enhancer of split (AES), transcript variant 1, mRNA [NM_198969]	chr19	3053547	3056194	GO:0000122(negative regulation of transcription from RNA polymerase II promoter);GO:0001501(skeletal system development);GO:0003714(transcription corepressor activity);GO:0005515(protein binding);GO:0005634(nucleus);GO:0006351(transcription, DNA-dependent);GO:0007275(multicellular organismal development);GO:0009887(organ morphogenesis);GO:0010629(negative regulation of gene expression);GO:0016055…		mRNA	agilent G3 V3
A_33_P3351664	13.84	13.87	13.9	12.83	12.78	12.83	1.08247	0.114322	up	8.0056e-07	0.0682021	yes	AAAGGCTGCCAGAGGCCCCCCAAGATCCGTAACTACAACATTATGGACTGACTTCCTCCC	FALSE	NM_198082	ref|NM_198082|ens|ENST00000389641|ens|ENST00000392347|gb|BC110997	CCDC57	coiled-coil domain containing 57	ref|Homo sapiens coiled-coil domain containing 57 (CCDC57), mRNA [NM_198082]	chr17	80059344	80170689			mRNA	agilent G3 V3
A_33_P3368706	2.04	1.97	2.03	5.21	5.45	5.27	0.379159	-1.39913	down	8.1596e-07	0.0695141	yes	AGGAATCAATATTTCAATATGTTGAGTGTGTGTCCAATGCTATGAAATTAAAATATTAAA	FALSE	NM_001142590	ref|NM_001142590|ref|NM_001142588|ref|NM_014223|ref|NM_001142587	NFYC	nuclear transcription factor Y, gamma	ref|Homo sapiens nuclear transcription factor Y, gamma (NFYC), transcript variant 5, mRNA [NM_001142590]	chr1	41234400	41237273	GO:0003677(DNA binding);GO:0003700(sequence-specific DNA binding transcription factor activity);GO:0003713(transcription coactivator activity);GO:0005515(protein binding);GO:0005634(nucleus);GO:0005654(nucleoplasm);GO:0006351(transcription, DNA-dependent);GO:0006355(regulation of transcription, DNA-dependent);GO:0006357(regulation of transcription from RNA polymerase II promoter);GO:0006457(prote…	04612(Antigen processing and presentation);05152(Tuberculosis)	mRNA	agilent G3 V3
A_24_P372048	1.86	2.02	1.91	6.25	5.98	6.21	0.313991	-1.6712	down	8.1985e-07	0.0698455	yes	GGAAGCTTCTGCTGGGATGGTGTCACCTATGGGTTTTGAACCAGTGTGGTATGGTCCTTG	FALSE	NM_006555	ref|NM_006555|ens|ENST00000421621|ens|ENST00000223369|gb|AK075018	YKT6	YKT6 v-SNARE homolog (S. cerevisiae)	ref|Homo sapiens YKT6 v-SNARE homolog (S. cerevisiae) (YKT6), mRNA [NM_006555]	chr7	44250308	44253891	GO:0000139(Golgi membrane);GO:0000149(SNARE binding);GO:0005484(SNAP receptor activity);GO:0005737(cytoplasm);GO:0005739(mitochondrion);GO:0005768(endosome);GO:0005783(endoplasmic reticulum);GO:0005794(Golgi apparatus);GO:0005829(cytosol);GO:0005887(integral to plasma membrane);GO:0006888(ER to Golgi vesicle-mediated transport);GO:0006903(vesicle targeting);GO:0006904(vesicle docking involved in …	04130(SNARE interactions in vesicular transport)	mRNA	agilent G3 V3
A_24_P241792	1.9	2.03	2	4.24	4.2	4.13	0.471758	-1.08388	down	8.2776e-07	0.0705194	yes	CATTATCTGCTTGAAGCACATTTTGCTAATGTTTTATTCAGAATGTATCATAGATATAAT	FALSE	NM_198893	ref|NM_198893|ref|NM_001102603|ref|NM_033288|ens|ENST00000429604	ZNF160	zinc finger protein 160	ref|Homo sapiens zinc finger protein 160 (ZNF160), transcript variant 2, mRNA [NM_198893]	chr19	53569868	53606687	GO:0003677(DNA binding);GO:0005634(nucleus);GO:0006351(transcription, DNA-dependent);GO:0006355(regulation of transcription, DNA-dependent);GO:0030097(hemopoiesis);GO:0046872(metal ion binding)		mRNA	agilent G3 V3
A_33_P3356220	14.21	14.17	14.23	15.23	15.18	15.22	0.933815	-0.0987906	down	8.6284e-07	0.0735079	yes	CCCCTCCTCCCAGGGCCTCCTGGGGGACCTTTGTATTAAGCCAATTAAAAACATGAATTT	FALSE	NM_001165937	ref|NM_001165937|ref|NM_006804|ref|NM_001165938|ens|ENST00000584850	STARD3	StAR-related lipid transfer (START) domain containing 3	ref|Homo sapiens StAR-related lipid transfer (START) domain containing 3 (STARD3), transcript variant 2, mRNA [NM_001165937]	chr17	37820440	37822808	GO:0005515(protein binding);GO:0005737(cytoplasm);GO:0005739(mitochondrion);GO:0005765(lysosomal membrane);GO:0006629(lipid metabolic process);GO:0006701(progesterone biosynthetic process);GO:0006839(mitochondrial transport);GO:0008202(steroid metabolic process);GO:0008203(cholesterol metabolic process);GO:0015485(cholesterol binding);GO:0016021(integral to membrane);GO:0017127(cholesterol transp…		mRNA	agilent G3 V3
A_23_P162171	1.87	1.99	1.89	6.56	6.7	6.35	0.293218	-1.76996	down	9.0154e-07	0.0768049	yes	GCCTCTTCAAAGTCTCCTGTGACATTTTTTCTTTGGTCAGAAGCCAGGAACTGGTGTCAT	FALSE	NM_006500	ref|NM_006500|ens|ENST00000525586|ens|ENST00000528533|ens|ENST00000264036	MCAM	melanoma cell adhesion molecule	ref|Homo sapiens melanoma cell adhesion molecule (MCAM), mRNA [NM_006500]	chr11	119179696	119184795	GO:0001525(angiogenesis);GO:0003094(glomerular filtration);GO:0005615(extracellular space);GO:0005634(nucleus);GO:0005886(plasma membrane);GO:0005925(focal adhesion);GO:0007155(cell adhesion);GO:0009653(anatomical structure morphogenesis);GO:0009897(external side of plasma membrane);GO:0016021(integral to membrane);GO:0030335(positive regulation of cell migration);GO:0061042(vascular wound healin…		mRNA	agilent G3 V3
A_24_P96593	2.04	2.08	2.03	3.85	3.89	3.99	0.524297	-0.931545	down	9.658e-07	0.0822794	yes	TAAAGGTATAGTGGATGCTATTTATGATCCAAGTTTTTACATCACATCCATTGATCTGCC	FALSE	NM_005665	ref|NM_005665|ens|ENST00000540033|ens|ENST00000370331|ref|XM_006710887	EVI5	ecotropic viral integration site 5	ref|Homo sapiens ecotropic viral integration site 5 (EVI5), mRNA [NM_005665]	chr1	92974256	93257961	GO:0005097(Rab GTPase activator activity);GO:0005515(protein binding);GO:0005634(nucleus);GO:0005794(Golgi apparatus);GO:0005815(microtubule organizing center);GO:0005819(spindle);GO:0005829(cytosol);GO:0007049(cell cycle);GO:0007275(multicellular organismal development);GO:0008283(cell proliferation);GO:0017137(Rab GTPase binding);GO:0032851(positive regulation of Rab GTPase activity);GO:0033126…		mRNA	agilent G3 V3
A_33_P3216635	7.68	7.67	7.75	6.3	6.22	6.27	1.22938	0.297928	up	9.7314e-07	0.0829047	yes	TCAGGACGTGTCTGGACGGGTTGTTTGGAAATTCAAGGGAAGCTTGGGGCTCCTTCCCTG	FALSE											mRNA	agilent G3 V3
A_23_P142294	7.08	7.02	7.03	6.24	6.24	6.22	1.12995	0.176254	up	1.0498e-06	0.0894356	yes	CAGATGCTCCCATCCACTATTAATGCACTAGGTGGGAGGAGAGGGCGGCAATGACACTGC	FALSE	NM_014297	ref|NM_014297|ens|ENST00000292147|ref|XM_005258687|ref|XM_005258688	ETHE1	ethylmalonic encephalopathy 1	ref|Homo sapiens ethylmalonic encephalopathy 1 (ETHE1), mRNA [NM_014297]	chr19	44010944	44031357	GO:0000096(sulfur amino acid metabolic process);GO:0000098(sulfur amino acid catabolic process);GO:0005506(iron ion binding);GO:0005654(nucleoplasm);GO:0005737(cytoplasm);GO:0005739(mitochondrion);GO:0005759(mitochondrial matrix);GO:0006749(glutathione metabolic process);GO:0034641(cellular nitrogen compound metabolic process);GO:0044281(small molecule metabolic process);GO:0050313(sulfur dioxyge…	00920(Sulfur metabolism)	mRNA	agilent G3 V3
A_23_P12874	2.21	2.27	2.18	5.37	5.2	5.44	0.41599	-1.26538	down	1.0572e-06	0.090066	yes	TTGCTTCAGATTTTCAGAACTGGGAAGATTTACTGGTGTAACTGGGTTGTTTTTGATGGA	FALSE	NM_012341	ref|NM_012341|ref|XM_006717437|gb|AF325353|gb|AK295231	GTPBP4	GTP binding protein 4	ref|Homo sapiens GTP binding protein 4 (GTPBP4), mRNA [NM_012341]	chr10	1034348	1063708	GO:0000079(regulation of cyclin-dependent protein kinase activity);GO:0001649(osteoblast differentiation);GO:0003924(GTPase activity);GO:0005515(protein binding);GO:0005525(GTP binding);GO:0005634(nucleus);GO:0005730(nucleolus);GO:0005737(cytoplasm);GO:0005794(Golgi apparatus);GO:0008152(metabolic process);GO:0008156(negative regulation of DNA replication);GO:0008285(negative regulation of cell p…	03008(Ribosome biogenesis in eukaryotes)	mRNA	agilent G3 V3
A_23_P70583	3.06	3.25	3.2	5.61	5.64	5.68	0.561725	-0.832065	down	1.0605e-06	0.0903472	yes	TGATCCGTGGCTTTGGTAGTTCCTGGAAATCATCAGTGGAATCTCTGAGTCAGGATGTAA	FALSE	NM_022553	ref|NM_022553|ref|NM_001289174|ref|NM_001289175|ref|NM_001289176	VPS52	vacuolar protein sorting 52 homolog (S. cerevisiae)	ref|Homo sapiens vacuolar protein sorting 52 homolog (S. cerevisiae) (VPS52), transcript variant 1, mRNA [NM_022553]	chr6	33218380	33239717	GO:0005515(protein binding);GO:0005794(Golgi apparatus);GO:0010008(endosome membrane);GO:0010668(ectodermal cell differentiation);GO:0015031(protein transport);GO:0019905(syntaxin binding);GO:0048471(perinuclear region of cytoplasm);GO:0048611(embryonic ectodermal digestive tract development)		mRNA	agilent G3 V3
A_24_P407717	2.55	2.76	2.52	6.18	6.24	6.35	0.417155	-1.26134	down	1.1299e-06	0.0962596	yes	GGTACACAGTGAGAGTACTCACTTTTCACTTGTCTTGCTCTTAGATTGGGCCATGGCTTT	FALSE	NM_002086	ref|NM_002086|ref|NM_203506|ens|ENST00000392562|ens|ENST00000316804	GRB2	growth factor receptor-bound protein 2	ref|Homo sapiens growth factor receptor-bound protein 2 (GRB2), transcript variant 1, mRNA [NM_002086]	chr17	73314160	73315410	GO:0001784(phosphotyrosine binding);GO:0005070(SH3/SH2 adaptor activity);GO:0005154(epidermal growth factor receptor binding);GO:0005168(neurotrophin TRKA receptor binding);GO:0005515(protein binding);GO:0005634(nucleus);GO:0005654(nucleoplasm);GO:0005730(nucleolus);GO:0005737(cytoplasm);GO:0005768(endosome);GO:0005794(Golgi apparatus);GO:0005829(cytosol);GO:0005886(plasma membrane);GO:0005911(ce…	04014(Ras signaling pathway);04010(MAPK signaling pathway);04012(ErbB signaling pathway);04630(Jak-STAT signaling pathway);04068(FoxO signaling pathway);04151(PI3K-Akt signaling pathway);04510(Focal adhesion);04540(Gap junction);04550(Signaling pathways regulating pluripotency of stem cells);04650(Natural killer cell mediated cytotoxicity);04660(T cell receptor signaling pathway);04662(B cell rec…	mRNA	agilent G3 V3
A_23_P45389	2.12	2.31	2.26	5.48	5.3	5.35	0.414755	-1.26967	down	1.1381e-06	0.0969582	yes	CTTTGAGGAAGCGGTTCGAAGAGTTCTTGCTACCGAGGATAGGTCAGATCATTTGATTCA	FALSE	NM_004251	ref|NM_004251|ref|NM_001195328|ens|ENST00000243325|ens|ENST00000618931	RAB9A	RAB9A, member RAS oncogene family	ref|Homo sapiens RAB9A, member RAS oncogene family (RAB9A), transcript variant 1, mRNA [NM_004251]	chrX	13707305	13727473	GO:0000139(Golgi membrane);GO:0003924(GTPase activity);GO:0005515(protein binding);GO:0005525(GTP binding);GO:0005764(lysosome);GO:0005770(late endosome);GO:0005774(vacuolar membrane);GO:0005789(endoplasmic reticulum membrane);GO:0005886(plasma membrane);GO:0006886(intracellular protein transport);GO:0008152(metabolic process);GO:0019003(GDP binding);GO:0030670(phagocytic vesicle membrane);GO:003…	05162(Measles)	mRNA	agilent G3 V3
A_24_P309415	1.98	2.12	2.06	5.79	5.52	5.72	0.361715	-1.46708	down	1.1623e-06	0.0990198	yes	GTTTCCTCTGCATTGGGTTTGAAGTAGTTTAGTTATGTCTTTTTCTCTGTATGTAAGTAG	FALSE	NM_052932	ref|NM_052932|ens|ENST00000398136|ens|ENST00000361236|gb|AK075420	TMEM123	transmembrane protein 123	ref|Homo sapiens transmembrane protein 123 (TMEM123), mRNA [NM_052932]	chr11	102267064	102323775	GO:0004872(receptor activity);GO:0009897(external side of plasma membrane);GO:0016021(integral to membrane);GO:0070267(oncosis)		mRNA	agilent G3 V3
A_33_P3230498	2.02	1.94	2.01	3.77	3.9	3.87	0.517331	-0.95084	down	1.1923e-06	0.101576	yes	TGTTTTCATGATATTCAGTGGGATCAACTCTGCATAGACACACAGACACGCACTGAGACT	FALSE	AK130931	gb|AK130931|tc|THC2487563			gb|Homo sapiens cDNA FLJ27421 fis, clone WMC07981. [AK130931]						mRNA	agilent G3 V3
A_23_P157865	6.28	6.34	6.14	9.77	9.6	9.81	0.642906	-0.63732	down	1.203e-06	0.102487	yes	CAATACAACCAGCCCAACCATCGGTCCACACCTGGGCATTTGGTGAGAATCAAAGCTGAC	FALSE	NM_002160	ref|NM_002160|ens|ENST00000350763|ens|ENST00000535648|ref|XM_006717096	TNC	tenascin C	ref|Homo sapiens tenascin C (TNC), mRNA [NM_002160]	chr9	117782808	117880486	GO:0001649(osteoblast differentiation);GO:0005576(extracellular region);GO:0005604(basement membrane);GO:0005614(interstitial matrix);GO:0005615(extracellular space);GO:0005925(focal adhesion);GO:0007155(cell adhesion);GO:0007162(negative regulation of cell adhesion);GO:0007528(neuromuscular junction development);GO:0008284(positive regulation of cell proliferation);GO:0009611(response to woundin…	04151(PI3K-Akt signaling pathway);04512(ECM-receptor interaction);04510(Focal adhesion);05206(MicroRNAs in cancer)	mRNA	agilent G3 V3
A_24_P91310	1.98	1.92	1.97	6.13	6.48	6.19	0.312234	-1.6793	down	1.2512e-06	0.106593	yes	GTTCAGAGGATCCTGCTGGAGCTGCTGAATCAGATGGATGGATTTGATCAGAATGTCAAT	FALSE	NM_006503	ref|NM_006503|ref|NM_153001|ens|ENST00000601194|ens|ENST00000157812	PSMC4	proteasome (prosome, macropain) 26S subunit, ATPase, 4	ref|Homo sapiens proteasome (prosome, macropain) 26S subunit, ATPase, 4 (PSMC4), transcript variant 1, mRNA [NM_006503]	chr19	40485352	40486085	GO:0000082(G1/S transition of mitotic cell cycle);GO:0000209(protein polyubiquitination);GO:0000278(mitotic cell cycle);GO:0000502(proteasome complex);GO:0001824(blastocyst development);GO:0002474(antigen processing and presentation of peptide antigen via MHC class I);GO:0002479(antigen processing and presentation of exogenous peptide antigen via MHC class I, TAP-dependent);GO:0005515(protein bin…	03050(Proteasome);05169(Epstein-Barr virus infection)	mRNA	agilent G3 V3
A_23_P9823	1.99	2.21	1.96	6.33	6.45	6.19	0.324723	-1.62272	down	1.2629e-06	0.10759	yes	TCTTGTTCTAGAGGTTTTCTTGTTTTCGAATCTTGCCTGATGAATCCAGCCAGACCAAGG	FALSE	NM_014938	ref|NM_014938|ens|ENST00000538698|ens|ENST00000319080|ref|XM_006719292	MLXIP	MLX interacting protein	ref|Homo sapiens MLX interacting protein (MLXIP), mRNA [NM_014938]	chr12	122617072	122628965	GO:0003677(DNA binding);GO:0003700(sequence-specific DNA binding transcription factor activity);GO:0005634(nucleus);GO:0005741(mitochondrial outer membrane);GO:0006351(transcription, DNA-dependent);GO:0006357(regulation of transcription from RNA polymerase II promoter);GO:0006913(nucleocytoplasmic transport);GO:0046983(protein dimerization activity);GO:1900402(regulation of carbohydrate metabolic…	04932(Non-alcoholic fatty liver disease (NAFLD))	mRNA	agilent G3 V3
A_19_P00807336	2.37	2.45	2.39	6.07	6.08	5.81	0.401448	-1.31672	down	1.2749e-06	0.108613	yes	TAATGATATCAATGATGTCAAACAGCTGAAACCTGGCTACTTAGAAGCTACTGTGGACTG	FALSE	NM_021129	ref|NM_021129|ens|ENST00000393779|ens|ENST00000373232|gb|AF108211	PPA1	pyrophosphatase (inorganic) 1	ref|Homo sapiens pyrophosphatase (inorganic) 1 (PPA1), mRNA [NM_021129]	chr10	71962584	71993183	GO:0000287(magnesium ion binding);GO:0004427(inorganic diphosphatase activity);GO:0005737(cytoplasm);GO:0005829(cytosol);GO:0006418(tRNA aminoacylation for protein translation);GO:0006796(phosphate-containing compound metabolic process);GO:0010467(gene expression);GO:0070062(extracellular vesicular exosome);GO:0071344(diphosphate metabolic process)	00190(Oxidative phosphorylation)	mRNA	agilent G3 V3
A_33_P3230818	10.28	10.21	10.29	9.19	9.22	9.22	1.11401	0.155758	up	1.3214e-06	0.112574	yes	TTTCAAGCAATCACTGACTTCAATGACCTCCCCAACTCGTTGTTTGCGTGCAATGTTCAC	FALSE	NM_001251973	ref|NM_001251973|ref|NM_001251974|ens|ENST00000371374|ens|ENST00000306764	RCAN2	regulator of calcineurin 2	ref|Homo sapiens regulator of calcineurin 2 (RCAN2), transcript variant 3, mRNA [NM_001251973]	chr6	46190880	46424713	GO:0000166(nucleotide binding);GO:0005575(cellular_component);GO:0006979(response to oxidative stress);GO:0007614(short-term memory);GO:0031987(locomotion involved in locomotory behavior);GO:0033173(calcineurin-NFAT signaling cascade)	04919(Thyroid hormone signaling pathway)	mRNA	agilent G3 V3
A_33_P3251198	12.14	12.25	12.24	10.8	10.76	10.79	1.1323	0.17926	up	1.3685e-06	0.116587	yes	GTGGAAAGGCTCCCCCAAAACATTTTCACCTTCATTTTATAAAGCAAAATAAAATGCTTG	FALSE	ENST00000404098	ens|ENST00000404098|gb|AX721082|tc|THC2627213	PLCB1	phospholipase C, beta 1 (phosphoinositide-specific)	ens|phospholipase C, beta 1 (phosphoinositide-specific) [Source:HGNC Symbol;Acc:HGNC:15917] [ENST00000404098]	chr20	8113302	8632165	GO:0000086(G2/M transition of mitotic cell cycle);GO:0000790(nuclear chromatin);GO:0004435(phosphatidylinositol phospholipase C activity);GO:0004871(signal transducer activity);GO:0005096(GTPase activator activity);GO:0005509(calcium ion binding);GO:0005516(calmodulin binding);GO:0005521(lamin binding);GO:0005546(phosphatidylinositol-4,5-bisphosphate binding);GO:0005634(nucleus);GO:0005737(cytopl…	00562(Inositol phosphate metabolism);04015(Rap1 signaling pathway);04310(Wnt signaling pathway);04020(Calcium signaling pathway);04070(Phosphatidylinositol signaling system);04071(Sphingolipid signaling pathway);04022(cGMP - PKG signaling pathway);04540(Gap junction);04611(Platelet activation);04062(Chemokine signaling pathway);04911(Insulin secretion);04922(Glucagon signaling pathway);04912(GnRH…	mRNA	agilent G3 V3
A_23_P18993	7.36	7.26	7.31	5.61	5.52	5.49	1.31949	0.399985	up	1.3848e-06	0.117975	yes	ATTGCCGTCCCTGAATCCTTTATGAATGAAGTTTCTGTAAATAACCTGGGTGTGGACTTT	FALSE	NM_152622	ref|NM_152622|ref|NM_001297598|ref|NM_001297599|ens|ENST00000452157	MIER3	mesoderm induction early response 1, family member 3	ref|Homo sapiens mesoderm induction early response 1, family member 3 (MIER3), transcript variant 3, mRNA [NM_152622]	chr5	56218412	56236960	GO:0003677(DNA binding);GO:0003682(chromatin binding);GO:0005634(nucleus);GO:0006351(transcription, DNA-dependent);GO:0006355(regulation of transcription, DNA-dependent)		mRNA	agilent G3 V3
A_24_P201171	1.98	2.04	2.01	4.02	4.2	4.1	0.489448	-1.03077	down	1.4011e-06	0.119364	yes	TGTGTTGTGTGGGGTCATACATCATCGTGTTTGTAAGAGAAGATGGTCATTTTATTCTCT	FALSE	NM_003165	ref|NM_003165|ref|NM_001032221|ens|ENST00000373302|ens|ENST00000373299	STXBP1	syntaxin binding protein 1	ref|Homo sapiens syntaxin binding protein 1 (STXBP1), transcript variant 1, mRNA [NM_003165]	chr9	130374568	130454995	GO:0000149(SNARE binding);GO:0002576(platelet degranulation);GO:0005654(nucleoplasm);GO:0005737(cytoplasm);GO:0005739(mitochondrion);GO:0005829(cytosol);GO:0005886(plasma membrane);GO:0006112(energy reserve metabolic process);GO:0006904(vesicle docking involved in exocytosis);GO:0007268(synaptic transmission);GO:0007269(neurotransmitter secretion);GO:0007274(neuromuscular synaptic transmission);G…	04721(Synaptic vesicle cycle)	mRNA	agilent G3 V3
A_33_P3405754	7.15	7.11	7.06	8.14	8.12	8.12	0.874487	-0.193491	down	1.439e-06	0.122593	yes	TTTGGGACAGTGGTTCCCTTGCCACCTGCCTGCTGTGGATGACAATGAGGGGACTCCATT	FALSE	ENST00000378223	ens|ENST00000378223|gb|BC050721|tc|THC2489059	CEP104	centrosomal protein 104kDa	ens|centrosomal protein 104kDa [Source:HGNC Symbol;Acc:HGNC:24866] [ENST00000378223]	chr1	3759673	3773778	GO:0005814(centriole);GO:0016594(glycine binding);GO:0016595(glutamate binding);GO:0016596(thienylcyclohexylpiperidine binding)		mRNA	agilent G3 V3
A_23_P367628	1.98	1.86	2.09	5.35	5.53	5.34	0.365598	-1.45167	down	1.4585e-06	0.124254	yes	CTGAGGGATTGTTGATGGTGAGTTAGACTGTATTTGGCATAGAATTTGGAAATGTAACTT	FALSE	NM_014802	ref|NM_014802|ref|NM_001286174|ref|NM_001286175|ref|NM_001286173	C2CD5	C2 calcium-dependent domain containing 5	ref|Homo sapiens C2 calcium-dependent domain containing 5 (C2CD5), transcript variant 6, mRNA [NM_014802]	chr12	22601516	22697480	GO:0005509(calcium ion binding);GO:0005544(calcium-dependent phospholipid binding);GO:0005737(cytoplasm);GO:0005815(microtubule organizing center);GO:0005886(plasma membrane);GO:0005938(cell cortex);GO:0006906(vesicle fusion);GO:0010828(positive regulation of glucose transport);GO:0030659(cytoplasmic vesicle membrane);GO:0031340(positive regulation of vesicle fusion);GO:0032587(ruffle membrane);G…		mRNA	agilent G3 V3
A_21_P0011678	13.14	13.13	13.09	12.42	12.42	12.45	1.05551	0.0779414	up	1.4637e-06	0.124697	yes	TTTTTCTTTGAGAAAGGATTGAGATACGCTCCTGCTGTGCCCCCATCTTTCCTCCAAACT	FALSE	NM_004077	ref|NM_004077|ens|ENST00000351328|ens|ENST00000549143|gb|TCONS_l2_00012362	CS	citrate synthase	ref|Homo sapiens citrate synthase (CS), mRNA [NM_004077]	chr12	56665480	56694175	GO:0004108(citrate (Si)-synthase activity);GO:0005634(nucleus);GO:0005739(mitochondrion);GO:0005759(mitochondrial matrix);GO:0005975(carbohydrate metabolic process);GO:0006099(tricarboxylic acid cycle);GO:0044237(cellular metabolic process);GO:0044262(cellular carbohydrate metabolic process);GO:0044281(small molecule metabolic process);GO:0070062(extracellular vesicular exosome)	01200(Carbon metabolism);01210(2-Oxocarboxylic acid metabolism);01230(Biosynthesis of amino acids);00020(Citrate cycle (TCA cycle));00630(Glyoxylate and dicarboxylate metabolism)	mRNA	agilent G3 V3
A_23_P75609	1.99	1.86	2.06	4.99	5.13	5.19	0.386022	-1.37324	down	1.4939e-06	0.12727	yes	CTGGGACACTTTGGGTATATTCATGGGCATTGTTTCCATCTGTCTTTTCTACCTGTGCCA	FALSE	NM_014956	ref|NM_014956|ref|NM_001271933|ens|ENST00000533706|ens|ENST00000278935	CEP164	centrosomal protein 164kDa	ref|Homo sapiens centrosomal protein 164kDa (CEP164), transcript variant 1, mRNA [NM_014956]	chr11	117281824	117283546	GO:0000086(G2/M transition of mitotic cell cycle);GO:0000278(mitotic cell cycle);GO:0005515(protein binding);GO:0005615(extracellular space);GO:0005654(nucleoplasm);GO:0005813(centrosome);GO:0005814(centriole);GO:0005829(cytosol);GO:0006281(DNA repair);GO:0006996(organelle organization);GO:0007067(mitosis);GO:0042384(cilium assembly);GO:0051301(cell division)		mRNA	agilent G3 V3
A_24_P4661	3.09	3.17	3.22	6.17	6.26	6.02	0.513821	-0.960662	down	1.4985e-06	0.127662	yes	TATTCTCCTTGGTGGTCTTCTTAAGCAACAGACTCTTCCACAAGACAGTCTACCTGCAGT	FALSE	NM_004879	ref|NM_004879|ref|NM_001290135|ref|NR_110770|ref|NR_110769	EI24	etoposide induced 2.4	ref|Homo sapiens etoposide induced 2.4 (EI24), transcript variant 1, mRNA [NM_004879]	chr11	125439296	125454574	GO:0005737(cytoplasm);GO:0005783(endoplasmic reticulum);GO:0005789(endoplasmic reticulum membrane);GO:0005794(Golgi apparatus);GO:0006914(autophagy);GO:0006915(apoptotic process);GO:0008630(DNA damage response, signal transduction resulting in induction of apoptosis);GO:0016020(membrane);GO:0016021(integral to membrane);GO:0030308(negative regulation of cell growth);GO:0031965(nuclear membrane);G…	04115(p53 signaling pathway)	mRNA	agilent G3 V3
A_23_P410998	1.94	2.12	1.91	5.53	5.65	5.78	0.352005	-1.50633	down	1.4998e-06	0.127772	yes	TTTTTACAAGTGGAAGAACTAGGATGGCTTTCCAAAGTCTTCTAGAAATGAAGTTCTTTC	FALSE	NM_002868	ref|NM_002868|ref|NM_001252036|ref|NM_001252037|ens|ENST00000553116	RAB5B	RAB5B, member RAS oncogene family	ref|Homo sapiens RAB5B, member RAS oncogene family (RAB5B), transcript variant 1, mRNA [NM_002868]	chr12	56367856	56388490	GO:0003924(GTPase activity);GO:0005515(protein binding);GO:0005525(GTP binding);GO:0005622(intracellular);GO:0005768(endosome);GO:0005769(early endosome);GO:0005886(plasma membrane);GO:0006184(GTP catabolic process);GO:0006886(intracellular protein transport);GO:0007032(endosome organization);GO:0016020(membrane);GO:0019003(GDP binding);GO:0019882(antigen processing and presentation);GO:0030100(r…	04014(Ras signaling pathway);04144(Endocytosis);04145(Phagosome);04962(Vasopressin-regulated water reabsorption);05152(Tuberculosis);05146(Amoebiasis)	mRNA	agilent G3 V3
A_23_P14708	1.93	1.94	1.9	4.33	4.5	4.55	0.431241	-1.21343	down	1.5112e-06	0.128744	yes	TCTTTGTACCTCCATACAAGTGTTAGCCTGCCAGGCTGTAAGCTTACCTTAATTAAACTT	FALSE	NM_017661	ref|NM_017661|ref|NM_001288588|ref|NM_001002843|ens|ENST00000267807	ZNF280D	zinc finger protein 280D	ref|Homo sapiens zinc finger protein 280D (ZNF280D), transcript variant 1, mRNA [NM_017661]	chr15	56923496	56927976	GO:0003677(DNA binding);GO:0005634(nucleus);GO:0006351(transcription, DNA-dependent);GO:0006355(regulation of transcription, DNA-dependent);GO:0046872(metal ion binding)		mRNA	agilent G3 V3
A_23_P360245	1.88	1.98	1.88	4.74	4.53	4.71	0.410587	-1.28424	down	1.536e-06	0.130856	yes	GGATATATGGTAAAGTTGTTTTGGACTTGTTTTTGCTCAGCATGAAGTTTTATATGCTGC	FALSE	NM_145266	ref|NM_145266|gb|BC017934|tc|THC2463245|tc|THC2694649	NUDCD2	NudC domain containing 2	ref|Homo sapiens NudC domain containing 2 (NUDCD2), mRNA [NM_145266]	chr5	162873536	162887146	GO:0000777(condensed chromosome kinetochore);GO:0000922(spindle pole);GO:0005515(protein binding);GO:0005622(intracellular);GO:0005737(cytoplasm);GO:0005815(microtubule organizing center);GO:0015630(microtubule cytoskeleton);GO:0070062(extracellular vesicular exosome)		mRNA	agilent G3 V3
A_32_P198325	1.91	2.03	2.01	5.63	5.73	5.95	0.343732	-1.54064	down	1.5439e-06	0.131529	yes	CTACTGACTTGTGATGCTCTCAAGCACATGATAGTGGGCGATGAAGGTCAAGGAGGACTC	FALSE	NM_207644	ref|NM_207644|ens|ENST00000460524|ens|ENST00000404045|ens|ENST00000491910	LRRC75B	leucine rich repeat containing 75B	ref|Homo sapiens leucine rich repeat containing 75B (LRRC75B), mRNA [NM_207644]	chr22	24981630	24989046			mRNA	agilent G3 V3
A_33_P3209816	2.13	1.94	1.95	5.07	5.2	5.27	0.387387	-1.36815	down	1.5452e-06	0.13164	yes	AAATCTCATTCAGAACAGAGTGTGGCCTGTATTACTCCTACTACAAGCAGATGCTGCAGG	FALSE	NM_207325	ref|NM_207325|ref|NM_001172774|ens|ENST00000342179|ens|ENST00000392250	DPY19L3	dpy-19-like 3 (C. elegans)	ref|Homo sapiens dpy-19-like 3 (C. elegans) (DPY19L3), transcript variant 1, mRNA [NM_207325]	chr19	32896656	32976795	GO:0000030(mannosyltransferase activity);GO:0005637(nuclear inner membrane);GO:0016021(integral to membrane);GO:0018406(protein C-linked glycosylation via 2'-alpha-mannosyl-L-tryptophan)		mRNA	agilent G3 V3
A_33_P3398533	5.22	5.23	5.28	6.23	6.3	6.26	0.837147	-0.256446	down	1.5745e-06	0.134136	yes	TTCCTTTAACTGGCAACCCATCTCTTAATCCGTCAGTATCTCTCCCAGGGTCATTAATAG	FALSE	NM_025138	ref|NM_025138|ens|ENST00000352251|ref|XM_005266545|gb|AK074360	PROSER1	proline and serine rich 1	ref|Homo sapiens proline and serine rich 1 (PROSER1), mRNA [NM_025138]	chr13	39584004	39612252			mRNA	agilent G3 V3
A_33_P3231428	8.52	8.55	8.46	9.71	9.75	9.78	0.873119	-0.19575	down	1.5759e-06	0.134256	yes	AACCTCCTCTATCCTCTGTCTCAGATGTGGCACTCTTGCCACAGTGCTGGCTTTCCCAGT	FALSE	AK126714	gb|AK126714|tc|THC2480753			gb|Homo sapiens cDNA FLJ44760 fis, clone BRACE3031579. [AK126714]	chr20	20443848	20447857			mRNA	agilent G3 V3
A_23_P255805	2.01	2.12	2.05	5.01	4.89	4.77	0.421268	-1.24719	down	1.5838e-06	0.134929	yes	CGGAGCTCATATCTTATTGAACACCAGAGAATACACACTAGGGCCCAGTGGTTTTACGAA	FALSE	NM_003416	ref|NM_003416|ref|NM_001282795|ref|NM_001282797|ens|ENST00000528017	ZNF7	zinc finger protein 7	ref|Homo sapiens zinc finger protein 7 (ZNF7), transcript variant 2, mRNA [NM_003416]	chr8	146052944	146068605	GO:0003677(DNA binding);GO:0003700(sequence-specific DNA binding transcription factor activity);GO:0005634(nucleus);GO:0006351(transcription, DNA-dependent);GO:0006355(regulation of transcription, DNA-dependent);GO:0007275(multicellular organismal development);GO:0046872(metal ion binding)		mRNA	agilent G3 V3
A_33_P3279720	13.15	13.13	13.15	12.69	12.69	12.72	1.03491	0.0495027	up	1.6124e-06	0.137365	yes	GTTGCCCCCAGCCTGTAAGGCTGGCCTCCCCTACAATCTCAGCCGACAAGAGGGACATCT	FALSE	ENST00000612772	ens|ENST00000612772|tc|THC2679434	ARFRP1	ADP-ribosylation factor related protein 1	ens|ADP-ribosylation factor related protein 1 [Source:HGNC Symbol;Acc:HGNC:662] [ENST00000612772]	chr20	62333048	62338226	GO:0003924(GTPase activity);GO:0005515(protein binding);GO:0005525(GTP binding);GO:0005794(Golgi apparatus);GO:0005802(trans-Golgi network);GO:0007165(signal transduction);GO:0007264(small GTPase mediated signal transduction);GO:0007369(gastrulation);GO:0008152(metabolic process);GO:0016020(membrane);GO:0034067(protein localization in Golgi apparatus);GO:0042147(retrograde transport, endosome to …		mRNA	agilent G3 V3
A_24_P253827	1.87	2.02	1.93	5.15	5.35	5.42	0.365578	-1.45175	down	1.6569e-06	0.141156	yes	GCAGAAGGTTCACACTGCAAATAGTGTTCTCATCTCAAAGCAAACTATCATTCCAGAAGG	FALSE	NM_001030006	ref|NM_001030006|ref|NM_001282|ens|ENST00000621914|ref|XM_005257937	AP2B1	adaptor-related protein complex 2, beta 1 subunit	ref|Homo sapiens adaptor-related protein complex 2, beta 1 subunit (AP2B1), transcript variant 1, mRNA [NM_001030006]	chr17	33914316	34051108	GO:0005048(signal sequence binding);GO:0005515(protein binding);GO:0005829(cytosol);GO:0005886(plasma membrane);GO:0006886(intracellular protein transport);GO:0007173(epidermal growth factor receptor signaling pathway);GO:0007268(synaptic transmission);GO:0007411(axon guidance);GO:0008565(protein transporter activity);GO:0016020(membrane);GO:0016032(viral reproduction);GO:0019886(antigen processi…	04144(Endocytosis);04961(Endocrine and other factor-regulated calcium reabsorption);04721(Synaptic vesicle cycle);05016(Huntington's disease)	mRNA	agilent G3 V3
A_24_P332230	2.05	2.2	2.12	4.61	4.44	4.51	0.469764	-1.08999	down	1.6815e-06	0.143252	yes	TGGAGTTACTTCCCAAAAATGTTAATCACAGCTGGATTGAAAGAGTATTTGGGAAATGTG	FALSE	NM_016648	ref|NM_016648|ref|NM_001267039|ref|NM_015454|ref|NR_049768	LARP7	La ribonucleoprotein domain family, member 7	ref|Homo sapiens La ribonucleoprotein domain family, member 7 (LARP7), transcript variant 1, mRNA [NM_016648]	chr4	113568048	113568494	GO:0000166(nucleotide binding);GO:0005515(protein binding);GO:0005634(nucleus);GO:0005654(nucleoplasm);GO:0005737(cytoplasm);GO:0005794(Golgi apparatus);GO:0006396(RNA processing);GO:0030529(ribonucleoprotein complex)		mRNA	agilent G3 V3
A_24_P76879	2.02	2.13	2.08	5.53	5.69	5.38	0.375301	-1.41388	down	1.7019e-06	0.14499	yes	ACTATATTCCTAGAAACATAGTTTGAACAACTTGGTCTTTGTTAGGCTTGTCAAATTGCC	FALSE	NM_003309	ref|NM_003309|ens|ENST00000368608|gb|AK026849|gb|AL136629	TSPYL1	TSPY-like 1	ref|Homo sapiens TSPY-like 1 (TSPYL1), mRNA [NM_003309]	chr6	116597744	116601066	GO:0005634(nucleus);GO:0005730(nucleolus);GO:0006334(nucleosome assembly);GO:0008150(biological_process);GO:0019899(enzyme binding)		mRNA	agilent G3 V3
A_24_P72479	1.92	2.08	1.89	5.26	5.18	5.42	0.371375	-1.42905	down	1.7494e-06	0.149037	yes	TACTGGCATCGATGGAGCCATGACAATTTGGGATTTCAAGACCCTCGAGTCTTCCATCCA	FALSE	NM_006409	ref|NM_006409|ref|NM_001190996|ens|ENST00000463009|ens|ENST00000432786	ARPC1A	actin related protein 2/3 complex, subunit 1A, 41kDa	ref|Homo sapiens actin related protein 2/3 complex, subunit 1A, 41kDa (ARPC1A), transcript variant 1, mRNA [NM_006409]	chr7	98923536	98963880	GO:0003779(actin binding);GO:0005829(cytosol);GO:0005885(Arp2/3 protein complex);GO:0007411(axon guidance);GO:0015629(actin cytoskeleton);GO:0030036(actin cytoskeleton organization);GO:0034314(Arp2/3 complex-mediated actin nucleation);GO:0038096(Fc-gamma receptor signaling pathway involved in phagocytosis);GO:0045087(innate immune response);GO:0048013(ephrin receptor signaling pathway);GO:0051015…	04810(Regulation of actin cytoskeleton);04666(Fc gamma R-mediated phagocytosis);05130(Pathogenic Escherichia coli infection);05132(Salmonella infection);05131(Shigellosis);05100(Bacterial invasion of epithelial cells)	mRNA	agilent G3 V3
A_33_P3239839	1.91	1.95	1.92	4.07	3.91	3.9	0.486532	-1.03939	down	1.7632e-06	0.150212	yes	GGATGGGAATTTTCATGTACATGTGTGGCATGTGGAAAATTTCAAATAAAATGGACTTGA	FALSE	NM_024963	ref|NM_024963|gb|AK001638|gb|BC042819|gb|BC015445	FBXL18	F-box and leucine-rich repeat protein 18	ref|Homo sapiens F-box and leucine-rich repeat protein 18 (FBXL18), mRNA [NM_024963]	chr7	5515427	5553429			mRNA	agilent G3 V3
A_33_P3278475	2.85	2.94	3.01	4.97	4.9	4.87	0.597015	-0.744161	down	1.7737e-06	0.151107	yes	GTCACAAGTGAACCACTTCTCAGTTGCCAATCTTTGCTCATATTAAAAACAACTTACAAA	FALSE	NM_002158	ref|NM_002158|ens|ENST00000340553|ref|XM_005264283|ref|XM_005264284	FOXN2	forkhead box N2	ref|Homo sapiens forkhead box N2 (FOXN2), mRNA [NM_002158]	chr2	48541848	48606433	GO:0003700(sequence-specific DNA binding transcription factor activity);GO:0005634(nucleus);GO:0005654(nucleoplasm);GO:0006351(transcription, DNA-dependent);GO:0006355(regulation of transcription, DNA-dependent);GO:0035914(skeletal muscle cell differentiation);GO:0043231(intracellular membrane-bounded organelle);GO:0043565(sequence-specific DNA binding)		mRNA	agilent G3 V3
A_23_P27810	1.95	1.92	1.95	4.1	4.25	4.05	0.469355	-1.09125	down	1.7762e-06	0.15132	yes	CAACCTTATGGAGTGAGCAGCCACCTTTGGGCTCATTCTGGACGACGTGTCTTTGACACA	FALSE	NM_032689	ref|NM_032689|ref|NM_001172677|ens|ENST00000395835|ens|ENST00000355202	ZNF607	zinc finger protein 607	ref|Homo sapiens zinc finger protein 607 (ZNF607), transcript variant 1, mRNA [NM_032689]	chr19	38187272	38210089	GO:0003677(DNA binding);GO:0003700(sequence-specific DNA binding transcription factor activity);GO:0005634(nucleus);GO:0006351(transcription, DNA-dependent);GO:0006355(regulation of transcription, DNA-dependent);GO:0046872(metal ion binding)		mRNA	agilent G3 V3
A_24_P343255	2.14	2.34	2.28	4.9	4.92	5.05	0.454607	-1.13731	down	1.8297e-06	0.155878	yes	AAGGCCTGGGAGATGAATTTGACCTTATAGATCATTCTGACTTACACATTTTGGACTTTA	FALSE	NM_057161	ref|NM_057161|ref|NR_040101|ens|ENST00000332245|ens|ENST00000326974	KLHDC3	kelch domain containing 3	ref|Homo sapiens kelch domain containing 3 (KLHDC3), transcript variant 1, mRNA [NM_057161]	chr6	42981988	42989028	GO:0000790(nuclear chromatin);GO:0003682(chromatin binding);GO:0005515(protein binding);GO:0005737(cytoplasm);GO:0005829(cytosol);GO:0006987(activation of signaling protein activity involved in unfolded protein response);GO:0007131(reciprocal meiotic recombination);GO:0030968(endoplasmic reticulum unfolded protein response);GO:0044267(cellular protein metabolic process)		mRNA	agilent G3 V3
A_23_P71319	2.04	2.08	2.24	4.99	4.91	4.82	0.432065	-1.21068	down	1.8684e-06	0.159175	yes	TTTTTTCCTACTACTTTAATCCCTAAAAGAACGCTGTGTGGCTGGGACCTTTAGGAAAGT	FALSE	NM_004462	ref|NM_004462|ref|NM_001287742|ref|NM_001287743|ref|NM_001287745	FDFT1	farnesyl-diphosphate farnesyltransferase 1	ref|Homo sapiens farnesyl-diphosphate farnesyltransferase 1 (FDFT1), transcript variant 3, mRNA [NM_004462]	chr8	11653082	11696476	GO:0004310(farnesyl-diphosphate farnesyltransferase activity);GO:0005783(endoplasmic reticulum);GO:0005789(endoplasmic reticulum membrane);GO:0006694(steroid biosynthetic process);GO:0006695(cholesterol biosynthetic process);GO:0008299(isoprenoid biosynthetic process);GO:0016021(integral to membrane);GO:0016491(oxidoreductase activity);GO:0044255(cellular lipid metabolic process);GO:0044281(small…	00100(Steroid biosynthesis)	mRNA	agilent G3 V3
A_23_P9319	2.03	2.06	2.15	4.96	5.13	4.88	0.416834	-1.26246	down	1.8867e-06	0.160734	yes	CTCTTAGATGATTACAAAGAAGGCGACCTTCGCATTATGCCTGATTCCAATGATTCACCT	FALSE	NM_006717	ref|NM_006717|ens|ENST00000485565|ens|ENST00000485804|ens|ENST00000469017	SPIN1	spindlin 1	ref|Homo sapiens spindlin 1 (SPIN1), mRNA [NM_006717]	chr9	91003336	91093609	GO:0005515(protein binding);GO:0005634(nucleus);GO:0005730(nucleolus);GO:0005819(spindle);GO:0007275(multicellular organismal development);GO:0007276(gamete generation);GO:0009303(rRNA transcription);GO:0016055(Wnt receptor signaling pathway);GO:0016568(chromatin modification);GO:0030177(positive regulation of Wnt receptor signaling pathway);GO:0035064(methylated histone residue binding);GO:00513…		mRNA	agilent G3 V3
A_33_P3256695	2.39	2.59	2.51	4.7	4.63	4.69	0.534237	-0.904449	down	1.9759e-06	0.168333	yes	GTTGCTGGAGGCCCACGTTATGTTTTCTCAGTGTAATTCCTCTTTTTCTTGATAAAAAGA	FALSE	NM_017892	ref|NM_017892|ens|ENST00000410080|tc|THC2658013	PRPF40A	PRP40 pre-mRNA processing factor 40 homolog A (S. cerevisiae)	ref|Homo sapiens PRP40 pre-mRNA processing factor 40 homolog A (S. cerevisiae) (PRPF40A), mRNA [NM_017892]	chr2	153508112	153574495	GO:0005515(protein binding);GO:0005654(nucleoplasm);GO:0005737(cytoplasm);GO:0006397(mRNA processing);GO:0007010(cytoskeleton organization);GO:0007049(cell cycle);GO:0008360(regulation of cell shape);GO:0008380(RNA splicing);GO:0016020(membrane);GO:0016363(nuclear matrix);GO:0016477(cell migration);GO:0016607(nuclear speck);GO:0032465(regulation of cytokinesis);GO:0051301(cell division);GO:007006…	03040(Spliceosome)	mRNA	agilent G3 V3
A_23_P415558	1.91	2.01	1.97	4.3	4.41	4.52	0.4452	-1.16747	down	1.9811e-06	0.168776	yes	CTACTTTGTTACTTAAGGTTGTTCACCTTGTACCAGTGGTTATTTGAGTTTGTTCCTATT	FALSE	NM_012256	ref|NM_012256|ens|ENST00000335870|ref|XM_005250055|ref|XM_006716133	ZNF212	zinc finger protein 212	ref|Homo sapiens zinc finger protein 212 (ZNF212), mRNA [NM_012256]	chr7	148936736	148952700	GO:0003677(DNA binding);GO:0003712(transcription cofactor activity);GO:0005515(protein binding);GO:0005634(nucleus);GO:0006351(transcription, DNA-dependent);GO:0006355(regulation of transcription, DNA-dependent);GO:0006357(regulation of transcription from RNA polymerase II promoter);GO:0008270(zinc ion binding);GO:0042802(identical protein binding)		mRNA	agilent G3 V3
A_33_P3228573	8.65	8.78	8.68	10.81	10.79	10.67	0.809111	-0.305591	down	2.0042e-06	0.170744	yes	TCCGCCAGCCACAGGACCACCTCCTCTGCCAGCAGGAATAAAGACTTGTGCATCCCTCAA	FALSE	NM_001251888	ref|NM_001251888|ref|NM_024083|ref|NR_045351|ens|ENST00000584454	ASPSCR1	alveolar soft part sarcoma chromosome region, candidate 1	ref|Homo sapiens alveolar soft part sarcoma chromosome region, candidate 1 (ASPSCR1), transcript variant 2, mRNA [NM_001251888]	chr17	79974072	79975246	GO:0003674(molecular_function);GO:0005515(protein binding);GO:0005575(cellular_component);GO:0005654(nucleoplasm);GO:0005829(cytosol);GO:0005886(plasma membrane);GO:0006886(intracellular protein transport);GO:0008150(biological_process);GO:0009898(internal side of plasma membrane);GO:0012505(endomembrane system);GO:0012506(vesicle membrane);GO:0019898(extrinsic to membrane);GO:0033116(endoplasmic…	05202(Transcriptional misregulation in cancers)	mRNA	agilent G3 V3
A_23_P215253	5.92	5.73	5.71	8.13	8.16	8.18	0.70944	-0.495247	down	2.079e-06	0.177116	yes	TGTTTATTCACCATCAACAAAGAAGACCACACACTGGGAAACATCATTAAATCACGTGCC	FALSE	ENST00000507355	ens|ENST00000507355|ens|ENST00000502415|gb|AJ277740|gb|AK296066	POLR2J3	polymerase (RNA) II (DNA directed) polypeptide J3	ens|polymerase (RNA) II (DNA directed) polypeptide J3 [Source:HGNC Symbol;Acc:HGNC:33853] [ENST00000507355]	chr7	102281096	102312048	GO:0003677(DNA binding);GO:0003899(DNA-directed RNA polymerase activity);GO:0005634(nucleus);GO:0006351(transcription, DNA-dependent);GO:0046983(protein dimerization activity)	00230(Purine metabolism);00240(Pyrimidine metabolism);03020(RNA polymerase);05016(Huntington's disease);05169(Epstein-Barr virus infection)	mRNA	agilent G3 V3
A_24_P381224	1.95	2.17	1.93	5.88	5.67	5.93	0.34611	-1.5307	down	2.1264e-06	0.181154	yes	AAGTTTAGAATTGGAATTACTTCCTTACTAGTGTCTTTTGGCTTAAATTTTGTCTTTTGA	FALSE	NM_172230	ref|NM_172230|ref|NM_032431|ens|ENST00000526060|ens|ENST00000449943	SYVN1	synovial apoptosis inhibitor 1, synoviolin	ref|Homo sapiens synovial apoptosis inhibitor 1, synoviolin (SYVN1), transcript variant 2, mRNA [NM_172230]	chr11	64894752	64901900	GO:0001701(in utero embryonic development);GO:0005515(protein binding);GO:0005654(nucleoplasm);GO:0005783(endoplasmic reticulum);GO:0005789(endoplasmic reticulum membrane);GO:0006987(activation of signaling protein activity involved in unfolded protein response);GO:0008270(zinc ion binding);GO:0016020(membrane);GO:0016021(integral to membrane);GO:0016567(protein ubiquitination);GO:0016881(acid-am…	04141(Protein processing in endoplasmic reticulum);04120(Ubiquitin mediated proteolysis)	mRNA	agilent G3 V3
A_23_P164089	2.04	2.18	2.13	4.53	4.43	4.63	0.467255	-1.09772	down	2.2082e-06	0.188123	yes	TGGATGTGAATTGTTACTTCAAGTGGCTTTTATTAAGATTTTCTCAGACTTACTTGGAGG	FALSE	NM_001017368	ref|NM_001017368|ref|NR_037714|ref|NR_037713|ens|ENST00000394597	RFFL	ring finger and FYVE-like domain containing E3 ubiquitin protein ligase	ref|Homo sapiens ring finger and FYVE-like domain containing E3 ubiquitin protein ligase (RFFL), transcript variant 2, mRNA [NM_001017368]	chr17	33336132	33390759	GO:0000139(Golgi membrane);GO:0002020(protease binding);GO:0002039(p53 binding);GO:0005515(protein binding);GO:0005737(cytoplasm);GO:0005764(lysosome);GO:0005829(cytosol);GO:0005886(plasma membrane);GO:0006511(ubiquitin-dependent protein catabolic process);GO:0006886(intracellular protein transport);GO:0008270(zinc ion binding);GO:0010008(endosome membrane);GO:0010762(regulation of fibroblast mig…		mRNA	agilent G3 V3
A_33_P3284686	7.37	7.36	7.28	8.74	8.81	8.85	0.833712	-0.262379	down	2.213e-06	0.188532	yes	AACTTCCTCCACTCCTTTCAGAATGACAATGATTCTCCAAGCACGACGATGAGTGTGTGA	FALSE	NM_145716	ref|NM_145716|ref|NM_018070|ref|NM_001009955|ens|ENST00000550646	SSBP3	single stranded DNA binding protein 3	ref|Homo sapiens single stranded DNA binding protein 3 (SSBP3), transcript variant 1, mRNA [NM_145716]	chr1	54691104	54822491	GO:0002244(hemopoietic progenitor cell differentiation);GO:0003697(single-stranded DNA binding);GO:0005634(nucleus);GO:0006351(transcription, DNA-dependent);GO:0006461(protein complex assembly);GO:0008284(positive regulation of cell proliferation);GO:0021501(prechordal plate formation);GO:0021547(midbrain-hindbrain boundary initiation);GO:0043234(protein complex);GO:0045944(positive regulation of…		mRNA	agilent G3 V3
A_23_P94204	2.2	2.38	2.22	4.84	4.69	4.82	0.473868	-1.07744	down	2.2131e-06	0.188541	yes	CATTGAGGAAATGAAGACTGGATACTTCTGTATCTGTGAAGTTGGCACAGGTAACATTTG	FALSE	NM_181354	ref|NM_181354|ref|NM_001198533|ref|NM_018002|ref|NM_001198532	OXR1	oxidation resistance 1	ref|Homo sapiens oxidation resistance 1 (OXR1), transcript variant 2, mRNA [NM_181354]	chr8	107371704	107764910	GO:0003674(molecular_function);GO:0005575(cellular_component);GO:0005730(nucleolus);GO:0005739(mitochondrion);GO:0006979(response to oxidative stress);GO:0007628(adult walking behavior);GO:0016491(oxidoreductase activity);GO:0043524(negative regulation of neuron apoptotic process);GO:0055114(oxidation-reduction process);GO:0071447(cellular response to hydroperoxide)		mRNA	agilent G3 V3
A_24_P135444	3.06	3.13	3.19	5.03	4.94	5.08	0.623256	-0.682104	down	2.2304e-06	0.190014	yes	CGTCGTGGGGTAACATCTGTTATCAAACTGCTGTCGTTGTTGTGGAAGCATGTAGACTGT	FALSE	NM_001144	ref|NM_001144|ens|ENST00000568325|ens|ENST00000566757|ens|ENST00000290649	AMFR	autocrine motility factor receptor, E3 ubiquitin protein ligase	ref|Homo sapiens autocrine motility factor receptor, E3 ubiquitin protein ligase (AMFR), mRNA [NM_001144]	chr16	56396828	56401515	GO:0000209(protein polyubiquitination);GO:0000836(Hrd1p ubiquitin ligase complex);GO:0004842(ubiquitin-protein ligase activity);GO:0004872(receptor activity);GO:0005515(protein binding);GO:0005634(nucleus);GO:0005789(endoplasmic reticulum membrane);GO:0006511(ubiquitin-dependent protein catabolic process);GO:0006928(cellular component movement);GO:0007165(signal transduction);GO:0007568(aging);GO…	04141(Protein processing in endoplasmic reticulum)	mRNA	agilent G3 V3
A_33_P3212823	10.26	10.31	10.14	12.12	12.06	12.06	0.847406	-0.238874	down	2.2398e-06	0.190815	yes	ACCTCCCTTAGCTACTCAGGAGGCTGAGGCAGAAAAACCACGCAAACCCAAGAGGCAGAG	FALSE	NM_001135865	ref|NM_001135865|ref|NM_130464|ref|NR_002555|ens|ENST00000451409	NPIPB5	nuclear pore complex interacting protein family, member B5	ref|Homo sapiens nuclear pore complex interacting protein family, member B5 (NPIPB5), mRNA [NM_001135865]	chr16	22524844	22547826			mRNA	agilent G3 V3
A_23_P127367	8.21	8.19	8.09	9.65	9.71	9.63	0.844774	-0.243363	down	2.2531e-06	0.191948	yes	CTGCTGCCTGTCTCCCTGACCCATGATCTGGCAAGTTAGGCACAGTCAGACATGGACAGT	FALSE	NM_021173	ref|NM_021173|ref|NM_001256870|ref|NR_046411|ref|NR_046412	POLD4	polymerase (DNA-directed), delta 4, accessory subunit	ref|Homo sapiens polymerase (DNA-directed), delta 4, accessory subunit (POLD4), transcript variant 1, mRNA [NM_021173]	chr11	67120000	67120996	GO:0000278(mitotic cell cycle);GO:0000722(telomere maintenance via recombination);GO:0000723(telomere maintenance);GO:0003887(DNA-directed DNA polymerase activity);GO:0005515(protein binding);GO:0005634(nucleus);GO:0005654(nucleoplasm);GO:0006260(DNA replication);GO:0006271(DNA strand elongation involved in DNA replication);GO:0006281(DNA repair);GO:0006283(transcription-coupled nucleotide-excisi…	00230(Purine metabolism);00240(Pyrimidine metabolism);03030(DNA replication);03410(Base excision repair);03420(Nucleotide excision repair);03430(Mismatch repair);03440(Homologous recombination);05166(HTLV-I infection)	mRNA	agilent G3 V3
A_33_P3354151	13.44	13.49	13.51	12.63	12.58	12.62	1.06899	0.0962522	up	2.3137e-06	0.197111	yes	AACTCTCAGCTGGACACTAGCCCCCCATGCCTGGGTGGGAACAAGAAAACTCTAGGAACC	FALSE	NM_016074	ref|NM_016074|ens|ENST00000369152|ens|ENST00000476344|ref|XM_005245233	BOLA1	bolA family member 1	ref|Homo sapiens bolA family member 1 (BOLA1), mRNA [NM_016074]	chr1	149871184	149872101	GO:0005576(extracellular region);GO:0005739(mitochondrion)		mRNA	agilent G3 V3
A_24_P294719	2.09	2.25	2.26	4.89	4.76	4.71	0.45961	-1.12152	down	2.3278e-06	0.198312	yes	AAGCTAAAAAGAACCTAGAACCTTCAATTGAGCAGTTGTGAAAATTGCTAATGGTGCCAA	FALSE	NM_014613	ref|NM_014613|ens|ENST00000261942|gb|AB020694|gb|BC021065	FAF2	Fas associated factor family member 2	ref|Homo sapiens Fas associated factor family member 2 (FAF2), mRNA [NM_014613]	chr5	175875360	175937075	GO:0005515(protein binding);GO:0005783(endoplasmic reticulum);GO:0005811(lipid particle);GO:0006986(response to unfolded protein);GO:0031625(ubiquitin protein ligase binding);GO:0034098(Cdc48p-Npl4p-Ufd1p AAA ATPase complex);GO:0034389(lipid particle organization);GO:0035473(lipase binding);GO:0043086(negative regulation of catalytic activity);GO:0043130(ubiquitin binding);GO:0043231(intracellula…		mRNA	agilent G3 V3
A_33_P3273399	13.28	13.32	13.35	12.62	12.61	12.6	1.05604	0.0786647	up	2.3622e-06	0.201243	yes	TCTTCAGGCAGTCAAACCAGTGCTTCAGGCGCTCCCCCTTGGCGTGGATGCCCAGAACCA	FALSE	BU739610	gb|BU739610			gb|UI-E-EJ0-aho-h-10-0-UI.s1 UI-E-EJ0 Homo sapiens cDNA clone UI-E-EJ0-aho-h-10-0-UI 3', mRNA sequence [BU739610]						mRNA	agilent G3 V3
A_23_P215875	1.97	2.1	2.22	5.37	5.32	5.16	0.396845	-1.33335	down	2.4594e-06	0.209524	yes	AAACGTATAGCTCGTCATCGACATCTACCAAAATCTATCTATAGCCAGATTCAGGAACAG	FALSE	NM_015420	ref|NM_015420|ens|ENST00000518554|ens|ENST00000616836|ens|ENST00000297579	DCAF13	DDB1 and CUL4 associated factor 13	ref|Homo sapiens DDB1 and CUL4 associated factor 13 (DCAF13), mRNA [NM_015420]	chr8	104427640	104455678	GO:0000462(maturation of SSU-rRNA from tricistronic rRNA transcript (SSU-rRNA, 5.8S rRNA, LSU-rRNA));GO:0005730(nucleolus);GO:0016567(protein ubiquitination);GO:0032040(small-subunit processome);GO:0080008(CUL4 RING ubiquitin ligase complex)		mRNA	agilent G3 V3
A_23_P43726	2.06	2.17	2.17	5.04	5.16	5.33	0.412106	-1.27891	down	2.4657e-06	0.21006	yes	CTTCACTTTCCAAAATAGCTGAGGGTTGTTGGCTTGTTGTAGCTGACCACCAAAAGCAGT	FALSE	NM_015231	ref|NM_015231|ens|ENST00000378460|ref|XM_006718170|gb|AK304308	NUP160	nucleoporin 160kDa	ref|Homo sapiens nucleoporin 160kDa (NUP160), mRNA [NM_015231]	chr11	47799788	47869865	GO:0000278(mitotic cell cycle);GO:0000776(kinetochore);GO:0005487(nucleocytoplasmic transporter activity);GO:0005515(protein binding);GO:0005635(nuclear envelope);GO:0005643(nuclear pore);GO:0005829(cytosol);GO:0005975(carbohydrate metabolic process);GO:0006406(mRNA export from nucleus);GO:0007077(mitotic nuclear envelope disassembly);GO:0008645(hexose transport);GO:0009405(pathogenesis);GO:00104…	03013(RNA transport)	mRNA	agilent G3 V3
A_24_P320759	2.19	2.4	2.35	5.78	5.64	5.93	0.4	-1.32193	down	2.4986e-06	0.212863	yes	CTTACGTACTTTGATAGAACTAAGGAAATAGTGGTTTTGAGTGAAGGGAAAGGAAACCCA	FALSE	NM_024653	ref|NM_024653|ref|NR_038967|ens|ENST00000482465|ens|ENST00000397912	PRKRIP1	PRKR interacting protein 1 (IL11 inducible)	ref|Homo sapiens PRKR interacting protein 1 (IL11 inducible) (PRKRIP1), mRNA [NM_024653]	chr7	102044800	102067113	GO:0003014(renal system process);GO:0003725(double-stranded RNA binding);GO:0004860(protein kinase inhibitor activity);GO:0005730(nucleolus);GO:0006469(negative regulation of protein kinase activity);GO:0019901(protein kinase binding);GO:0042326(negative regulation of phosphorylation);GO:0070062(extracellular vesicular exosome)		mRNA	agilent G3 V3
A_23_P129389	2.79	2.96	2.83	6.35	6.6	6.68	0.437086	-1.19401	down	2.5356e-06	0.216015	yes	GCCTTGCCTTAAACTTGCCTGGTTTGTACATTTTTTGCCGGACGCATCAAGAAGCAATCT	FALSE	NM_017740	ref|NM_017740|ref|NM_001145548|ens|ENST00000313732|gb|AK130081	ZDHHC7	zinc finger, DHHC-type containing 7	ref|Homo sapiens zinc finger, DHHC-type containing 7 (ZDHHC7), transcript variant 2, mRNA [NM_017740]	chr16	85007784	85045141	GO:0005634(nucleus);GO:0005654(nucleoplasm);GO:0005730(nucleolus);GO:0005794(Golgi apparatus);GO:0008270(zinc ion binding);GO:0016021(integral to membrane);GO:0016409(palmitoyltransferase activity);GO:0018230(peptidyl-L-cysteine S-palmitoylation);GO:0018345(protein palmitoylation);GO:0019706(protein-cysteine S-palmitoleyltransferase activity);GO:0043231(intracellular membrane-bounded organelle)		mRNA	agilent G3 V3
A_23_P25253	2.03	1.89	2.22	5.3	5.23	5.26	0.388854	-1.3627	down	2.543e-06	0.216646	yes	CTAATTTCCTGCTGTGAAAACTCATCTTTCATTTTTGCCGTGGATAGGCGCTTTTATTAA	FALSE	NM_015954	ref|NM_015954|ref|NM_001300779|ens|ENST00000428559|gb|AF132960	DERA	deoxyribose-phosphate aldolase (putative)	ref|Homo sapiens deoxyribose-phosphate aldolase (putative) (DERA), transcript variant 1, mRNA [NM_015954]	chr12	16138106	16189274	GO:0004139(deoxyribose-phosphate aldolase activity);GO:0005634(nucleus);GO:0005737(cytoplasm);GO:0009264(deoxyribonucleotide catabolic process);GO:0046121(deoxyribonucleoside catabolic process);GO:0046386(deoxyribose phosphate catabolic process);GO:0070062(extracellular vesicular exosome)	00030(Pentose phosphate pathway)	mRNA	agilent G3 V3
A_24_P270525	2.33	2.54	2.47	5.61	5.37	5.47	0.446201	-1.16424	down	2.6267e-06	0.223776	yes	TTCTGCGATAATGTGTGGACTTTTGTACTGAATGATGTTGAATTCAGAGAGGTGACAGAA	FALSE	NM_004492	ref|NM_004492|ens|ENST00000396061|ens|ENST00000396063|ens|ENST00000267869	GTF2A2	general transcription factor IIA, 2, 12kDa	ref|Homo sapiens general transcription factor IIA, 2, 12kDa (GTF2A2), mRNA [NM_004492]	chr15	59934412	59949720	GO:0001103(RNA polymerase II repressing transcription factor binding);GO:0003713(transcription coactivator activity);GO:0005515(protein binding);GO:0005654(nucleoplasm);GO:0005672(transcription factor TFIIA complex);GO:0006366(transcription from RNA polymerase II promoter);GO:0006367(transcription initiation from RNA polymerase II promoter);GO:0006368(transcription elongation from RNA polymerase …	03022(Basal transcription factors);05203(Viral carcinogenesis)	mRNA	agilent G3 V3
A_24_P80138	2.02	1.91	2.23	5.21	5.31	5.31	0.389135	-1.36166	down	2.7187e-06	0.231614	yes	ATTCCGAGGGTGACTGAGGCTACAGCTTCTATCACATGCCGAACTTTCTTGTGACAAATT	FALSE	NM_024065	ref|NM_024065|ref|NR_002941|ens|ENST00000264254|gb|BC001021	PDCL3	phosducin-like 3	ref|Homo sapiens phosducin-like 3 (PDCL3), mRNA [NM_024065]	chr2	101179152	101193197	GO:0001525(angiogenesis);GO:0001938(positive regulation of endothelial cell proliferation);GO:0005515(protein binding);GO:0005737(cytoplasm);GO:0006457(protein folding);GO:0006915(apoptotic process);GO:0016032(viral reproduction);GO:0043184(vascular endothelial growth factor receptor 2 binding);GO:0044183(protein binding involved in protein folding);GO:0045766(positive regulation of angiogenesis)…		mRNA	agilent G3 V3
A_21_P0014422	11.34	11.3	11.31	12.5	12.56	12.44	0.905333	-0.143479	down	2.7479e-06	0.234102	yes	TGCTGGTGTATTTCCTGCCCCTGCTGGTGTACTTCCTTCCCCTGCTGGTGCACTTCCTGC	FALSE	ENST00000366413	ens|ENST00000366413|ens|ENST00000607893|ref|XR_159371|ref|XR_158962	LOC646513	VLGN1945	ref|PREDICTED: Homo sapiens VLGN1945 (LOC646513), misc_RNA [XR_159371]	chr22	30831532	30832231			mRNA	agilent G3 V3
A_22_P00002244	1.91	1.95	1.91	3.9	3.86	4.06	0.488156	-1.03459	down	2.7568e-06	0.23486	yes	TGAGCTTTTTCAAGGCGCTTATTTTATGGCAGCGTATTAAACTTCTTTGATATTCAAGTG	FALSE	XR_424156	ref|XR_424156|ref|XR_428787|ref|XR_432623|linc|lnc-C10orf12-1:1	LOC102724002	uncharacterized LOC102724002	ref|PREDICTED: Homo sapiens uncharacterized LOC102724002 (LOC102724002), ncRNA [XR_424156]	chr10	98753744	98755713			mRNA	agilent G3 V3
A_23_P142708	2.01	1.97	2.16	4.24	4.23	4.35	0.478939	-1.06209	down	2.8196e-06	0.24021	yes	ACCATGTGGAGATGTTTCTGGACTTGCTAGAGCCTGCTTAGCTGCATGTTTTGTAGTTAC	FALSE	NM_030805	ref|NM_030805|ref|NM_001142292|ref|NR_024518|ref|NR_024519	LMAN2L	lectin, mannose-binding 2-like	ref|Homo sapiens lectin, mannose-binding 2-like (LMAN2L), transcript variant 2, mRNA [NM_030805]	chr2	97372784	97405800	GO:0000139(Golgi membrane);GO:0005537(mannose binding);GO:0005789(endoplasmic reticulum membrane);GO:0005794(Golgi apparatus);GO:0006457(protein folding);GO:0006888(ER to Golgi vesicle-mediated transport);GO:0015031(protein transport);GO:0016021(integral to membrane);GO:0030134(ER to Golgi transport vesicle);GO:0046872(metal ion binding)		mRNA	agilent G3 V3
A_23_P149206	9.94	9.87	9.93	9.07	9.1	9.05	1.09258	0.127738	up	2.8411e-06	0.242042	yes	GAGGGGAAACCTTTTTCATTCAACATTGTAGGGGGCAAGCTTTGGTGCGCCCCCTGCTGA	FALSE	NM_003780	ref|NM_003780|ref|NM_030587|ref|NM_001005417|ens|ENST00000356836	B4GALT2	UDP-Gal:betaGlcNAc beta 1,4- galactosyltransferase, polypeptide 2	ref|Homo sapiens UDP-Gal:betaGlcNAc beta 1,4- galactosyltransferase, polypeptide 2 (B4GALT2), transcript variant 2, mRNA [NM_003780]	chr1	44444864	44456839	GO:0000139(Golgi membrane);GO:0003831(beta-N-acetylglucosaminylglycopeptide beta-1,4-galactosyltransferase activity);GO:0003945(N-acetyllactosamine synthase activity);GO:0004461(lactose synthase activity);GO:0005975(carbohydrate metabolic process);GO:0008378(galactosyltransferase activity);GO:0009405(pathogenesis);GO:0016021(integral to membrane);GO:0018146(keratan sulfate biosynthetic process);G…	00052(Galactose metabolism);00510(N-Glycan biosynthesis);00514(Other types of O-glycan biosynthesis);00533(Glycosaminoglycan biosynthesis - keratan sulfate);00601(Glycosphingolipid biosynthesis - lacto and neolacto series)	mRNA	agilent G3 V3
A_23_P128828	5.77	6.07	5.73	9.79	9.66	9.61	0.604611	-0.725921	down	2.8678e-06	0.244316	yes	GGGTTTGCGTATATAGAGTTCTCAGACAAAGAGTCAGTGAGGACTTCCTTGGCCTTAGAT	FALSE	NM_004643	ref|NM_004643|ref|NM_001199864|ens|ENST00000554062|ens|ENST00000553960	PABPN1	poly(A) binding protein, nuclear 1	ref|Homo sapiens poly(A) binding protein, nuclear 1 (PABPN1), mRNA [NM_004643]	chr14	23791024	23792694	GO:0000166(nucleotide binding);GO:0000398(nuclear mRNA splicing, via spliceosome);GO:0003723(RNA binding);GO:0005515(protein binding);GO:0005634(nucleus);GO:0005654(nucleoplasm);GO:0005737(cytoplasm);GO:0006366(transcription from RNA polymerase II promoter);GO:0006369(termination of RNA polymerase II transcription);GO:0006396(RNA processing);GO:0006936(muscle contraction);GO:0008380(RNA splicing)…	03015(mRNA surveillance pathway);05164(Influenza A)	mRNA	agilent G3 V3
A_24_P219971	2.46	2.65	2.54	5.79	6.08	5.84	0.431959	-1.21103	down	2.8752e-06	0.244947	yes	TGTGGTACCTTTGTACATGTTTGATTCTGTATTCTTTATTCCAGTGTGGCATATGTGCCC	FALSE	NM_017896	ref|NM_017896|ens|ENST00000266069|gb|AK025775|gb|BC031819	GID8	GID complex subunit 8	ref|Homo sapiens GID complex subunit 8 (GID8), mRNA [NM_017896]	chr20	61569440	61579827	GO:0005654(nucleoplasm);GO:0030054(cell junction)		mRNA	agilent G3 V3
A_23_P34877	1.98	2	2.1	4.39	4.33	4.55	0.458176	-1.12603	down	2.9234e-06	0.249053	yes	TGCATCAGACACTGCCACTTCTACTCAGAGGCCACTTAGGAACCTTGTGTCCTATTTAAA	FALSE	NM_022768	ref|NM_022768|ref|NM_001201545|ens|ENST00000487146|ens|ENST00000602849	RBM15	RNA binding motif protein 15	ref|Homo sapiens RNA binding motif protein 15 (RBM15), transcript variant 1, mRNA [NM_022768]	chr1	110881944	110889299	GO:0000166(nucleotide binding);GO:0001569(patterning of blood vessels);GO:0005515(protein binding);GO:0005654(nucleoplasm);GO:0007221(positive regulation of transcription of Notch receptor target);GO:0016032(viral reproduction);GO:0031965(nuclear membrane);GO:0045638(negative regulation of myeloid cell differentiation);GO:0045892(negative regulation of transcription, DNA-dependent);GO:0048536(spl…		mRNA	agilent G3 V3
A_33_P3319943	2.29	2.51	2.39	4.7	4.83	4.74	0.503854	-0.988922	down	2.9298e-06	0.249598	yes	GCTGTGAGAATGACTTCTATTCAGTGCAAGCTCTATCAGTACTACTTAGATCACTTAACA	FALSE	NM_000489	ref|NM_000489|ref|NM_138270|ens|ENST00000480283|ens|ENST00000395603	ATRX	alpha thalassemia/mental retardation syndrome X-linked	ref|Homo sapiens alpha thalassemia/mental retardation syndrome X-linked (ATRX), transcript variant 1, mRNA [NM_000489]	chrX	76871720	76876000	GO:0003677(DNA binding);GO:0003678(DNA helicase activity);GO:0003682(chromatin binding);GO:0004386(helicase activity);GO:0005515(protein binding);GO:0005524(ATP binding);GO:0005634(nucleus);GO:0005654(nucleoplasm);GO:0005720(nuclear heterochromatin);GO:0006281(DNA repair);GO:0006306(DNA methylation);GO:0006310(DNA recombination);GO:0006334(nucleosome assembly);GO:0006336(DNA replication-independe…		mRNA	agilent G3 V3
A_23_P166663	3.01	3.11	2.85	6.3	6.45	6.2	0.473351	-1.07902	down	2.9503e-06	0.251345	yes	CCTCAGGCTCTACAATCTAGGGGTGGTAAATGTGTTTCCACTATACTTGGGAAAAGGTCA	FALSE	NM_012096	ref|NM_012096|ens|ENST00000288266|gb|AB037849|gb|AF169797	APPL1	adaptor protein, phosphotyrosine interaction, PH domain and leucine zipper containing 1	ref|Homo sapiens adaptor protein, phosphotyrosine interaction, PH domain and leucine zipper containing 1 (APPL1), mRNA [NM_012096]	chr3	57261764	57307496	GO:0005515(protein binding);GO:0005634(nucleus);GO:0005737(cytoplasm);GO:0005829(cytosol);GO:0007049(cell cycle);GO:0007165(signal transduction);GO:0008283(cell proliferation);GO:0008286(insulin receptor signaling pathway);GO:0010008(endosome membrane);GO:0012506(vesicle membrane);GO:0016581(NuRD complex);GO:0031901(early endosome membrane);GO:0042802(identical protein binding);GO:0043065(positiv…	05200(Pathways in cancer);05210(Colorectal cancer)	mRNA	agilent G3 V3
A_23_P77502	2.02	2.34	1.99	7.1	7.22	7.5	0.291017	-1.78082	down	2.9796e-06	0.253841	yes	CCTGCACCGTCTCACTGTGTGTCTCGTGTCAGTAATTTATATGGTGTTAAAATGTGTATA	FALSE	NM_001009944	ref|NM_001009944|ref|NM_000296|ens|ENST00000262304|ens|ENST00000423118	PKD1	polycystic kidney disease 1 (autosomal dominant)	ref|Homo sapiens polycystic kidney disease 1 (autosomal dominant) (PKD1), transcript variant 1, mRNA [NM_001009944]	chr16	2140986	2159854	GO:0000139(Golgi membrane);GO:0001502(cartilage condensation);GO:0001701(in utero embryonic development);GO:0001822(kidney development);GO:0001889(liver development);GO:0001892(embryonic placenta development);GO:0002133(polycystin complex);GO:0005262(calcium channel activity);GO:0005515(protein binding);GO:0005634(nucleus);GO:0005737(cytoplasm);GO:0005886(plasma membrane);GO:0005887(integral to p…		mRNA	agilent G3 V3
A_23_P332042	2.14	2.16	2.08	4.49	4.74	4.56	0.462654	-1.11199	down	3.0009e-06	0.255656	yes	CTTTCTGCTTGCAAAGCCTATAGACCCTTCTCAGAGCGGTCCTCATGGCTGGGTTTTCTG	FALSE	NM_004259	ref|NM_004259|ens|ENST00000317905|ens|ENST00000443199|ens|ENST00000578865	RECQL5	RecQ protein-like 5	ref|Homo sapiens RecQ protein-like 5 (RECQL5), transcript variant 1, mRNA [NM_004259]	chr17	73622936	73663269	GO:0000993(RNA polymerase II core binding);GO:0003676(nucleic acid binding);GO:0003678(DNA helicase activity);GO:0005524(ATP binding);GO:0005634(nucleus);GO:0005654(nucleoplasm);GO:0005730(nucleolus);GO:0005737(cytoplasm);GO:0006259(DNA metabolic process);GO:0006260(DNA replication);GO:0006281(DNA repair);GO:0006310(DNA recombination);GO:0007067(mitosis);GO:0008026(ATP-dependent helicase activity…		mRNA	agilent G3 V3
A_24_P346368	2.55	2.36	2.64	6.87	7.28	7.04	0.3563	-1.48884	down	3.0621e-06	0.260869	yes	GTCCTTTCACTGTATGACTTGAATCAGTTTTGATTCTATTTGTAAGTGTTTCTTGTCGTG	FALSE	NM_017994	ref|NM_017994|ens|ENST00000341567|ref|XM_005250482|gb|AK023152	TMEM248	transmembrane protein 248	ref|Homo sapiens transmembrane protein 248 (TMEM248), mRNA [NM_017994]	chr7	66386212	66423538	GO:0016021(integral to membrane)		mRNA	agilent G3 V3
A_22_P00003889	1.92	2.07	1.89	4.89	4.85	5.1	0.396226	-1.3356	down	3.1086e-06	0.264831	yes	AACAGCTTTTGGTTCGGACTCGTTCTGTGGGTGTCAATACATGTGAAGTTGGAGTAGTGA	FALSE	NM_020747	ref|NM_020747|ens|ENST00000503896|ens|ENST00000505686|ens|ENST00000613878	ZNF608	zinc finger protein 608	ref|Homo sapiens zinc finger protein 608 (ZNF608), mRNA [NM_020747]	chr5	123972608	124080805	GO:0046872(metal ion binding)		mRNA	agilent G3 V3
A_23_P377888	2.15	2.35	2.24	5.31	5.28	5.07	0.430396	-1.21626	down	3.1186e-06	0.265683	yes	TTTAACGCTCTCTGTTCTGAAAAAGAGGTGTTTGGTTACGTGTGAGCCAACATCACGTTT	FALSE	NM_014967	ref|NM_014967|ens|ENST00000621063|ens|ENST00000565280|ens|ENST00000362065	FAN1	FANCD2/FANCI-associated nuclease 1	ref|Homo sapiens FANCD2/FANCI-associated nuclease 1 (FAN1), transcript variant 1, mRNA [NM_014967]	chr15	31196116	31235311	GO:0000287(magnesium ion binding);GO:0000724(double-strand break repair via homologous recombination);GO:0000737(DNA catabolic process, endonucleolytic);GO:0004528(phosphodiesterase I activity);GO:0005515(protein binding);GO:0005634(nucleus);GO:0005654(nucleoplasm);GO:0005737(cytoplasm);GO:0006281(DNA repair);GO:0006289(nucleotide-excision repair);GO:0008409(5'-3' exonuclease activity);GO:0017108…	03460(Fanconi anemia pathway)	mRNA	agilent G3 V3
A_23_P50426	8.34	8.19	8.16	11.05	10.82	10.95	0.752285	-0.410648	down	3.1351e-06	0.267089	yes	TGCGCCCATTCTCTTCTCACGCATATCCATGAGCTTTAATTTCACTTTCTGATCACGGTA	FALSE	NM_015493	ref|NM_015493|ref|NM_001136191|ens|ENST00000586659|gb|AB284125	KANK2	KN motif and ankyrin repeat domains 2	ref|Homo sapiens KN motif and ankyrin repeat domains 2 (KANK2), transcript variant 1, mRNA [NM_015493]	chr19	11274944	11305266	GO:0000122(negative regulation of transcription from RNA polymerase II promoter);GO:0005515(protein binding);GO:0005737(cytoplasm);GO:0005739(mitochondrion);GO:0006351(transcription, DNA-dependent);GO:0006915(apoptotic process);GO:0008285(negative regulation of cell proliferation);GO:0033147(negative regulation of intracellular estrogen receptor signaling pathway);GO:0043069(negative regulation o…		mRNA	agilent G3 V3
A_23_P152115	8.52	8.58	8.58	9.48	9.51	9.56	0.899475	-0.152846	down	3.1729e-06	0.270309	yes	ACACTGTCCTGGTGCCCAGCCCAACGTGGTCCAACGTTTTTTTATAATAAAGTCCTCGTT	FALSE	NM_002513	ref|NM_002513|ens|ENST00000568561|ens|ENST00000567271|ens|ENST00000561637	NME3	NME/NM23 nucleoside diphosphate kinase 3	ref|Homo sapiens NME/NM23 nucleoside diphosphate kinase 3 (NME3), mRNA [NM_002513]	chr16	1820650	1821324	GO:0004550(nucleoside diphosphate kinase activity);GO:0005524(ATP binding);GO:0005739(mitochondrion);GO:0005829(cytosol);GO:0006163(purine nucleotide metabolic process);GO:0006165(nucleoside diphosphate phosphorylation);GO:0006183(GTP biosynthetic process);GO:0006220(pyrimidine nucleotide metabolic process);GO:0006228(UTP biosynthetic process);GO:0006241(CTP biosynthetic process);GO:0006915(apopt…	00230(Purine metabolism);00240(Pyrimidine metabolism)	mRNA	agilent G3 V3
A_33_P3244347	12.88	12.86	12.88	12.18	12.12	12.19	1.05837	0.081847	up	3.1975e-06	0.272405	yes	TTGCCAAATAAGGGTCCCCTCCTCACTGGAGACTACAAGTGGTGGGTCAGGTGGTCCTAG	FALSE	NM_001040716	ref|NM_001040716|ref|NM_000920|ref|NM_022172|ens|ENST00000393960	PC	pyruvate carboxylase	ref|Homo sapiens pyruvate carboxylase (PC), transcript variant 3, mRNA [NM_001040716]	chr11	66615996	66725847	GO:0003677(DNA binding);GO:0004075(biotin carboxylase activity);GO:0004736(pyruvate carboxylase activity);GO:0005515(protein binding);GO:0005524(ATP binding);GO:0005739(mitochondrion);GO:0005743(mitochondrial inner membrane);GO:0005759(mitochondrial matrix);GO:0005829(cytosol);GO:0005975(carbohydrate metabolic process);GO:0006006(glucose metabolic process);GO:0006090(pyruvate metabolic process);G…	01200(Carbon metabolism);01230(Biosynthesis of amino acids);00020(Citrate cycle (TCA cycle));00620(Pyruvate metabolism)	mRNA	agilent G3 V3
A_23_P253221	4.26	4.06	3.91	8.21	8.22	7.96	0.501435	-0.995865	down	3.3839e-06	0.288285	yes	TTGCACTATTCCTTCTCCAAGCCAGAAACCACATTTAATTTCATAAATAAATTTATGAAA	FALSE	NM_032995	ref|NM_032995|ref|NM_015320|ens|ENST00000525839|ens|ENST00000326016	ARHGEF4	Rho guanine nucleotide exchange factor (GEF) 4	ref|Homo sapiens Rho guanine nucleotide exchange factor (GEF) 4 (ARHGEF4), transcript variant 2, mRNA [NM_032995]	chr2	131674224	131804836	GO:0005085(guanyl-nucleotide exchange factor activity);GO:0005515(protein binding);GO:0005829(cytosol);GO:0007264(small GTPase mediated signal transduction);GO:0019904(protein domain specific binding);GO:0030032(lamellipodium assembly);GO:0030676(Rac guanyl-nucleotide exchange factor activity);GO:0032587(ruffle membrane);GO:0032855(positive regulation of Rac GTPase activity);GO:0043065(positive r…	04810(Regulation of actin cytoskeleton)	mRNA	agilent G3 V3
A_24_P1054	13.58	13.65	13.61	12.73	12.72	12.66	1.07163	0.0998133	up	3.432e-06	0.292382	yes	AGGGCCACCCCCTTAACCCTCGGGACTACTGTGGCTGGACACCTCTGCACGAGGCCTGCA	FALSE	NM_013432	ref|NM_013432|ens|ENST00000613741|ens|ENST00000409379|ens|ENST00000497613	TONSL	tonsoku-like, DNA repair protein	ref|Homo sapiens tonsoku-like, DNA repair protein (TONSL), mRNA [NM_013432]	chr8	145654160	145668239	GO:0000724(double-strand break repair via homologous recombination);GO:0003714(transcription corepressor activity);GO:0005515(protein binding);GO:0005654(nucleoplasm);GO:0005662(DNA replication factor A complex);GO:0005737(cytoplasm);GO:0031297(replication fork processing);GO:0035101(FACT complex);GO:0042393(histone binding);GO:0042555(MCM complex);GO:0042994(cytoplasmic sequestering of transcrip…		mRNA	agilent G3 V3
A_22_P00022232	1.93	2.07	2.04	4.13	4.33	4.28	0.474097	-1.07674	down	3.5198e-06	0.299862	yes	TCATGGACACGGACACGGATCTTCATCTGGTTCATTGTATTTATATGTGAGGGATGGATG	FALSE	NM_005772	ref|NM_005772|ref|NM_001286700|ref|NM_001286699|ref|NM_001286701	RCL1	RNA terminal phosphate cyclase-like 1	ref|Homo sapiens RNA terminal phosphate cyclase-like 1 (RCL1), transcript variant 1, mRNA [NM_005772]	chr9	4792833	4861077	GO:0000480(endonucleolytic cleavage in 5'-ETS of tricistronic rRNA transcript (SSU-rRNA, 5.8S rRNA, LSU-rRNA));GO:0003723(RNA binding);GO:0003963(RNA-3'-phosphate cyclase activity);GO:0004521(endoribonuclease activity);GO:0005730(nucleolus);GO:0008150(biological_process)	03008(Ribosome biogenesis in eukaryotes)	mRNA	agilent G3 V3
A_33_P3289426	2	2.29	1.96	5.68	5.52	5.54	0.373357	-1.42137	down	3.5477e-06	0.302239	yes	CCCAGCACCAGGGCCACTGCTGGCACGTCGTAGACATCCAATAAATATTTTTGGAAGGAG	FALSE	NM_173680	ref|NM_173680|ens|ENST00000329630|gb|BC015152|gb|BC038111	ZNF775	zinc finger protein 775	ref|Homo sapiens zinc finger protein 775 (ZNF775), mRNA [NM_173680]	chr7	150076416	150095719	GO:0003677(DNA binding);GO:0005634(nucleus);GO:0006351(transcription, DNA-dependent);GO:0006355(regulation of transcription, DNA-dependent);GO:0046872(metal ion binding)		mRNA	agilent G3 V3
A_23_P119266	2.04	2.15	2.16	4.74	4.62	4.89	0.445614	-1.16613	down	3.5565e-06	0.302989	yes	CTGCCCTCTAACTGCTCGGATATCTGGCAGGTTCTGAATGTGAACCAGATAGCTTTCCCT	FALSE	NM_001375	ref|NM_001375|ens|ENST00000588777|ens|ENST00000222219|gb|AK315358	DNASE2	deoxyribonuclease II, lysosomal	ref|Homo sapiens deoxyribonuclease II, lysosomal (DNASE2), mRNA [NM_001375]	chr19	12986759	12992263	GO:0003677(DNA binding);GO:0004531(deoxyribonuclease II activity);GO:0005622(intracellular);GO:0005764(lysosome);GO:0006259(DNA metabolic process);GO:0006309(apoptotic DNA fragmentation);GO:0030218(erythrocyte differentiation);GO:0070062(extracellular vesicular exosome)	04142(Lysosome)	mRNA	agilent G3 V3
A_24_P339664	1.97	2.23	1.94	6.38	6.27	6.03	0.328694	-1.60518	down	3.5796e-06	0.304957	yes	TTGTCACCATGAGAGAATTTGGGGAGTGCTTGCATGCTAGCCAGCAGGCTCCTGTCTGGG	FALSE	NM_020170	ref|NM_020170|ens|ENST00000246117|ens|ENST00000591062|ref|XM_005259596	NCLN	nicalin	ref|Homo sapiens nicalin (NCLN), mRNA [NM_020170]	chr19	3207464	3209569	GO:0005515(protein binding);GO:0005789(endoplasmic reticulum membrane);GO:0009966(regulation of signal transduction);GO:0016020(membrane);GO:0016021(integral to membrane)		mRNA	agilent G3 V3
A_23_P22672	2.12	2.19	2.45	5.82	5.94	5.72	0.386728	-1.37061	down	3.6428e-06	0.310341	yes	TAATACTGGATGTATGTAAGTGTTTTACTGCACTGTATTGAATTGGTGTCTTTTGCACAG	FALSE	NM_001257231	ref|NM_001257231|ref|NM_001099922|ref|NM_001257237|ref|NM_001257234	ALG13	ALG13, UDP-N-acetylglucosaminyltransferase subunit	ref|Homo sapiens ALG13, UDP-N-acetylglucosaminyltransferase subunit (ALG13), transcript variant 7, mRNA [NM_001257231]	chrX	110924344	111003873	GO:0004577(N-acetylglucosaminyldiphosphodolichol N-acetylglucosaminyltransferase activity);GO:0005789(endoplasmic reticulum membrane);GO:0006488(dolichol-linked oligosaccharide biosynthetic process);GO:0006508(proteolysis);GO:0008234(cysteine-type peptidase activity);GO:0018279(protein N-linked glycosylation via asparagine);GO:0030246(carbohydrate binding);GO:0030259(lipid glycosylation);GO:00436…	00510(N-Glycan biosynthesis)	mRNA	agilent G3 V3
A_33_P3218625	5.1	5.04	4.95	7.32	7.54	7.37	0.678812	-0.558915	down	3.7226e-06	0.317139	yes	TCCTCCTTGTTTGTTCCTCTGTGTTCTGTGTGCGTCTTAAGCAATAAAGCGTGGCCGTGG	FALSE	NM_001242369	ref|NM_001242369|ref|NM_017586|ref|NM_001242370|ref|NM_001135775	CACFD1	calcium channel flower domain containing 1	ref|Homo sapiens calcium channel flower domain containing 1 (CACFD1), transcript variant 3, mRNA [NM_001242369]	chr9	136325104	136335970	GO:0003674(molecular_function);GO:0005262(calcium channel activity);GO:0005575(cellular_component);GO:0008150(biological_process);GO:0030285(integral to synaptic vesicle membrane);GO:0048488(synaptic vesicle endocytosis);GO:0070588(calcium ion transmembrane transport)		mRNA	agilent G3 V3
A_23_P31532	9.03	9.03	9.1	9.94	10.01	9.98	0.907451	-0.140109	down	3.7408e-06	0.31869	yes	CTTCTGTCCCTGCTCAGTCGGCCAAGAAGCCCTGCCCAGTGTCTTGCGAGAAGTAAAGAA	FALSE	NM_080660	ref|NM_080660|ens|ENST00000275766|gb|BC008842|tc|THC2482679	ZC3HAV1L	zinc finger CCCH-type, antiviral 1-like	ref|Homo sapiens zinc finger CCCH-type, antiviral 1-like (ZC3HAV1L), mRNA [NM_080660]	chr7	138710448	138720775			mRNA	agilent G3 V3
A_24_P301547	1.93	2.04	2.03	4.27	4.05	4.18	0.48	-1.05889	down	3.8111e-06	0.324679	yes	TTCCGAGGGAGACGACTTACCAGTTTCATTCTGTATCGCAGTCAAGTAGTCAAAGTCTTG	FALSE	NM_017941	ref|NM_017941|ref|NM_001288771|ref|NM_001100622|ref|NM_001288770	C17orf80	chromosome 17 open reading frame 80	ref|Homo sapiens chromosome 17 open reading frame 80 (C17orf80), transcript variant 1, mRNA [NM_017941]	chr17	71228776	71245091	GO:0003674(molecular_function);GO:0008150(biological_process);GO:0016021(integral to membrane);GO:0070062(extracellular vesicular exosome)		mRNA	agilent G3 V3
A_33_P3325558	7.71	7.46	7.62	9.86	9.8	9.83	0.772804	-0.371825	down	3.8131e-06	0.324849	yes	TATAATCTCCTGGTGTGCCGTTTGCTAAGACCTTTGGAAAAGTGCAGTATTAGGGTGGGA	FALSE	ENST00000367690	ens|ENST00000367690|gb|AF279778|gb|BC062541|gb|AK074409	RABGAP1L	RAB GTPase activating protein 1-like	ens|RAB GTPase activating protein 1-like [Source:HGNC Symbol;Acc:HGNC:24663] [ENST00000367690]	chr1	174244240	174515042	GO:0005097(Rab GTPase activator activity);GO:0005634(nucleus);GO:0005769(early endosome);GO:0005794(Golgi apparatus);GO:0017137(Rab GTPase binding);GO:0032851(positive regulation of Rab GTPase activity);GO:0032880(regulation of protein localization)		mRNA	agilent G3 V3
A_21_P0007739	12.6	12.64	12.69	11.84	11.81	11.83	1.06905	0.0963334	up	3.8212e-06	0.325539	yes	ATTTAAAGCAGCTGATCCCAAATACTGGCCCCCACACTAGTTTGGCTCTGTGATCAGATT	FALSE	ENST00000615716	ens|ENST00000615716|linc|lnc-BTG1-1:1|linc|TCONS_00020869				chr12	92641536	92757608			mRNA	agilent G3 V3
A_23_P17393	3.64	3.81	3.66	5.49	5.51	5.59	0.669681	-0.578455	down	3.8841e-06	0.330898	yes	AGGCAGCCAGTGTGACACTGCTTTAAACTGCATTTTTCTAATGGGCTAAACCCAGATGGT	FALSE	NM_001316	ref|NM_001316|ref|NM_001256135|ref|NR_045796|ens|ENST00000262982	CSE1L	CSE1 chromosome segregation 1-like (yeast)	ref|Homo sapiens CSE1 chromosome segregation 1-like (yeast) (CSE1L), transcript variant 1, mRNA [NM_001316]	chr20	47662864	47713123	GO:0005515(protein binding);GO:0005634(nucleus);GO:0005654(nucleoplasm);GO:0005737(cytoplasm);GO:0006611(protein export from nucleus);GO:0006915(apoptotic process);GO:0008262(importin-alpha export receptor activity);GO:0008283(cell proliferation);GO:0008536(Ran GTPase binding);GO:0016020(membrane);GO:0070062(extracellular vesicular exosome)		mRNA	agilent G3 V3
A_33_P3287314	14.4	14.49	14.4	13.29	13.35	13.36	1.08225	0.114034	up	3.9073e-06	0.332875	yes	CTCAATGGTGCCCCCCAAAAAGATATCAGATCCTAATAACTGGAACCTGGTAACTTTTTT	FALSE											mRNA	agilent G3 V3
A_21_P0011772	6.63	6.55	6.58	7.62	7.66	7.57	0.86477	-0.209611	down	3.9513e-06	0.336623	yes	TATATCTGGAAGTTCAGAAAGGCCAGTTCCTGCGGCTCCTCTGTGCTGCTGACAGCCAGC	FALSE	NM_001135163	ref|NM_001135163|ens|ENST00000599858|ens|ENST00000602139|ref|XR_243888	SIGLEC11	sialic acid binding Ig-like lectin 11	ref|Homo sapiens sialic acid binding Ig-like lectin 11 (SIGLEC11), transcript variant 2, mRNA [NM_001135163]	chr19	50452248	50464429	GO:0007155(cell adhesion);GO:0016021(integral to membrane);GO:0030246(carbohydrate binding)		mRNA	agilent G3 V3
A_33_P3285470	11.63	11.66	11.72	10.44	10.32	10.39	1.12392	0.168535	up	3.9673e-06	0.337986	yes	TGAGTCCCCTCCAGGAAGAAGCAGGGGGGAATCTATTTTTTCTCTCCTTTTCTTTTCTTC	FALSE	NM_001702	ref|NM_001702|ens|ENST00000521208|ens|ENST00000323289|ens|ENST00000517894	BAI1	brain-specific angiogenesis inhibitor 1	ref|Homo sapiens brain-specific angiogenesis inhibitor 1 (BAI1), mRNA [NM_001702]	chr8	143545376	143626346	GO:0004930(G-protein coupled receptor activity);GO:0005886(plasma membrane);GO:0005887(integral to plasma membrane);GO:0005911(cell-cell junction);GO:0007155(cell adhesion);GO:0007165(signal transduction);GO:0007186(G-protein coupled receptor signaling pathway);GO:0007409(axonogenesis);GO:0007422(peripheral nervous system development);GO:0008285(negative regulation of cell proliferation);GO:00160…	04115(p53 signaling pathway)	mRNA	agilent G3 V3
A_33_P3311668	2.03	2.13	2.12	4.12	4.27	4.06	0.504418	-0.987309	down	4.013e-06	0.34188	yes	ATGAGCAGTGACTTTCTACTCTCCATCCAGCAGCCAACAATAGACTTCGTCATTCAGATG	FALSE	AA489744	gb|AA489744			gb|aa43c10.r1 Soares_NhHMPu_S1 Homo sapiens cDNA clone IMAGE:823698 5', mRNA sequence [AA489744]	chr12	3861703	3867008			mRNA	agilent G3 V3
A_33_P3279949	12.25	12.33	12.25	11.19	11.21	11.27	1.09385	0.129418	up	4.0173e-06	0.342246	yes	GACGAGAAGTTGTTTTGTCAATATGCTGCAAACTCATTTGGCCCCCAAAATCTGACCTGA	FALSE	AK124170	gb|AK124170|tc|THC2486328	LOC100128170	uncharacterized LOC100128170	gb|Homo sapiens cDNA FLJ42176 fis, clone THYMU2030226. [AK124170]	chr20	42574344	42698252			mRNA	agilent G3 V3
A_33_P3306113	2.22	2.33	2.58	5.64	5.58	5.69	0.421644	-1.2459	down	4.0236e-06	0.342783	yes	TTTCTGTCTGCTCTGTTCAGTGAATCATGTGAAGTGCTTGCAAAGGCAGCTTTACACAGT	FALSE	NM_023007	ref|NM_023007|ref|NM_001161465|ens|ENST00000438896|ens|ENST00000620518	JMJD4	jumonji domain containing 4	ref|Homo sapiens jumonji domain containing 4 (JMJD4), transcript variant 1, mRNA [NM_023007]	chr1	227918928	227923112	GO:0005515(protein binding)		mRNA	agilent G3 V3
A_19_P00808461	2.96	3.02	3.15	4.99	5.12	5.1	0.600263	-0.736333	down	4.0279e-06	0.343149	yes	GTGGGAAAACCTTCCATCAGAAGTTGGCCCTAATTGTTCACCAGAGAACTCATATAAGAC	FALSE	NM_001007094	ref|NM_001007094|ref|NM_003421|ref|NM_001178101|ref|NR_026777	ZNF37A	zinc finger protein 37A	ref|Homo sapiens zinc finger protein 37A (ZNF37A), transcript variant 1, mRNA [NM_001007094]	chr10	43016272	43048256	GO:0003677(DNA binding);GO:0003700(sequence-specific DNA binding transcription factor activity);GO:0005634(nucleus);GO:0006351(transcription, DNA-dependent);GO:0006355(regulation of transcription, DNA-dependent);GO:0046872(metal ion binding)		mRNA	agilent G3 V3
A_23_P164000	2.1	2.28	2.15	5.64	5.32	5.6	0.394324	-1.34255	down	4.0334e-06	0.343617	yes	ACTTCGTCGGCAGATCTACAAGGAGCTGTGTCACTGCAAACTCACTGTGTGAGCCTCGTA	FALSE	NM_015670	ref|NM_015670|ens|ENST00000581010|ens|ENST00000429205|ens|ENST00000321337	SENP3	SUMO1/sentrin/SMT3 specific peptidase 3	ref|Homo sapiens SUMO1/sentrin/SMT3 specific peptidase 3 (SENP3), mRNA [NM_015670]	chr17	7465543	7475287	GO:0005515(protein binding);GO:0005634(nucleus);GO:0005730(nucleolus);GO:0005737(cytoplasm);GO:0006508(proteolysis);GO:0008234(cysteine-type peptidase activity);GO:0071339(MLL1 complex)		mRNA	agilent G3 V3
A_24_P204675	13.58	13.57	13.55	14.35	14.33	14.27	0.947614	-0.0776293	down	4.0432e-06	0.344452	yes	ATAATCTCAAGACACGTGCCGAGTGTTGCTCCATCCCCTTCCACCCTCAGCGGATGATAA	FALSE	NM_001135865	ref|NM_001135865|ref|NM_130464|ref|NR_002555|ens|ENST00000357370	NPIPB5	nuclear pore complex interacting protein family, member B5	ref|Homo sapiens nuclear pore complex interacting protein family, member B5 (NPIPB5), mRNA [NM_001135865]	chr16	22524844	22547841			mRNA	agilent G3 V3
A_33_P3292028	1.98	1.98	2.14	4.16	4.31	4.15	0.48336	-1.04883	down	4.0688e-06	0.346633	yes	TCTTATTCTTTTATAATTATGCGTGGAAGAAGTAGACACATTAAACGATTCCAGTTGGAA	FALSE	NM_139159	ref|NM_139159|ens|ENST00000262960|ref|XR_430158|ref|XM_005259673	DPP9	dipeptidyl-peptidase 9	ref|Homo sapiens dipeptidyl-peptidase 9 (DPP9), mRNA [NM_139159]	chr19	4675776	4714232	GO:0004177(aminopeptidase activity);GO:0005634(nucleus);GO:0005737(cytoplasm);GO:0005829(cytosol);GO:0006508(proteolysis);GO:0008236(serine-type peptidase activity);GO:0016020(membrane);GO:0042802(identical protein binding)		mRNA	agilent G3 V3
A_24_P418809	7.48	7.41	7.29	10.07	9.86	10.07	0.739333	-0.435703	down	4.1035e-06	0.349589	yes	CGAAGATTGAGGACTACTTTCCAGAATTTGCTCGCTACACTACTCCTGAGGATGCTACTC	FALSE	NM_001077489	ref|NM_001077489|ref|NM_001077490|ref|NM_080425|ref|NM_016592	GNAS	GNAS complex locus	ref|Homo sapiens GNAS complex locus (GNAS), transcript variant 7, mRNA [NM_001077489]	chr20	57414772	57486247	GO:0001726(ruffle);GO:0001894(tissue homeostasis);GO:0001958(endochondral ossification);GO:0003091(renal water homeostasis);GO:0003674(molecular_function);GO:0003924(GTPase activity);GO:0004016(adenylate cyclase activity);GO:0004871(signal transducer activity);GO:0005159(insulin-like growth factor receptor binding);GO:0005515(protein binding);GO:0005525(GTP binding);GO:0005576(extracellular regio…	04015(Rap1 signaling pathway);04020(Calcium signaling pathway);04024(cAMP signaling pathway);04540(Gap junction);04611(Platelet activation);04911(Insulin secretion);04922(Glucagon signaling pathway);04923(Regulation of lipolysis in adipocyte);04912(GnRH signaling pathway);04913(Ovarian Steroidogenesis);04915(Estrogen signaling pathway);04921(Oxytocin signaling pathway);04918(Thyroid hormone synth…	mRNA	agilent G3 V3
A_33_P3222689	2.02	2.12	2.04	4.57	4.87	4.73	0.436133	-1.19716	down	4.2182e-06	0.359361	yes	AAATCAGCTGCAAGTAAATCCTTCTGGATGGTGCCACCAAATGTTCCTACAAGTCCGGAA	FALSE	NM_001164416	ref|NM_001164416|ref|XM_006724640|gb|AK093522|gb|AX748182	H2BFM	H2B histone family, member M	ref|Homo sapiens H2B histone family, member M (H2BFM), mRNA [NM_001164416]	chrX	103268272	103297020	GO:0000786(nucleosome);GO:0003677(DNA binding);GO:0005654(nucleoplasm);GO:0046982(protein heterodimerization activity)	05203(Viral carcinogenesis);05322(Systemic lupus erythematosus);05034(Alcoholism)	mRNA	agilent G3 V3
A_33_P3338036	2.37	2.48	2.4	4.42	4.23	4.38	0.556408	-0.845784	down	4.2241e-06	0.359864	yes	ACATCTTGCTCATCATCAGCGAATTCATACCGGAGAGTCATCAGTTATTCTCTCCTCTGC	FALSE	NM_001001668	ref|NM_001001668|ens|ENST00000330619|ens|ENST00000391709|ref|XM_006723210	ZNF470	zinc finger protein 470	ref|Homo sapiens zinc finger protein 470 (ZNF470), mRNA [NM_001001668]	chr19	57078888	57094261	GO:0003677(DNA binding);GO:0003700(sequence-specific DNA binding transcription factor activity);GO:0005654(nucleoplasm);GO:0006351(transcription, DNA-dependent);GO:0006355(regulation of transcription, DNA-dependent);GO:0046872(metal ion binding)		mRNA	agilent G3 V3
A_24_P75680	8.23	8.25	8.38	6.1	6.29	6.18	1.33872	0.420852	up	4.236e-06	0.360878	yes	TTGCCTCCCTAATTTGCATTATTTTCATCTATGAAGCAATAGAAAAACTGATTCACCTGG	FALSE	NM_001258402	ref|NM_001258402|ref|NM_001267615|ref|NM_001258403|ens|ENST00000546663	SLC4A8	solute carrier family 4, sodium bicarbonate cotransporter, member 8	ref|Homo sapiens solute carrier family 4, sodium bicarbonate cotransporter, member 8 (SLC4A8), transcript variant 4, mRNA [NM_001258402]	chr12	51818592	51874006	GO:0005452(inorganic anion exchanger activity);GO:0005886(plasma membrane);GO:0005887(integral to plasma membrane);GO:0006811(ion transport);GO:0008510(sodium:bicarbonate symporter activity);GO:0015701(bicarbonate transport);GO:0032809(neuronal cell body membrane);GO:0035725(sodium ion transmembrane transport);GO:0043005(neuron projection);GO:0051453(regulation of intracellular pH);GO:0055085(tra…		mRNA	agilent G3 V3
A_23_P252642	8.21	8.17	7.88	11.15	11.25	11.2	0.722024	-0.469882	down	4.2952e-06	0.365921	yes	GAAAAGATTGAGAAATCGGATGGTTGCCGTGTCTGTGTAGAAAGAAGTAGACATGGGAGA	FALSE	NM_152384	ref|NM_152384|ref|NR_125409|ens|ENST00000481916|ens|ENST00000472667	BBS5	Bardet-Biedl syndrome 5	ref|Homo sapiens Bardet-Biedl syndrome 5 (BBS5), mRNA [NM_152384]	chr2	170336000	170363165	GO:0001103(RNA polymerase II repressing transcription factor binding);GO:0001947(heart looping);GO:0005515(protein binding);GO:0005622(intracellular);GO:0005829(cytosol);GO:0006996(organelle organization);GO:0007601(visual perception);GO:0015031(protein transport);GO:0032266(phosphatidylinositol-3-phosphate binding);GO:0032402(melanosome transport);GO:0034464(BBSome);GO:0036064(cilium basal body)…		mRNA	agilent G3 V3
A_33_P3408655	9.15	9.18	9.32	7.65	7.63	7.59	1.20901	0.273823	up	4.3112e-06	0.367284	yes	TTCTCTGCAATTCACGTTCACAGCAGGACTTGGTCTCTCCCTAGAACCGGCAGGCACAGC	FALSE	AK310676	gb|AK310676	CD2	CD2 molecule	gb|Homo sapiens cDNA, FLJ17718. [AK310676]	chr1	117307496	117310213	GO:0001766(membrane raft polarization);GO:0004872(receptor activity);GO:0005102(receptor binding);GO:0005515(protein binding);GO:0005576(extracellular region);GO:0005886(plasma membrane);GO:0005887(integral to plasma membrane);GO:0005911(cell-cell junction);GO:0006915(apoptotic process);GO:0007166(cell surface receptor signaling pathway);GO:0007596(blood coagulation);GO:0009897(external side of p…	04514(Cell adhesion molecules (CAMs));04640(Hematopoietic cell lineage)	mRNA	agilent G3 V3
A_33_P3317523	2.39	2	1.92	6.75	7.01	6.99	0.304096	-1.7174	down	4.3639e-06	0.371774	yes	CTAATGTAGCTATTTTTCTTGTTGCATCTTTTCTACTTCAGTACACTTGGTGTACTGGGT	FALSE	NM_203401	ref|NM_203401|ref|NM_005563|ref|NM_203399|ens|ENST00000374291	STMN1	stathmin 1	ref|Homo sapiens stathmin 1 (STMN1), transcript variant 1, mRNA [NM_203401]	chr1	26226608	26232644	GO:0004871(signal transducer activity);GO:0005622(intracellular);GO:0005737(cytoplasm);GO:0005829(cytosol);GO:0005874(microtubule);GO:0007019(microtubule depolymerization);GO:0007052(mitotic spindle organization);GO:0007165(signal transduction);GO:0007409(axonogenesis);GO:0007420(brain development);GO:0009615(response to virus);GO:0015631(tubulin binding);GO:0016020(membrane);GO:0031115(negative …	04010(MAPK signaling pathway);05206(MicroRNAs in cancer)	mRNA	agilent G3 V3
A_23_P90484	2.14	2.34	2.27	4.06	4.15	4.08	0.549227	-0.864526	down	4.466e-06	0.380472	yes	TTGCTGCCTCAGAGTCAGTCACTGACCCTGTTATCATTGAGGGTCCCAGTGGGAAGCAGG	FALSE	NM_017827	ref|NM_017827|ref|NM_001145901|ens|ENST00000221431|ens|ENST00000594259	SARS2	seryl-tRNA synthetase 2, mitochondrial	ref|Homo sapiens seryl-tRNA synthetase 2, mitochondrial (SARS2), transcript variant 2, mRNA [NM_017827]	chr19	39406044	39440495	GO:0004828(serine-tRNA ligase activity);GO:0005524(ATP binding);GO:0005739(mitochondrion);GO:0005759(mitochondrial matrix);GO:0006418(tRNA aminoacylation for protein translation);GO:0006434(seryl-tRNA aminoacylation);GO:0010467(gene expression);GO:0097056(selenocysteinyl-tRNA(Sec) biosynthetic process)	00970(Aminoacyl-tRNA biosynthesis)	mRNA	agilent G3 V3
A_23_P97309	2	2	2.18	4.61	4.68	4.46	0.449455	-1.15375	down	4.4782e-06	0.381511	yes	AGTAACGCGTCTTCCTGAGTGGTGCCAAACAAAAAGGTTCTCAGGTGTTGCCAAATATGT	FALSE	NM_001229	ref|NM_001229|ref|NM_032996|ref|NM_001278054|ref|NR_102732	CASP9	caspase 9, apoptosis-related cysteine peptidase	ref|Homo sapiens caspase 9, apoptosis-related cysteine peptidase (CASP9), transcript variant alpha, mRNA [NM_001229]	chr1	15819438	15850695	GO:0004197(cysteine-type endopeptidase activity);GO:0005515(protein binding);GO:0005634(nucleus);GO:0005739(mitochondrion);GO:0005829(cytosol);GO:0006508(proteolysis);GO:0006915(apoptotic process);GO:0006974(response to DNA damage stimulus);GO:0007173(epidermal growth factor receptor signaling pathway);GO:0007568(aging);GO:0008047(enzyme activator activity);GO:0008233(peptidase activity);GO:00085…	04370(VEGF signaling pathway);04151(PI3K-Akt signaling pathway);04210(Apoptosis);04115(p53 signaling pathway);04919(Thyroid hormone signaling pathway);05200(Pathways in cancer);05210(Colorectal cancer);05212(Pancreatic cancer);05215(Prostate cancer);05213(Endometrial cancer);05222(Small cell lung cancer);05223(Non-small cell lung cancer);05010(Alzheimer's disease);05012(Parkinson's disease);05014…	mRNA	agilent G3 V3
A_23_P104372	3.56	3.62	3.43	5.4	5.51	5.52	0.64577	-0.630908	down	4.4882e-06	0.382363	yes	CCAGTTTACATTTGGTCTTAATGATCTTGAATAGATCCTCTCTTCATTTTACTCAGCCAG	FALSE	NM_015190	ref|NM_015190|ens|ENST00000372950|ens|ENST00000456064|gb|AK094162	DNAJC9	DnaJ (Hsp40) homolog, subfamily C, member 9	ref|Homo sapiens DnaJ (Hsp40) homolog, subfamily C, member 9 (DNAJC9), mRNA [NM_015190]	chr10	75002584	75008620	GO:0005634(nucleus);GO:0035176(social behavior)		mRNA	agilent G3 V3
A_33_P3849275	12.38	12.37	12.35	11.5	11.4	11.48	1.07912	0.10985	up	4.5017e-06	0.383513	yes	AATATTTTAGCCCCCTCAGATGTTCCTGCAGTGCTGAAATTCATCCTACGGAAGTAACCG	FALSE	NM_001159704	ref|NM_001159704|ref|NM_001159702|ref|NM_001449|ref|NM_001159699	FHL1	four and a half LIM domains 1	ref|Homo sapiens four and a half LIM domains 1 (FHL1), transcript variant 4, mRNA [NM_001159704]	chrX	135229552	135293518	GO:0003254(regulation of membrane depolarization);GO:0003674(molecular_function);GO:0005515(protein binding);GO:0005634(nucleus);GO:0005737(cytoplasm);GO:0005829(cytosol);GO:0005886(plasma membrane);GO:0005925(focal adhesion);GO:0007517(muscle organ development);GO:0008270(zinc ion binding);GO:0009887(organ morphogenesis);GO:0010972(negative regulation of G2/M transition of mitotic cell cycle);GO…		mRNA	agilent G3 V3
A_24_P7157	2.17	2.28	2.14	5.35	5.66	5.33	0.403305	-1.31006	down	4.6621e-06	0.397178	yes	GATGATGTGCTCATTGAGTGAACAAGGGAAGCAGCTAGCTATCCAGGTGTCTAATATCCT	FALSE	NM_020734	ref|NM_020734|ref|NM_001297776|ref|NR_123740|ens|ENST00000299673	RIMKLB	ribosomal modification protein rimK-like family member B	ref|Homo sapiens ribosomal modification protein rimK-like family member B (RIMKLB), transcript variant 1, mRNA [NM_020734]	chr12	8850518	8929787	GO:0005524(ATP binding);GO:0005737(cytoplasm);GO:0006464(cellular protein modification process);GO:0046872(metal ion binding);GO:0072590(N-acetyl-L-aspartate-L-glutamate ligase activity);GO:0072591(citrate-L-glutamate ligase activity)	00250(Alanine, aspartate and glutamate metabolism)	mRNA	agilent G3 V3
A_22_P00003766	1.95	2.2	1.92	6.29	6.06	5.9	0.332603	-1.58813	down	4.6867e-06	0.399274	yes	GGTACTATATATCATTCCTTCAGAGCACTTAACACAGTTATTTCCTATGTATTTGTCCAG	FALSE	ENST00000615852	ens|ENST00000615852|ref|XR_429898|linc|lnc-CDK12-1:5|linc|lnc-CDK12-1:3			ref|PREDICTED: Homo sapiens cyclin-dependent kinase 12 (CDK12), transcript variant X6, misc_RNA [XR_429898]	chr17	37723312	37723812			mRNA	agilent G3 V3
A_23_P167096	1.99	2.17	1.96	5.91	5.85	6.25	0.339811	-1.55719	down	4.7321e-06	0.403142	yes	TTTCTGCCAATGACCAAACAGCCAAGATTTTCCTCTTGTGATTTCTTTAAAAGAATGACT	FALSE	NM_005429	ref|NM_005429|ens|ENST00000618562|gb|U58111|gb|U43142	VEGFC	vascular endothelial growth factor C	ref|Homo sapiens vascular endothelial growth factor C (VEGFC), mRNA [NM_005429]	chr4	177604688	177713881	GO:0001525(angiogenesis);GO:0001954(positive regulation of cell-matrix adhesion);GO:0002052(positive regulation of neuroblast proliferation);GO:0002576(platelet degranulation);GO:0005515(protein binding);GO:0005576(extracellular region);GO:0005615(extracellular space);GO:0006929(substrate-dependent cell migration);GO:0007165(signal transduction);GO:0007596(blood coagulation);GO:0008083(growth fac…	04014(Ras signaling pathway);04015(Rap1 signaling pathway);04668(TNF signaling pathway);04151(PI3K-Akt signaling pathway);04060(Cytokine-cytokine receptor interaction);04510(Focal adhesion);05200(Pathways in cancer)	mRNA	agilent G3 V3
A_32_P52330	14.09	14.18	14.12	13.07	13.04	13.13	1.08028	0.111399	up	4.7968e-06	0.408654	yes	TTTGTGAAATTGACCAGCCCCCTCTATAAAACTTACAGTCCCCCATTGGGAAACTGACCA	FALSE	NM_001291291	ref|NM_001291291|ref|NR_111941|ens|ENST00000269720|ens|ENST00000591982	LOC113230	uncharacterized protein LOC113230	ref|Homo sapiens uncharacterized protein LOC113230 (LOC113230), transcript variant 1, mRNA [NM_001291291]	chr19	14183348	14185873			mRNA	agilent G3 V3
A_23_P74359	2.35	2.46	2.79	6.9	6.85	7.13	0.363985	-1.45805	down	4.8076e-06	0.409574	yes	CCTGAAACATATATTGGCATTTATCAATGGCTCAAATCTTCATTTATCTCTGGCCTTAAC	FALSE	NM_004078	ref|NM_004078|ref|NM_001193571|ref|NM_001193570|ref|NM_001193572	CSRP1	cysteine and glycine-rich protein 1	ref|Homo sapiens cysteine and glycine-rich protein 1 (CSRP1), transcript variant 1, mRNA [NM_004078]	chr1	201452656	201476387	GO:0005634(nucleus);GO:0005925(focal adhesion);GO:0008270(zinc ion binding);GO:0070062(extracellular vesicular exosome);GO:0070527(platelet aggregation)		mRNA	agilent G3 V3
A_33_P3225843	2.25	2.41	2.34	5.3	4.99	5.15	0.453368	-1.14125	down	4.8971e-06	0.417199	yes	TGCAAACTGTGAATATTCTGATGATGCCAGTACAGTTTGATTTATTAAATGTAGGTCCTC	FALSE	NM_173463	ref|NM_173463|ref|NM_001130726|ens|ENST00000504487|ref|XM_005248210	CCDC149	coiled-coil domain containing 149	ref|Homo sapiens coiled-coil domain containing 149 (CCDC149), transcript variant 1, mRNA [NM_173463]	chr4	24809392	24914580			mRNA	agilent G3 V3
A_23_P146058	2.07	2.15	2.03	4.26	4.5	4.3	0.47856	-1.06323	down	1.51116e-05	1	yes	ACCATCTTCAGGTATGGGATTTCTGAACGTTTCAAATTTCAATCAATGAGCACTGTCAAC	FALSE	NM_001695	ref|NM_001695|ens|ENST00000518738|ens|ENST00000395862|gb|BC010960	ATP6V1C1	ATPase, H+ transporting, lysosomal 42kDa, V1 subunit C1	ref|Homo sapiens ATPase, H+ transporting, lysosomal 42kDa, V1 subunit C1 (ATP6V1C1), mRNA [NM_001695]	chr8	104076784	104081053	GO:0005215(transporter activity);GO:0005515(protein binding);GO:0005765(lysosomal membrane);GO:0005829(cytosol);GO:0005886(plasma membrane);GO:0006879(cellular iron ion homeostasis);GO:0008286(insulin receptor signaling pathway);GO:0008553(hydrogen-exporting ATPase activity, phosphorylative mechanism);GO:0015991(ATP hydrolysis coupled proton transport);GO:0015992(proton transport);GO:0016469(prot…	00190(Oxidative phosphorylation);04145(Phagosome);04966(Collecting duct acid secretion);04721(Synaptic vesicle cycle);05323(Rheumatoid arthritis);05110(Vibrio cholerae infection);05120(Epithelial cell signaling in Helicobacter pylori infection)	mRNA	agilent G3 V3
A_33_P3398401	12.86	12.88	12.77	11.83	11.85	11.87	1.08326	0.115384	up	1.51234e-05	1	yes	GTCCCCTCACCCAGGCTAAACTTGATACTGTATTATTTTGTTCAATGTAAATTGAAGAAA	FALSE	NM_016302	ref|NM_016302|ref|NM_001173482|ens|ENST00000488263|ens|ENST00000231948	CRBN	cereblon	ref|Homo sapiens cereblon (CRBN), transcript variant 1, mRNA [NM_016302]	chr3	3192544	3196654	GO:0004176(ATP-dependent peptidase activity);GO:0005515(protein binding);GO:0005634(nucleus);GO:0005730(nucleolus);GO:0005737(cytoplasm);GO:0016020(membrane);GO:0016567(protein ubiquitination);GO:0031464(Cul4A-RING ubiquitin ligase complex);GO:0032463(negative regulation of protein homooligomerization);GO:0034766(negative regulation of ion transmembrane transport);GO:0043161(proteasomal ubiquitin…		mRNA	agilent G3 V3
A_23_P143274	1.92	2.14	1.89	5.91	5.55	5.86	0.343533	-1.54148	down	1.51426e-05	1	yes	CGTCATCTCTCTTCTGTACCACTAGAGGGAGCTCTGATGCAGCTGGAGAGCAGCGCTCAA	FALSE	NM_024958	ref|NM_024958|ens|ENST00000621012|ens|ENST00000382291|ref|XM_005260834	NRSN2	neurensin 2	ref|Homo sapiens neurensin 2 (NRSN2), mRNA [NM_024958]	chr20	330370	335492	GO:0003674(molecular_function);GO:0005886(plasma membrane);GO:0008150(biological_process);GO:0016021(integral to membrane);GO:0030133(transport vesicle);GO:0043025(neuronal cell body)		mRNA	agilent G3 V3
A_23_P53018	10.99	11.05	10.96	12.28	12.28	12.17	0.898448	-0.154493	down	1.52012e-05	1	yes	TGCTTCCTTCCCTTGCCTTCTCTCAATGGCTCCGATTAAGAAAATTGTGAACTTCTGGAA	FALSE	NM_054108	ref|NM_054108|ref|NM_001146729|ref|NM_001146728|ens|ENST00000301790	HRASLS5	HRAS-like suppressor family, member 5	ref|Homo sapiens HRAS-like suppressor family, member 5 (HRASLS5), transcript variant 1, mRNA [NM_054108]	chr11	63230948	63258437	GO:0008152(metabolic process);GO:0016746(transferase activity, transferring acyl groups)		mRNA	agilent G3 V3
A_24_P139943	2.13	2.23	2.1	4.58	4.81	4.86	0.453333	-1.14136	down	1.52717e-05	1	yes	GGGCACAGAGCCAATGTTCGTCATTGCAGCTCTCAGCAAACTGGGTCATAGCTTTCCCCA	FALSE	NM_022460	ref|NM_022460|ens|ENST00000304031|gb|AK024311|gb|BC050636	HS1BP3	HCLS1 binding protein 3	ref|Homo sapiens HCLS1 binding protein 3 (HS1BP3), mRNA [NM_022460]	chr2	20817582	20850849	GO:0035091(phosphatidylinositol binding)		mRNA	agilent G3 V3
A_33_P3258339	10.3	10.51	10.45	8.62	8.54	8.6	1.21351	0.279185	up	1.52776e-05	1	yes	TCATGGCCTTCCCCAAAGACTTGTGGAAATGGGCACATGGCTGGAGGTACTGTAAGCCTG	FALSE	NM_001113567	ref|NM_001113567|ref|NM_207387|ens|ENST00000409887|ens|ENST00000470794	LRRC75A	leucine rich repeat containing 75A	ref|Homo sapiens leucine rich repeat containing 75A (LRRC75A), transcript variant 1, mRNA [NM_001113567]	chr17	16346575	16395332			mRNA	agilent G3 V3
A_33_P3311770	2.9	3.07	2.94	4.79	4.67	4.79	0.625263	-0.677465	down	1.53082e-05	1	yes	GGAGAACTAGAACTTATAAACCTCTACTTCAAGTGTGTATCACGTAATTGTTTCCATGAA	FALSE	NM_213603	ref|NM_213603|ens|ENST00000331410|ref|XM_006715930|ref|XM_005250281	ZNF789	zinc finger protein 789	ref|Homo sapiens zinc finger protein 789 (ZNF789), transcript variant 1, mRNA [NM_213603]	chr7	99081280	99084627	GO:0003677(DNA binding);GO:0003700(sequence-specific DNA binding transcription factor activity);GO:0005654(nucleoplasm);GO:0006351(transcription, DNA-dependent);GO:0006355(regulation of transcription, DNA-dependent);GO:0046872(metal ion binding)		mRNA	agilent G3 V3
A_23_P408455	2.39	2.69	2.4	5.25	5.36	5.31	0.469849	-1.08973	down	1.54225e-05	1	yes	CCATTAACCTACACACTGATTTTTATGCTACTCCTTGTAGAAACAAAATTCTGGTTTGAC	FALSE	NM_001104647	ref|NM_001104647|ref|NM_018155|ens|ENST00000446041|ref|XM_005247575	SLC25A36	solute carrier family 25 (pyrimidine nucleotide carrier), member 36	ref|Homo sapiens solute carrier family 25 (pyrimidine nucleotide carrier), member 36 (SLC25A36), transcript variant 1, mRNA [NM_001104647]	chr3	140660672	140698775	GO:0005739(mitochondrion);GO:0005743(mitochondrial inner membrane);GO:0006864(pyrimidine nucleotide transport);GO:0007005(mitochondrion organization);GO:0015218(pyrimidine nucleotide transmembrane transporter activity);GO:0016021(integral to membrane);GO:0032355(response to estradiol stimulus);GO:0051881(regulation of mitochondrial membrane potential);GO:0055085(transmembrane transport)		mRNA	agilent G3 V3
A_23_P203406	5.24	5.27	5.32	7.47	7.26	7.25	0.7202	-0.47353	down	1.54482e-05	1	yes	CCTTTGAGGGGCACTTAAGATGGAGAAATCAGTTGTGGTTTCAGTGAATCATGGTCACCT	FALSE	NM_198335	ref|NM_198335|ref|NM_198334|ref|NM_001278194|ref|NM_001278192	GANAB	glucosidase, alpha; neutral AB	ref|Homo sapiens glucosidase, alpha; neutral AB (GANAB), transcript variant 3, mRNA [NM_198335]	chr11	62393204	62394242	GO:0005788(endoplasmic reticulum lumen);GO:0005794(Golgi apparatus);GO:0006457(protein folding);GO:0016020(membrane);GO:0017177(glucosidase II complex);GO:0018279(protein N-linked glycosylation via asparagine);GO:0030246(carbohydrate binding);GO:0033919(glucan 1,3-alpha-glucosidase activity);GO:0042470(melanosome);GO:0043687(post-translational protein modification);GO:0044267(cellular protein met…	00510(N-Glycan biosynthesis);04141(Protein processing in endoplasmic reticulum)	mRNA	agilent G3 V3
A_32_P514790	2.86	3.13	2.89	5.78	5.8	5.98	0.505695	-0.983661	down	1.54598e-05	1	yes	AGCACGAAAGGGCTTTCAATGAATTAAGTGAAAACTTTTTCCTTTTTTACAAAAATGCAA	FALSE	NM_001080419	ref|NM_001080419|ens|ENST00000589666|ref|XM_006722144|ref|XM_006722145	UNK	unkempt family zinc finger	ref|Homo sapiens unkempt family zinc finger (UNK), transcript variant 1, mRNA [NM_001080419]	chr17	73780680	73821886	GO:0008270(zinc ion binding)		mRNA	agilent G3 V3
A_23_P72387	1.95	2.02	2.06	4.36	4.1	4.26	0.474057	-1.07687	down	1.55046e-05	1	yes	AGTAAAAATTTTATGAAAAGAAACTTGCAAGGAAAATCCTAGTTTTCAGTCCACTCGCCC	FALSE	NM_001134647	ref|NM_001134647|ref|NM_198595|ens|ENST00000420658|ens|ENST00000358461	AFAP1	actin filament associated protein 1	ref|Homo sapiens actin filament associated protein 1 (AFAP1), transcript variant A, mRNA [NM_001134647]	chr4	7760442	7941653	GO:0003779(actin binding);GO:0005737(cytoplasm);GO:0005925(focal adhesion);GO:0009966(regulation of signal transduction);GO:0015629(actin cytoskeleton);GO:0051493(regulation of cytoskeleton organization)		mRNA	agilent G3 V3
A_24_P117138	5.07	5.18	5.21	6.7	6.58	6.65	0.775715	-0.366401	down	1.55093e-05	1	yes	ATGTTAGAGAACTACAGTAACCTGGTCTTCCTTGGTATTACTGTTTCTAAGCCAGACCTG	FALSE	NM_145297	ref|NM_145297|ens|ENST00000595094|ens|ENST00000291750|ens|ENST00000589903	ZNF626	zinc finger protein 626	ref|Homo sapiens zinc finger protein 626 (ZNF626), transcript variant 2, mRNA [NM_145297]	chrHG730_PATCH	20730870	20772402	GO:0003677(DNA binding);GO:0005634(nucleus);GO:0006351(transcription, DNA-dependent);GO:0006355(regulation of transcription, DNA-dependent);GO:0046872(metal ion binding)		mRNA	agilent G3 V3
A_33_P3245665	7.16	7.07	6.97	5.42	5.5	5.46	1.29426	0.372129	up	1.56047e-05	1	yes	TCTGACAGTGACCAGTGCCCATCCTGAAGACAGCAGCTTCTACATCTGCAGTGCTAGAGA	FALSE	ENST00000390394	ens|ENST00000390394|ens|ENST00000622053|ens|ENST00000379435|gb|AY611541			ens|T cell receptor beta variable 20-1 [Source:HGNC Symbol;Acc:HGNC:12196] [ENST00000390394]	chr9	33617760	33618504			mRNA	agilent G3 V3
A_24_P408457	2.16	2.26	2.27	4.17	4.22	4.39	0.523474	-0.93381	down	1.56211e-05	1	yes	CTGAGGTCCTTGTATTTAGGGTATGGTGTAAAAACTTACATATGCACATTTTGTTACATC	FALSE	NM_000262	ref|NM_000262|ens|ENST00000396398|ref|XM_005261615|ref|XM_005261616	NAGA	N-acetylgalactosaminidase, alpha-	ref|Homo sapiens N-acetylgalactosaminidase, alpha- (NAGA), mRNA [NM_000262]	chr22	42454360	42466834	GO:0004557(alpha-galactosidase activity);GO:0005737(cytoplasm);GO:0005764(lysosome);GO:0008456(alpha-N-acetylgalactosaminidase activity);GO:0009311(oligosaccharide metabolic process);GO:0016052(carbohydrate catabolic process);GO:0016139(glycoside catabolic process);GO:0019377(glycolipid catabolic process);GO:0042803(protein homodimerization activity);GO:0046477(glycosylceramide catabolic process)…	00603(Glycosphingolipid biosynthesis - globo series);04142(Lysosome)	mRNA	agilent G3 V3
A_23_P20832	6.23	6.29	5.96	9.42	9.57	9.68	0.644576	-0.633577	down	1.57009e-05	1	yes	TTGGAATAAGACTTAGGAGAAAATGGTGCTTCACTAACCCGCTTCCGGTCCAGTCACAAT	FALSE	NM_003127	ref|NM_003127|ref|NM_001130438|ref|NM_001195532|ens|ENST00000372739	SPTAN1	spectrin, alpha, non-erythrocytic 1	ref|Homo sapiens spectrin, alpha, non-erythrocytic 1 (SPTAN1), transcript variant 2, mRNA [NM_003127]	chr9	131314864	131395938	GO:0003779(actin binding);GO:0005200(structural constituent of cytoskeleton);GO:0005509(calcium ion binding);GO:0005515(protein binding);GO:0005516(calmodulin binding);GO:0005829(cytosol);GO:0005916(fascia adherens);GO:0006915(apoptotic process);GO:0006921(cellular component disassembly involved in apoptotic process);GO:0007411(axon guidance);GO:0008091(spectrin);GO:0015630(microtubule cytoskelet…	04530(Tight junction)	mRNA	agilent G3 V3
A_33_P3280213	6.33	6.3	6.4	7.38	7.31	7.38	0.862256	-0.213811	down	1.57023e-05	1	yes	TGGCCTCAACATCTACAATCTCTATGCCCCGTGTGCTGGAGGGGTGCCCAGCCATTTTAG	FALSE	NM_001127695	ref|NM_001127695|ref|NM_000308|ref|NM_001167594|ens|ENST00000372459	CTSA	cathepsin A	ref|Homo sapiens cathepsin A (CTSA), transcript variant 2, mRNA [NM_001127695]	chr20	44522628	44523889	GO:0004180(carboxypeptidase activity);GO:0004185(serine-type carboxypeptidase activity);GO:0005654(nucleoplasm);GO:0005764(lysosome);GO:0005783(endoplasmic reticulum);GO:0006488(dolichol-linked oligosaccharide biosynthetic process);GO:0006508(proteolysis);GO:0006665(sphingolipid metabolic process);GO:0006687(glycosphingolipid metabolic process);GO:0006886(intracellular protein transport);GO:00080…	04142(Lysosome);04614(Renin-angiotensin system)	mRNA	agilent G3 V3
A_24_P101391	5.69	5.91	5.9	8.13	8.3	8.17	0.711382	-0.491303	down	1.57316e-05	1	yes	CATTATAGACGCTATCCACGTCGTGGTCCTCCACGCAATTACCAGCAAAATTACCAGAAT	FALSE	NM_004559	ref|NM_004559|ens|ENST00000444752|ens|ENST00000467957|ens|ENST00000332220	YBX1	Y box binding protein 1	ref|Homo sapiens Y box binding protein 1 (YBX1), mRNA [NM_004559]	chr1	43147904	43169474	GO:0000122(negative regulation of transcription from RNA polymerase II promoter);GO:0000398(nuclear mRNA splicing, via spliceosome);GO:0000978(RNA polymerase II core promoter proximal region sequence-specific DNA binding);GO:0001077(RNA polymerase II core promoter proximal region sequence-specific DNA binding transcription factor activity involved in positive regulation of transcription);GO:00017…		mRNA	agilent G3 V3
A_23_P75097	11.04	11.01	10.87	12.43	12.49	12.45	0.880921	-0.182916	down	1.57324e-05	1	yes	GCTGAAGCAGCAAGATCACTTGAGCCCAGGAGTTTAAGACCAGCCTGGGCAACATAGCAA	FALSE	NM_024895	ref|NM_024895|ens|ENST00000370215|gb|AK026862|gb|BC005129	PDZD7	PDZ domain containing 7	ref|Homo sapiens PDZ domain containing 7 (PDZD7), transcript variant 2, mRNA [NM_024895]	chr10	102777088	102790914	GO:0005515(protein binding);GO:0005615(extracellular space);GO:0005634(nucleus);GO:0005929(cilium)		mRNA	agilent G3 V3
A_23_P58102	1.97	2.1	2.06	4.75	4.66	4.98	0.42599	-1.23111	down	1.57627e-05	1	yes	CACTGCTGGGTTCTCTATGTGGATGTGCTGCTTCTGGAATGTGGTGGAAATTTGTTTGAT	FALSE	NM_015004	ref|NM_015004|ref|NR_023353|ens|ENST00000482004|ens|ENST00000468667	EXOSC7	exosome component 7	ref|Homo sapiens exosome component 7 (EXOSC7), transcript variant 1, mRNA [NM_015004]	chr3	45016732	45054158	GO:0000175(3'-5'-exoribonuclease activity);GO:0000178(exosome (RNase complex));GO:0000288(nuclear-transcribed mRNA catabolic process, deadenylation-dependent decay);GO:0003723(RNA binding);GO:0004532(exoribonuclease activity);GO:0005515(protein binding);GO:0005634(nucleus);GO:0005730(nucleolus);GO:0005829(cytosol);GO:0006364(rRNA processing);GO:0006401(RNA catabolic process);GO:0010467(gene expre…	03018(RNA degradation)	mRNA	agilent G3 V3
A_23_P78122	4.61	4.84	4.75	7.33	7.31	7.54	0.640216	-0.643368	down	1.58057e-05	1	yes	TTGGGGTTGAGGACTTGTGATCAGAAAAACTGAAGATGGAAGTTTTGGCCGGTGCTCATT	FALSE	NM_078471	ref|NM_078471|ref|NM_203318|ref|NM_004740|ens|ENST00000530254	MYO18A	myosin XVIIIA	ref|Homo sapiens myosin XVIIIA (MYO18A), transcript variant 1, mRNA [NM_078471]	chr17	27400536	27418537	GO:0000139(Golgi membrane);GO:0003677(DNA binding);GO:0003774(motor activity);GO:0005515(protein binding);GO:0005524(ATP binding);GO:0005793(endoplasmic reticulum-Golgi intermediate compartment);GO:0005802(trans-Golgi network);GO:0006259(DNA metabolic process);GO:0007030(Golgi organization);GO:0016020(membrane);GO:0016459(myosin complex);GO:0016477(cell migration);GO:0016887(ATPase activity);GO:0…		mRNA	agilent G3 V3
A_23_P419624	2.94	3.03	2.79	5.12	5.19	5.04	0.570684	-0.809236	down	1.58639e-05	1	yes	TTTTGAGGTTTAGCAATAGCTAGCTATATATGGTAGGTGCCGCTACAGTTTTTATTTAGC	FALSE	NM_006698	ref|NM_006698|ref|NM_001167820|ref|NM_001167823|ref|NM_001167822	BLCAP	bladder cancer associated protein	ref|Homo sapiens bladder cancer associated protein (BLCAP), transcript variant 1, mRNA [NM_006698]	chr20	36145820	36156333	GO:0005515(protein binding);GO:0007049(cell cycle);GO:0016021(integral to membrane);GO:0030262(apoptotic nuclear change)		mRNA	agilent G3 V3
A_24_P256552	1.93	2	1.92	4.22	4.48	4.49	0.443518	-1.17294	down	1.59141e-05	1	yes	GGTGGTTTTTAGTTTAATTTTTCTTTTCTAGCTTCCCATCGACGGTCAGTGCGCACGTTG	FALSE	NM_001033505	ref|NM_001033505|ref|NM_001033506|ens|ENST00000526480|ens|ENST00000524556	CSTF3	cleavage stimulation factor, 3' pre-RNA, subunit 3, 77kDa	ref|Homo sapiens cleavage stimulation factor, 3' pre-RNA, subunit 3, 77kDa (CSTF3), transcript variant 2, mRNA [NM_001033505]	chr11	33163154	33183041	GO:0000398(nuclear mRNA splicing, via spliceosome);GO:0003723(RNA binding);GO:0003729(mRNA binding);GO:0005634(nucleus);GO:0005654(nucleoplasm);GO:0006366(transcription from RNA polymerase II promoter);GO:0006369(termination of RNA polymerase II transcription);GO:0006378(mRNA polyadenylation);GO:0006379(mRNA cleavage);GO:0008380(RNA splicing);GO:0010467(gene expression);GO:0031124(mRNA 3'-end pro…	03015(mRNA surveillance pathway)	mRNA	agilent G3 V3
A_33_P3366064	1.94	1.93	2.14	4.38	4.28	4.48	0.457382	-1.12853	down	1.59778e-05	1	yes	AACAACCCTGCCTTTGGCTTTGTGAGCTCCGAGCCAGGGGATCCAGAGAAAGACACCAAG	FALSE	NM_199181	ref|NM_199181|ens|ENST00000279034|gb|AB527119|gb|BC148414	SOGA1	suppressor of glucose, autophagy associated 1	ref|Homo sapiens suppressor of glucose, autophagy associated 1 (SOGA1), transcript variant 2, mRNA [NM_199181]	chr20	35412184	35444684	GO:0003674(molecular_function);GO:0005615(extracellular space);GO:0008286(insulin receptor signaling pathway);GO:0010506(regulation of autophagy);GO:0045721(negative regulation of gluconeogenesis);GO:0070062(extracellular vesicular exosome)		mRNA	agilent G3 V3
A_23_P373031	14.7	14.72	14.69	13.6	13.64	13.73	1.07664	0.106538	up	1.59918e-05	1	yes	TGTAGCCCCCTCACCTTTCTGTTTTCACTTTTGCCAATGTACATCGGGTTTGGTTTTCTT	FALSE	NM_000719	ref|NM_000719|ref|NM_199460|ref|NM_001167625|ref|NM_001129827	CACNA1C	calcium channel, voltage-dependent, L type, alpha 1C subunit	ref|Homo sapiens calcium channel, voltage-dependent, L type, alpha 1C subunit (CACNA1C), transcript variant 18, mRNA [NM_000719]	chr12	2162729	2801325	GO:0002095(caveolar macromolecular signaling complex);GO:0005245(voltage-gated calcium channel activity);GO:0005515(protein binding);GO:0005516(calmodulin binding);GO:0005737(cytoplasm);GO:0005886(plasma membrane);GO:0005891(voltage-gated calcium channel complex);GO:0006112(energy reserve metabolic process);GO:0007204(elevation of cytosolic calcium ion concentration);GO:0007268(synaptic transmiss…	04010(MAPK signaling pathway);04020(Calcium signaling pathway);04024(cAMP signaling pathway);04022(cGMP - PKG signaling pathway);04911(Insulin secretion);04912(GnRH signaling pathway);04921(Oxytocin signaling pathway);04260(Cardiac muscle contraction);04261(Adrenergic signaling in cardiomyocytes);04270(Vascular smooth muscle contraction);04724(Glutamatergic synapse);04727(GABAergic synapse);04725…	mRNA	agilent G3 V3
A_32_P199252	2.08	2.21	2.07	5.01	5.38	5.19	0.408216	-1.2926	down	1.60209e-05	1	yes	TTGGTCAAAAAATGCTTAGAACTCTTTACAGAACTGGCGGAAGATAAAGAGAACTGCAAG	FALSE	NM_001017963	ref|NM_001017963|ref|NM_005348|ens|ENST00000530115|ens|ENST00000557089	HSP90AA1	heat shock protein 90kDa alpha (cytosolic), class A member 1	ref|Homo sapiens heat shock protein 90kDa alpha (cytosolic), class A member 1 (HSP90AA1), transcript variant 1, mRNA [NM_001017963]	chr11	27911548	27912580	GO:0000086(G2/M transition of mitotic cell cycle);GO:0000166(nucleotide binding);GO:0000278(mitotic cell cycle);GO:0005515(protein binding);GO:0005524(ATP binding);GO:0005576(extracellular region);GO:0005634(nucleus);GO:0005654(nucleoplasm);GO:0005737(cytoplasm);GO:0005739(mitochondrion);GO:0005829(cytosol);GO:0005886(plasma membrane);GO:0006839(mitochondrial transport);GO:0006898(receptor-mediat…	04141(Protein processing in endoplasmic reticulum);04151(PI3K-Akt signaling pathway);04621(NOD-like receptor signaling pathway);04612(Antigen processing and presentation);04915(Estrogen signaling pathway);04914(Progesterone-mediated oocyte maturation);05200(Pathways in cancer);05215(Prostate cancer)	mRNA	agilent G3 V3
A_33_P3224045	5.96	5.92	5.79	7.78	7.83	7.96	0.749682	-0.41565	down	1.60334e-05	1	yes	GGACGCCTAGGCAAGAGCGGCCCTCTGCAGCCAAGAGAAATAAAATACTGGCTTCCAGAT	FALSE	NM_001348	ref|NM_001348|ens|ENST00000301264|ens|ENST00000545797|ref|XM_005259508	DAPK3	death-associated protein kinase 3	ref|Homo sapiens death-associated protein kinase 3 (DAPK3), mRNA [NM_001348]	chr19	3958452	3969826	GO:0000910(cytokinesis);GO:0004674(protein serine/threonine kinase activity);GO:0004683(calmodulin-dependent protein kinase activity);GO:0005515(protein binding);GO:0005524(ATP binding);GO:0005634(nucleus);GO:0005737(cytoplasm);GO:0006351(transcription, DNA-dependent);GO:0006355(regulation of transcription, DNA-dependent);GO:0006468(protein phosphorylation);GO:0006915(apoptotic process);GO:000694…	05200(Pathways in cancer);05219(Bladder cancer)	mRNA	agilent G3 V3
A_33_P3283550	7.2	7.28	7.41	5.4	5.39	5.5	1.34377	0.426285	up	1.60646e-05	1	yes	GATTTTTTCTTTCAGACCATCCCCAAATGGGCATTCAGGCCACACAAGAGTCCTCACCCC	FALSE	NM_001282322	ref|NM_001282322|ens|ENST00000463881|ens|ENST00000430154|ens|ENST00000470818	RNF212B	ring finger protein 212B	ref|Homo sapiens ring finger protein 212B (RNF212B), mRNA [NM_001282322]	chr14	23709556	23742611	GO:0008270(zinc ion binding)		mRNA	agilent G3 V3
A_24_P66528	2.35	2.63	2.36	5.26	5.38	5.19	0.463677	-1.10881	down	1.61149e-05	1	yes	TGGTTCTCAAATATAGGCATTCTGATGGGAACTTGTGTGTTAAAGTAACAGATGATTTAG	FALSE	NM_003133	ref|NM_003133|ref|NM_001130440|ens|ENST00000619790|ens|ENST00000445874	SRP9	signal recognition particle 9kDa	ref|Homo sapiens signal recognition particle 9kDa (SRP9), transcript variant 2, mRNA [NM_003133]	chr1	225965632	225977226	GO:0003723(RNA binding);GO:0005047(signal recognition particle binding);GO:0005785(signal recognition particle receptor complex);GO:0005786(signal recognition particle, endoplasmic reticulum targeting);GO:0005829(cytosol);GO:0006412(translation);GO:0006614(SRP-dependent cotranslational protein targeting to membrane);GO:0008312(7S RNA binding);GO:0010467(gene expression);GO:0044267(cellular protei…	03060(Protein export)	mRNA	agilent G3 V3
A_33_P3211404	11.72	11.61	11.63	10.43	10.53	10.47	1.11231	0.153563	up	1.61317e-05	1	yes	GGGGTTTCCCCCTCTCTGGTTGTAAAAACAACTTGTGTTTATAGAGTACTTTTTAAAAAT	FALSE	XM_005249853	ref|XM_005249853|gb|AK021529|gb|AK294949|gb|AK095394	FBXL18	F-box and leucine-rich repeat protein 18	ref|PREDICTED: Homo sapiens F-box and leucine-rich repeat protein 18 (FBXL18), transcript variant X1, mRNA [XM_005249853]	chr7	5528994	5553423			mRNA	agilent G3 V3
A_23_P218111	10.04	10.12	10.08	9.34	9.28	9.32	1.08232	0.114126	up	1.61332e-05	1	yes	TGATTGAACAAAATACCAAGTCTCCCCTCTTCATGGGAAAAGTGGTGAATCCCACCCAAA	FALSE	NM_001002236	ref|NM_001002236|ref|NM_001127701|ref|NM_001127705|ref|NM_001127703	SERPINA1	serpin peptidase inhibitor, clade A (alpha-1 antiproteinase, antitrypsin), member 1	ref|Homo sapiens serpin peptidase inhibitor, clade A (alpha-1 antiproteinase, antitrypsin), member 1 (SERPINA1), transcript variant 2, mRNA [NM_001002236]	chr14	94843088	94857029	GO:0001666(response to hypoxia);GO:0001948(glycoprotein binding);GO:0002020(protease binding);GO:0002576(platelet degranulation);GO:0004867(serine-type endopeptidase inhibitor activity);GO:0005515(protein binding);GO:0005576(extracellular region);GO:0005578(proteinaceous extracellular matrix);GO:0005615(extracellular space);GO:0005783(endoplasmic reticulum);GO:0005794(Golgi apparatus);GO:0006953(…	04610(Complement and coagulation cascades)	mRNA	agilent G3 V3
A_24_P179816	5.82	5.84	5.62	7.84	7.74	7.76	0.74036	-0.433701	down	1.61425e-05	1	yes	CCCACGCTTTGGACCTTATGCAGCTCTACACCCACGTGTCTGAGAACTTGCCACCTTATG	FALSE	NM_024330	ref|NM_024330|ens|ENST00000468044|ens|ENST00000576109|ens|ENST00000483574	SLC27A3	solute carrier family 27 (fatty acid transporter), member 3	ref|Homo sapiens solute carrier family 27 (fatty acid transporter), member 3 (SLC27A3), mRNA [NM_024330]	chr1	153747776	153752630	GO:0000166(nucleotide binding);GO:0001676(long-chain fatty acid metabolic process);GO:0004467(long-chain fatty acid-CoA ligase activity);GO:0016020(membrane);GO:0016021(integral to membrane);GO:0031957(very long-chain fatty acid-CoA ligase activity);GO:0031966(mitochondrial membrane)		mRNA	agilent G3 V3
A_23_P79069	5.93	5.86	5.98	8.18	7.98	7.95	0.737039	-0.440188	down	1.61442e-05	1	yes	ACAGTGGGGAGTGGAGCTGCTGGTCCCAACCACTCTGGCAGTATGAAGTTGCCCAGTAAA	FALSE	NM_022904	ref|NM_022904|ens|ENST00000602101|ens|ENST00000343625|ref|XR_430149	RASAL3	RAS protein activator like 3	ref|Homo sapiens RAS protein activator like 3 (RASAL3), mRNA [NM_022904]	chr19	15562469	15567410	GO:0005099(Ras GTPase activator activity);GO:0005737(cytoplasm);GO:0007165(signal transduction);GO:0016020(membrane);GO:0031235(intrinsic to internal side of plasma membrane);GO:0032320(positive regulation of Ras GTPase activity);GO:0046580(negative regulation of Ras protein signal transduction);GO:0070062(extracellular vesicular exosome)	04014(Ras signaling pathway)	mRNA	agilent G3 V3
A_24_P28619	2.31	2.46	2.33	4.5	4.47	4.3	0.535041	-0.902277	down	1.61572e-05	1	yes	CCTGAAACCAAATCTCTCAGTCTCAAGTGTTATACTATCCAAGTTTTAAATGGAAAGGTA	FALSE	NM_144567	ref|NM_144567|ref|NM_001300755|ref|NM_001300753|ref|NM_001300757	ANGEL2	angel homolog 2 (Drosophila)	ref|Homo sapiens angel homolog 2 (Drosophila) (ANGEL2), transcript variant 1, mRNA [NM_144567]	chr1	213165520	213189168			mRNA	agilent G3 V3
A_33_P3236858	10.2	10.33	10.18	11.66	11.59	11.67	0.879439	-0.185345	down	1.61987e-05	1	yes	AGGACGTCCTTGCTCCCTGCACCCTCACTGTTCTGTGCACTTTTTCTACCTACATAAACA	FALSE	NM_001042454	ref|NM_001042454|ref|NM_015927|ref|NM_001164719|ens|ENST00000564176	TGFB1I1	transforming growth factor beta 1 induced transcript 1	ref|Homo sapiens transforming growth factor beta 1 induced transcript 1 (TGFB1I1), transcript variant 1, mRNA [NM_001042454]	chr16	31483528	31489281	GO:0003713(transcription coactivator activity);GO:0005515(protein binding);GO:0005622(intracellular);GO:0005737(cytoplasm);GO:0005856(cytoskeleton);GO:0005925(focal adhesion);GO:0006366(transcription from RNA polymerase II promoter);GO:0007155(cell adhesion);GO:0008270(zinc ion binding);GO:0008285(negative regulation of cell proliferation);GO:0009408(response to heat);GO:0010718(positive regulati…		mRNA	agilent G3 V3
A_23_P500985	6.3	6.33	6.36	5.54	5.51	5.45	1.15091	0.202774	up	1.62606e-05	1	yes	CCGGTCAGCAACGGCCTGTCTCCTCAGGTGATGAGCATCTTGGGCAACCCCAGTGCGGTG	FALSE	NM_013945	ref|NM_013945|ref|NM_002584|ens|ENST00000400661|ens|ENST00000375375	PAX7	paired box 7	ref|Homo sapiens paired box 7 (PAX7), transcript variant 2, mRNA [NM_013945]	chr1	18957500	19062632	GO:0000983(RNA polymerase II core promoter sequence-specific DNA binding transcription factor activity);GO:0003700(sequence-specific DNA binding transcription factor activity);GO:0005634(nucleus);GO:0006338(chromatin remodeling);GO:0006366(transcription from RNA polymerase II promoter);GO:0009653(anatomical structure morphogenesis);GO:0010453(regulation of cell fate commitment);GO:0014813(satelli…	05202(Transcriptional misregulation in cancers)	mRNA	agilent G3 V3
A_24_P293120	1.87	2	1.9	3.48	3.65	3.58	0.538749	-0.892315	down	1.63936e-05	1	yes	GCCTGCACAGAGTGCGGTCAGGACTTTGCTCAGGAAGCAGGGCTGCATCAACACTACATT	FALSE	NM_024327	ref|NM_024327|ref|NM_001145347|ens|ENST00000529930|ens|ENST00000533118	ZNF576	zinc finger protein 576	ref|Homo sapiens zinc finger protein 576 (ZNF576), transcript variant 1, mRNA [NM_024327]	chr19	44100756	44105309	GO:0000981(sequence-specific DNA binding RNA polymerase II transcription factor activity);GO:0003677(DNA binding);GO:0005634(nucleus);GO:0006357(regulation of transcription from RNA polymerase II promoter);GO:0006366(transcription from RNA polymerase II promoter);GO:0046872(metal ion binding)		mRNA	agilent G3 V3
A_23_P50418	1.94	2.16	2.03	4.04	3.94	4.08	0.508292	-0.976271	down	1.65707e-05	1	yes	AGAAAGCGAGATACAAGATGATTCATGTATAGTCAGGTACCACATAATCATGTTTCAGCA	FALSE	NM_153358	ref|NM_153358|gb|AK297715|gb|AK298597|gb|AK307775	ZNF791	zinc finger protein 791	ref|Homo sapiens zinc finger protein 791 (ZNF791), mRNA [NM_153358]	chr19	12721731	12740676	GO:0003677(DNA binding);GO:0005634(nucleus);GO:0006351(transcription, DNA-dependent);GO:0006355(regulation of transcription, DNA-dependent);GO:0046872(metal ion binding)		mRNA	agilent G3 V3
A_23_P79587	13.86	13.98	13.98	12.48	12.6	12.5	1.11283	0.154228	up	1.66012e-05	1	yes	AAGGTCCCTCCCCAGACATCTGGACACTGGGCATAGATTTCTCAAGAAGGAAGACTCCCC	FALSE	ENST00000485563	ens|ENST00000485563|ens|ENST00000392027|gb|AK075432|gb|M14169	ALPP	alkaline phosphatase, placental	ens|alkaline phosphatase, placental [Source:HGNC Symbol;Acc:HGNC:439] [ENST00000485563]	chr2	233245952	233247319	GO:0000287(magnesium ion binding);GO:0004035(alkaline phosphatase activity);GO:0005886(plasma membrane);GO:0008270(zinc ion binding);GO:0009986(cell surface);GO:0016021(integral to membrane);GO:0016311(dephosphorylation);GO:0031225(anchored to membrane)	00790(Folate biosynthesis)	mRNA	agilent G3 V3
A_33_P3423845	13.82	13.82	13.86	12.56	12.6	12.71	1.09585	0.132056	up	1.66391e-05	1	yes	TTGGTAATTACTTGGCACAAGCCCCTGGAGGTGTTTGCCCCCTCTGTGCTACAGCCCACA	FALSE											mRNA	agilent G3 V3
A_33_P3416037	2.08	2	2.23	5.11	5.08	5.39	0.405006	-1.30398	down	1.66522e-05	1	yes	TATCTGGTTATTATCAGGTTCACGCCAACAGTACCTCATTGCTCTTTGGCGACTCTTATT	FALSE	NM_001014812	ref|NM_001014812|ref|NM_032231|ref|NR_110310|ens|ENST00000559705	FAM96A	family with sequence similarity 96, member A	ref|Homo sapiens family with sequence similarity 96, member A (FAM96A), transcript variant 2, mRNA [NM_001014812]	chr15	64367604	64386056	GO:0003674(molecular_function);GO:0005575(cellular_component);GO:0005654(nucleoplasm);GO:0005737(cytoplasm);GO:0007059(chromosome segregation);GO:0008150(biological_process);GO:0016226(iron-sulfur cluster assembly);GO:0046872(metal ion binding)		mRNA	agilent G3 V3
A_23_P365719	6.82	6.83	6.7	8.33	8.46	8.32	0.810434	-0.303233	down	1.66884e-05	1	yes	CGCGTCCCTCTTGTGCGGTTCACCACAGTTGTATTTAAGTGATCGTGTGAGTCGTCGTTA	FALSE	NM_003190	ref|NM_003190|ref|NM_172209|ens|ENST00000551943|ens|ENST00000548408	TAPBP	TAP binding protein (tapasin)	ref|Homo sapiens TAP binding protein (tapasin) (TAPBP), transcript variant 1, mRNA [NM_003190]	chr6	33267472	33282164	GO:0000139(Golgi membrane);GO:0002474(antigen processing and presentation of peptide antigen via MHC class I);GO:0002479(antigen processing and presentation of exogenous peptide antigen via MHC class I, TAP-dependent);GO:0005515(protein binding);GO:0005783(endoplasmic reticulum);GO:0005789(endoplasmic reticulum membrane);GO:0006461(protein complex assembly);GO:0006890(retrograde vesicle-mediated …	04612(Antigen processing and presentation)	mRNA	agilent G3 V3
A_33_P3315600	2.04	2.43	1.99	5.87	5.99	5.85	0.364766	-1.45496	down	1.67854e-05	1	yes	TTCTTTGCCTGTTCAGTTACAGAAAGTGGTGCTCAGTTGTAGAATGTATTGTACCTTTTA	FALSE	NM_003403	ref|NM_003403|ens|ENST00000623799|gb|M76541|gb|M77698	YY1	YY1 transcription factor	ref|Homo sapiens YY1 transcription factor (YY1), mRNA [NM_003403]	chr14	100742536	100744130	GO:0000122(negative regulation of transcription from RNA polymerase II promoter);GO:0000400(four-way junction DNA binding);GO:0000724(double-strand break repair via homologous recombination);GO:0001078(RNA polymerase II core promoter proximal region sequence-specific DNA binding transcription factor activity involved in negative regulation of transcription);GO:0003677(DNA binding);GO:0003700(sequ…		mRNA	agilent G3 V3
A_33_P3239287	8.18	8.28	8.35	10.13	10	10.17	0.818812	-0.288396	down	1.67982e-05	1	yes	CTGTCCTGATCCCCTCTTCTGTATCAGGTTTATTGGTTGTACATATAAATTATACTTTCC	FALSE	NM_001005271	ref|NM_001005271|ref|NM_001005273|ref|NM_005852|ens|ENST00000330494	CHD3	chromodomain helicase DNA binding protein 3	ref|Homo sapiens chromodomain helicase DNA binding protein 3 (CHD3), transcript variant 3, mRNA [NM_001005271]	chr17	7812819	7816078	GO:0003677(DNA binding);GO:0004003(ATP-dependent DNA helicase activity);GO:0004386(helicase activity);GO:0005515(protein binding);GO:0005524(ATP binding);GO:0005634(nucleus);GO:0005654(nucleoplasm);GO:0005730(nucleolus);GO:0005737(cytoplasm);GO:0005813(centrosome);GO:0006325(chromatin organization);GO:0006333(chromatin assembly or disassembly);GO:0006351(transcription, DNA-dependent);GO:0006355(r…		mRNA	agilent G3 V3
A_21_P0000195	1.99	1.98	2.14	5.33	5.04	4.98	0.398046	-1.32899	down	1.68013e-05	1	yes	CCAAGCAAAAAACATTTGTAAGATACACGGTATCTATTTGGAGCAACGGTTTTTGTAACT	FALSE	NM_017782	ref|NM_017782|ens|ENST00000328090|ens|ENST00000459693|gb|AK024762	FAM208B	family with sequence similarity 208, member B	ref|Homo sapiens family with sequence similarity 208, member B (FAM208B), mRNA [NM_017782]	chr10	5726800	5805703	GO:0005634(nucleus);GO:0005654(nucleoplasm);GO:0005737(cytoplasm)		mRNA	agilent G3 V3
A_23_P166491	2.24	2.54	2.21	5.13	5.17	5.25	0.449518	-1.15355	down	1.68277e-05	1	yes	ATTCCCGTCTGGTGCTCTGTAAGACCTTCAGGTTGGATGAAGATGGCAAAGTCCTGACCC	FALSE	NM_015705	ref|NM_015705|ref|NM_001301849|ens|ENST00000470518|ens|ENST00000485962	SGSM3	small G protein signaling modulator 3	ref|Homo sapiens small G protein signaling modulator 3 (SGSM3), transcript variant 1, mRNA [NM_015705]	chr22	40766616	40806293	GO:0005097(Rab GTPase activator activity);GO:0005515(protein binding);GO:0005829(cytosol);GO:0007050(cell cycle arrest);GO:0017137(Rab GTPase binding);GO:0032483(regulation of Rab protein signal transduction);GO:0032486(Rap protein signal transduction);GO:0032851(positive regulation of Rab GTPase activity);GO:0033126(positive regulation of GTP catabolic process);GO:0048227(plasma membrane to endo…		mRNA	agilent G3 V3
A_23_P429020	3.11	3.27	2.96	5.63	5.77	5.78	0.543655	-0.879236	down	1.68283e-05	1	yes	CCAAAGTGGAGACATTCTGTGTGTGATTATGCATGAGACTGTACTGGTAAGACTTGTATC	FALSE	NM_181786	ref|NM_181786|ens|ENST00000392153|ens|ENST00000324411|gb|AK301601	HKR1	HKR1, GLI-Kruppel zinc finger family member	ref|Homo sapiens HKR1, GLI-Kruppel zinc finger family member (HKR1), mRNA [NM_181786]	chr19	37852872	37854831	GO:0003677(DNA binding);GO:0005634(nucleus);GO:0006351(transcription, DNA-dependent);GO:0006355(regulation of transcription, DNA-dependent);GO:0007275(multicellular organismal development);GO:0046872(metal ion binding)		mRNA	agilent G3 V3
A_23_P103034	7.39	7.34	7.24	6.13	6.11	6.16	1.19402	0.255829	up	1.68811e-05	1	yes	ATGACTATCCTTCCCTCCAGGCCATGGGATGGGAAGGCAATGAAGTAGGGTCCTTCCACG	FALSE	NM_001886	ref|NM_001886|ens|ENST00000466315|ens|ENST00000354760|ref|XM_006724140	CRYBA4	crystallin, beta A4	ref|Homo sapiens crystallin, beta A4 (CRYBA4), mRNA [NM_001886]	chr22	27017948	27026605	GO:0003674(molecular_function);GO:0005212(structural constituent of eye lens);GO:0005575(cellular_component);GO:0007601(visual perception);GO:0043010(camera-type eye development)		mRNA	agilent G3 V3
A_23_P125078	2.07	2.06	2.21	6.43	7	6.9	0.311854	-1.68106	down	1.69308e-05	1	yes	TACCTGTCCGTCAGTGTGTGGATGTATGTTTACAGTTCTACATAAATGGGATCATTTTAT	FALSE	NM_173626	ref|NM_173626|ref|NM_001166347|ref|NM_001166348|ref|NM_001166349	SLC26A11	solute carrier family 26 (anion exchanger), member 11	ref|Homo sapiens solute carrier family 26 (anion exchanger), member 11 (SLC26A11), transcript variant 2, mRNA [NM_173626]	chr17	78194272	78226515	GO:0005765(lysosomal membrane);GO:0005783(endoplasmic reticulum);GO:0005794(Golgi apparatus);GO:0005886(plasma membrane);GO:0008271(secondary active sulfate transmembrane transporter activity);GO:0008272(sulfate transport);GO:0008509(anion transmembrane transporter activity);GO:0015301(anion:anion antiporter activity);GO:0016021(integral to membrane);GO:0070062(extracellular vesicular exosome)		mRNA	agilent G3 V3
A_23_P30175	2.43	2.6	2.66	5.09	5.21	5.36	0.49106	-1.02603	down	1.70105e-05	1	yes	TAGTTGAGGCTAGTCTGGAACCTTTCATTAGAGCAATATTTGGTTATTGCACTTCATTTT	FALSE	NM_018695	ref|NM_018695|ref|NM_001253699|ref|NM_001253697|ref|NM_001253701	ERBB2IP	erbb2 interacting protein	ref|Homo sapiens erbb2 interacting protein (ERBB2IP), transcript variant 2, mRNA [NM_018695]	chr5	65222400	65376850	GO:0005176(ErbB-2 class receptor binding);GO:0005178(integrin binding);GO:0005200(structural constituent of cytoskeleton);GO:0005515(protein binding);GO:0005604(basement membrane);GO:0005634(nucleus);GO:0005654(nucleoplasm);GO:0005737(cytoplasm);GO:0005886(plasma membrane);GO:0006605(protein targeting);GO:0007049(cell cycle);GO:0007155(cell adhesion);GO:0007165(signal transduction);GO:0007173(epi…	04621(NOD-like receptor signaling pathway)	mRNA	agilent G3 V3
A_24_P12401	1.91	1.97	1.9	4.28	4	4.08	0.467638	-1.09654	down	1.70473e-05	1	yes	AGTGTTTTATATACGGTACTTATTTAATATCCCTTTTTAATTAGAAATTAAAACAGTTAA	FALSE	NM_001025366	ref|NM_001025366|ref|NM_001171623|ref|NM_001171624|ref|NM_003376	VEGFA	vascular endothelial growth factor A	ref|Homo sapiens vascular endothelial growth factor A (VEGFA), transcript variant 1, mRNA [NM_001025366]	chr6	43745456	43754176	GO:0000122(negative regulation of transcription from RNA polymerase II promoter);GO:0001525(angiogenesis);GO:0001541(ovarian follicle development);GO:0001569(patterning of blood vessels);GO:0001570(vasculogenesis);GO:0001666(response to hypoxia);GO:0001701(in utero embryonic development);GO:0001822(kidney development);GO:0001934(positive regulation of protein phosphorylation);GO:0001938(positive …	04014(Ras signaling pathway);04015(Rap1 signaling pathway);04370(VEGF signaling pathway);04066(HIF-1 signaling pathway);04151(PI3K-Akt signaling pathway);04150(mTOR signaling pathway);04060(Cytokine-cytokine receptor interaction);04510(Focal adhesion);05200(Pathways in cancer);05206(MicroRNAs in cancer);05205(Proteoglycans in cancer);05212(Pancreatic cancer);05211(Renal cell carcinoma);05219(Blad…	mRNA	agilent G3 V3
A_33_P3249439	6.3	6.33	6.39	7.74	7.78	7.91	0.81178	-0.30084	down	1.70657e-05	1	yes	AATGTGTACTGAGGAGCCGTGTGTCTGCTCCTGGCTGGCCCGGCCTAATAAAGCAGTGTT	FALSE	NM_001185011	ref|NM_001185011|ref|NM_152299|ens|ENST00000420993|ens|ENST00000299821	NCAPH2	non-SMC condensin II complex, subunit H2	ref|Homo sapiens non-SMC condensin II complex, subunit H2 (NCAPH2), transcript variant 3, mRNA [NM_001185011]	chr22	50960952	50961900	GO:0000278(mitotic cell cycle);GO:0005515(protein binding);GO:0005654(nucleoplasm);GO:0005694(chromosome);GO:0016020(membrane);GO:0030261(chromosome condensation)		mRNA	agilent G3 V3
A_33_P3262205	5.44	5.16	5.45	8	7.95	8.1	0.66736	-0.583464	down	1.70765e-05	1	yes	ATGTCAGTGATCATTGTGGGTGTGGGTGGTGCTGACTTTGAGGCCATGGAGCAGCTGGAC	FALSE	NM_003915	ref|NM_003915|ref|NM_152927|ref|NM_152928|ref|NM_152925	CPNE1	copine I	ref|Homo sapiens copine I (CPNE1), transcript variant 3, mRNA [NM_003915]	chr20	34213968	34252848	GO:0001786(phosphatidylserine binding);GO:0005215(transporter activity);GO:0005544(calcium-dependent phospholipid binding);GO:0006629(lipid metabolic process);GO:0016192(vesicle-mediated transport);GO:0070062(extracellular vesicular exosome)		mRNA	agilent G3 V3
A_21_P0013791	8.55	8.45	8.39	11.46	11.48	11.81	0.730647	-0.452753	down	1.71028e-05	1	yes	TAACATTCACAGCCACGGAGCTAATCATATTTTATATCTTCTTCGAAACCACACTTATCC	FALSE	ENST00000424002	ens|ENST00000424002|ens|ENST00000361381|linc|TCONS_l2_00030350|gb|AF212044			ens|MT-ND4 pseudogene 24 [Source:HGNC Symbol;Acc:HGNC:42220] [ENST00000424002]	chrX	125606864	125607264			mRNA	agilent G3 V3
A_33_P3372288	11.68	11.7	11.75	10.49	10.39	10.54	1.11808	0.16102	up	1.71774e-05	1	yes	AGTTGTGAGGAGCCTGTTATGGGTTAAATTGTGCCCCCAAATAAAATATGTTGAAGTCCT	FALSE	ENST00000334937	ens|ENST00000334937|gb|BC039609|tc|THC2535361	ZNF81	zinc finger protein 81	ens|zinc finger protein 81 [Source:HGNC Symbol;Acc:HGNC:13156] [ENST00000334937]	chrX	47696344	47747609	GO:0003677(DNA binding);GO:0003700(sequence-specific DNA binding transcription factor activity);GO:0005634(nucleus);GO:0006351(transcription, DNA-dependent);GO:0006355(regulation of transcription, DNA-dependent);GO:0046872(metal ion binding)		mRNA	agilent G3 V3
A_33_P3223678	15.44	15.5	15.51	16.32	16.34	16.26	0.949509	-0.0747458	down	1.71992e-05	1	yes	CCCGACTTCCCTGCCAGCCCCGCCTCCTGGCTGGATGAGGTAGACCACGCTCAGTTCTGA	FALSE	NM_014564	ref|NM_014564|ref|NM_178138|ens|ENST00000619587|ens|ENST00000371748	LHX3	LIM homeobox 3	ref|Homo sapiens LIM homeobox 3 (LHX3), transcript variant 2, mRNA [NM_014564]	chr9	139088096	139096955	GO:0001076(RNA polymerase II transcription factor binding transcription factor activity);GO:0001890(placenta development);GO:0005634(nucleus);GO:0005667(transcription factor complex);GO:0006366(transcription from RNA polymerase II promoter);GO:0008045(motor axon guidance);GO:0008270(zinc ion binding);GO:0009887(organ morphogenesis);GO:0021520(spinal cord motor neuron cell fate specification);GO:0…		mRNA	agilent G3 V3
A_24_P694760	2.02	1.87	2.09	5.22	5.6	5.56	0.365079	-1.45372	down	1.7223e-05	1	yes	TCAACTTTGCCTTGATAATTATTGTAAACACTTTGTTCATTTTTTCTTTTTTATTCACAA	FALSE	NM_178040	ref|NM_178040|ref|NM_001301248|ref|NM_178039|ref|NR_027948	ERC1	ELKS/RAB6-interacting/CAST family member 1	ref|Homo sapiens ELKS/RAB6-interacting/CAST family member 1 (ERC1), transcript variant epsilon, mRNA [NM_178040]	chr12	1136913	1605090	GO:0000139(Golgi membrane);GO:0005515(protein binding);GO:0005737(cytoplasm);GO:0006355(regulation of transcription, DNA-dependent);GO:0007252(I-kappaB phosphorylation);GO:0007275(multicellular organismal development);GO:0008385(IkappaB kinase complex);GO:0015031(protein transport);GO:0017137(Rab GTPase binding);GO:0030165(PDZ domain binding);GO:0042147(retrograde transport, endosome to Golgi);GO…	04064(NF-kappa B signaling pathway)	mRNA	agilent G3 V3
A_32_P743407	2.46	2.95	2.72	6.4	6.48	6.35	0.422777	-1.24203	down	1.72999e-05	1	yes	TCTGTTTCCGTTAGGCCACAGACTCTTCACCTGGCTCTGAAGAGCACTCTTACCTCGGTC	FALSE	NM_032569	ref|NM_032569|ens|ENST00000321919|ref|XM_005255637|ref|XM_005255638	GLYR1	glyoxylate reductase 1 homolog (Arabidopsis)	ref|Homo sapiens glyoxylate reductase 1 homolog (Arabidopsis) (GLYR1), mRNA [NM_032569]	chr16	4853207	4854787	GO:0003677(DNA binding);GO:0004616(phosphogluconate dehydrogenase (decarboxylating) activity);GO:0005654(nucleoplasm);GO:0005737(cytoplasm);GO:0005794(Golgi apparatus);GO:0006098(pentose-phosphate shunt);GO:0035064(methylated histone residue binding);GO:0051287(NAD binding)		mRNA	agilent G3 V3
A_23_P114164	2.79	2.67	2.79	4.56	4.78	4.64	0.590129	-0.760898	down	1.73327e-05	1	yes	TACAGTGTAACATTGTGTCAACATTTGCAGATTGACTGTATATGACCTTAATCTTTGTGC	FALSE	NM_013444	ref|NM_013444|ens|ENST00000338222|gb|AK001029|gb|AL442081	UBQLN2	ubiquilin 2	ref|Homo sapiens ubiquilin 2 (UBQLN2), mRNA [NM_013444]	chrX	56590024	56593443	GO:0005515(protein binding);GO:0005634(nucleus);GO:0005737(cytoplasm);GO:0005886(plasma membrane)	04141(Protein processing in endoplasmic reticulum)	mRNA	agilent G3 V3
A_33_P3237413	3.39	3.52	3.47	6.06	5.75	5.89	0.586441	-0.769943	down	1.75053e-05	1	yes	CTGCATGAATGCAAAATAAGCCATCTACAGCAAGTGATAAGGAAACTGGACAAAAAAGGA	FALSE	AK124190	gb|AK124190|gb|BQ775441|tc|THC2550171			gb|Homo sapiens cDNA FLJ42196 fis, clone THYMU2033816. [AK124190]	chr7	99232904	99235544			mRNA	agilent G3 V3
A_33_P3370875	8.7	8.84	8.8	7.03	7.19	7.03	1.23953	0.309793	up	1.75068e-05	1	yes	CATCTGTAATTATGGAAGATGTTTCAATTTATTAAGGCCTTCCCTAGCTTCTCTCAACAA	FALSE	THC2724751	tc|THC2724751				chr19	40534168	40562116			mRNA	agilent G3 V3
A_33_P3421418	2.05	2.2	2.07	4.29	4.08	4.29	0.49921	-1.00228	down	1.75254e-05	1	yes	TAAAAAACAGGATGAACAAATTGAGCGGTTTGAGAAAATCCTGCAGCATTCAAGTTTGGT	FALSE	ENST00000456556	ens|ENST00000456556|ens|ENST00000612359|ref|XR_427132|ref|XR_251123			ens|ankyrin repeat domain 36C [Source:HGNC Symbol;Acc:HGNC:32946] [ENST00000456556]	chr2	97779232	97915936			mRNA	agilent G3 V3
A_23_P1638	1.92	2.14	1.89	5.33	5.62	5.73	0.356715	-1.48716	down	1.75813e-05	1	yes	CTTCTGTTAGCTCTGGACTCTTAACACTTAAGTTACTCTTCTGAAATTGCTAGGACCATT	FALSE	NM_031492	ref|NM_031492|ref|NM_001286135|ens|ENST00000525754|ens|ENST00000310046	RBM4B	RNA binding motif protein 4B	ref|Homo sapiens RNA binding motif protein 4B (RBM4B), transcript variant 1, mRNA [NM_031492]	chr11	66433376	66436306	GO:0000166(nucleotide binding);GO:0005515(protein binding);GO:0005730(nucleolus);GO:0006397(mRNA processing);GO:0006417(regulation of translation);GO:0007623(circadian rhythm);GO:0008270(zinc ion binding);GO:0008380(RNA splicing);GO:0010628(positive regulation of gene expression);GO:0032922(circadian regulation of gene expression);GO:0043153(entrainment of circadian clock by photoperiod)		mRNA	agilent G3 V3
A_23_P253375	1.87	2.04	1.95	6.03	5.97	6.48	0.3171	-1.65699	down	1.75974e-05	1	yes	AGACCCATGTGATTTCTGCTTTCTTCTTTAGCAAGATATTCTGGTTTCTAGATAAGGAAG	FALSE	NM_001913	ref|NM_001913|ref|NM_181500|ref|NM_001202544|ref|NM_001202545	CUX1	cut-like homeobox 1	ref|Homo sapiens cut-like homeobox 1 (CUX1), transcript variant 2, mRNA [NM_001913]	chr7	101917448	101927224	GO:0000122(negative regulation of transcription from RNA polymerase II promoter);GO:0000977(RNA polymerase II regulatory region sequence-specific DNA binding);GO:0001205(RNA polymerase II distal enhancer sequence-specific DNA binding transcription factor activity involved in positive regulation of transcription);GO:0001822(kidney development);GO:0003682(chromatin binding);GO:0005634(nucleus);GO:0…		mRNA	agilent G3 V3
A_23_P31984	7.35	7.28	7.28	6.24	6.2	6.32	1.16791	0.22393	up	1.78135e-05	1	yes	TGGGTCCACCGCTTTGAGTACGAGGAACACGGGCCTTTCTTCCTCTACAGAAGGTGCTTC	FALSE	NM_006687	ref|NM_006687|ens|ENST00000333999|gb|AK314981|gb|BC014610	ACTL7A	actin-like 7A	ref|Homo sapiens actin-like 7A (ACTL7A), mRNA [NM_006687]	chr9	111624600	111626035	GO:0001673(male germ cell nucleus);GO:0005200(structural constituent of cytoskeleton);GO:0005634(nucleus);GO:0005737(cytoplasm);GO:0005794(Golgi apparatus);GO:0005856(cytoskeleton);GO:0031514(motile cilium);GO:0043234(protein complex)		mRNA	agilent G3 V3
A_24_P391230	2.02	1.88	2.2	4.59	4.76	4.63	0.436338	-1.19648	down	1.78363e-05	1	yes	TTGTATTAAGTGTCATAATAGCATCAATGTGCACATTACCAGTATAGACTGTTGGAGTTC	FALSE	NM_052954	ref|NM_052954|ens|ENST00000299340|gb|AF401639|gb|AL833200	CYYR1	cysteine/tyrosine-rich 1	ref|Homo sapiens cysteine/tyrosine-rich 1 (CYYR1), mRNA [NM_052954]	chr21	27838528	27945603	GO:0003674(molecular_function);GO:0008150(biological_process);GO:0016021(integral to membrane)		mRNA	agilent G3 V3
A_23_P8571	12.37	12.38	12.47	11.59	11.56	11.59	1.07139	0.0994803	up	1.78455e-05	1	yes	TGTAGCCACCAGTTCATAGGTGCCAAGTCAATAAAGCATTGTCCCCCGTCTCTTATAACT	FALSE	NM_080744	ref|NM_080744|ens|ENST00000275560|ens|ENST00000492979|gb|AJ312755	SSC4D	scavenger receptor cysteine rich family, 4 domains	ref|Homo sapiens scavenger receptor cysteine rich family, 4 domains (SSC4D), mRNA [NM_080744]	chr7	76018648	76039012	GO:0005044(scavenger receptor activity);GO:0006898(receptor-mediated endocytosis);GO:0016020(membrane);GO:0070062(extracellular vesicular exosome)		mRNA	agilent G3 V3
A_23_P105747	1.9	2.02	1.99	4.56	4.44	4.78	0.428882	-1.22135	down	1.78759e-05	1	yes	GATTTCCGAAGGCTGACAATCGTTTGTGGAATGTAATCTTGATGCCTTGATACTGAGACT	FALSE	NM_018171	ref|NM_018171|ref|NM_001251905|ref|NM_001251904|ens|ENST00000547790	APPL2	adaptor protein, phosphotyrosine interaction, PH domain and leucine zipper containing 2	ref|Homo sapiens adaptor protein, phosphotyrosine interaction, PH domain and leucine zipper containing 2 (APPL2), transcript variant 1, mRNA [NM_018171]	chr12	105568112	105583818	GO:0005515(protein binding);GO:0005634(nucleus);GO:0005737(cytoplasm);GO:0007049(cell cycle);GO:0007165(signal transduction);GO:0008283(cell proliferation);GO:0010008(endosome membrane);GO:0016581(NuRD complex);GO:0031901(early endosome membrane);GO:0070062(extracellular vesicular exosome)		mRNA	agilent G3 V3
A_32_P49350	12.66	12.78	12.76	11.71	11.69	11.75	1.08677	0.120048	up	1.79231e-05	1	yes	CAGTCCCCACAAGTTGAGAGAGTGTCTCCCCCTCATCATTTTCATAAGGAACAGACTTAA	FALSE	ENST00000458402	ens|ENST00000458402|ens|ENST00000398541|ens|ENST00000479057|ens|ENST00000508013			ens|ribosomal protein S4X pseudogene 2 [Source:HGNC Symbol;Acc:HGNC:16563] [ENST00000458402]	chr20	4610073	4610865			mRNA	agilent G3 V3
A_23_P32500	1.96	2.06	2.04	6.69	6.48	6.09	0.314642	-1.66822	down	1.80229e-05	1	yes	GTGGTTAGCCGTATCATTGTGTGGGACATCATGGCCTTCAATGGCATCATCCATGCTCTG	FALSE	NM_015136	ref|NM_015136|ens|ENST00000462741|ens|ENST00000321725|ref|XM_005264974	STAB1	stabilin 1	ref|Homo sapiens stabilin 1 (STAB1), mRNA [NM_015136]	chr3	52555584	52557339	GO:0005041(low-density lipoprotein receptor activity);GO:0005044(scavenger receptor activity);GO:0005515(protein binding);GO:0005540(hyaluronic acid binding);GO:0005886(plasma membrane);GO:0005887(integral to plasma membrane);GO:0006898(receptor-mediated endocytosis);GO:0006954(inflammatory response);GO:0007155(cell adhesion);GO:0007267(cell-cell signaling);GO:0015035(protein disulfide oxidoreduc…		mRNA	agilent G3 V3
A_33_P3324086	2.06	1.94	2.41	5.75	5.64	5.69	0.375293	-1.41391	down	1.80912e-05	1	yes	CCTAACAGTAGCTCTGGGATTTTATCGCCTGTGGATCTAATAAAGTGTCTATTTAAAGTG	FALSE	NM_001031713	ref|NM_001031713|ens|ENST00000488770|ens|ENST00000379170|ref|XR_241912	MCUR1	mitochondrial calcium uniporter regulator 1	ref|Homo sapiens mitochondrial calcium uniporter regulator 1 (MCUR1), mRNA [NM_001031713]	chr6	13791020	13814800	GO:0005515(protein binding);GO:0006851(mitochondrial calcium ion transport);GO:0031305(integral to mitochondrial inner membrane);GO:0051561(elevation of mitochondrial calcium ion concentration);GO:0070509(calcium ion import)		mRNA	agilent G3 V3
A_33_P3253460	8.86	8.95	8.87	9.88	9.98	9.97	0.894402	-0.161005	down	1.81058e-05	1	yes	AGCTGTGTCCTCTCCTGTCCTGTGCAGTTAATCAGGGCTCCCTGTGGCTTTCAGGAGCAA	FALSE	AK095243	gb|AK095243|tc|THC2483636	LOC100130654	uncharacterized LOC100130654	gb|Homo sapiens cDNA FLJ37924 fis, clone CTONG2000218. [AK095243]	chr17	39805308	39807765			mRNA	agilent G3 V3
A_24_P636318	2.1	2.28	2.14	4.8	4.89	5.13	0.439946	-1.1846	down	1.81395e-05	1	yes	GGAAACTGCATGTTTCAGAAAGTTTGTCTCTTTTTCCTACTCATTATTTGAAGAAGAGAG	FALSE	NM_001009993	ref|NM_001009993|ens|ENST00000409185|ref|XM_006712263|ref|XM_005263591	FAM168B	family with sequence similarity 168, member B	ref|Homo sapiens family with sequence similarity 168, member B (FAM168B), mRNA [NM_001009993]	chr2	131805448	131851001	GO:0005886(plasma membrane);GO:0016021(integral to membrane);GO:0030424(axon);GO:0048471(perinuclear region of cytoplasm);GO:0070062(extracellular vesicular exosome)		mRNA	agilent G3 V3
A_23_P83073	2.53	2.78	2.56	5.37	5.17	5.42	0.493108	-1.02003	down	1.81396e-05	1	yes	AAACAACTCAAGCATTCTGGTGGCAACATAGAGATTGTAGGCTGCTTCTAAGAAAGTTAT	FALSE	NM_032558	ref|NM_032558|ens|ENST00000428393|ens|ENST00000375344|ref|XM_006717305	HIATL1	hippocampus abundant transcript-like 1	ref|Homo sapiens hippocampus abundant transcript-like 1 (HIATL1), mRNA [NM_032558]	chr9	97136832	97223324	GO:0005215(transporter activity);GO:0005886(plasma membrane);GO:0016021(integral to membrane);GO:0055085(transmembrane transport)		mRNA	agilent G3 V3
A_23_P82959	11.05	11.09	11.12	10.21	10.17	10.27	1.08515	0.117901	up	1.81645e-05	1	yes	GCTGGCTGCTCTCCTGGTGCAGCCTGTGAGGCTCTTAAGACAGGGGCCGCTCCTCCCTCC	FALSE	NM_003923	ref|NM_003923|ens|ENST00000377317|gb|AF076292|gb|BC051376	FOXH1	forkhead box H1	ref|Homo sapiens forkhead box H1 (FOXH1), mRNA [NM_003923]	chr8	145700256	145701206	GO:0000790(nuclear chromatin);GO:0000981(sequence-specific DNA binding RNA polymerase II transcription factor activity);GO:0001104(RNA polymerase II transcription cofactor activity);GO:0001190(RNA polymerase II transcription factor binding transcription factor activity involved in positive regulation of transcription);GO:0001205(RNA polymerase II distal enhancer sequence-specific DNA binding tran…		mRNA	agilent G3 V3
A_33_P3399881	2.04	1.99	2.02	4.32	4.02	4.17	0.483613	-1.04807	down	1.82056e-05	1	yes	AAGGGTAACACAAACTCCAGAGAATATGCTACTTGCAGATTTAATGATTGTATCAACGGT	FALSE	AK123930	gb|AK123930|tc|THC2484316			gb|Homo sapiens cDNA FLJ41936 fis, clone PERIC2005370. [AK123930]						mRNA	agilent G3 V3
A_32_P77098	1.92	2.01	1.89	4.36	4.59	4.7	0.426374	-1.22981	down	1.82125e-05	1	yes	CAACGTTGAAGCTGCATTTTGGTCAATGTGGGTAACTTACTTTAGAAAATGACTTGAGTT	FALSE	NM_001003682	ref|NM_001003682|ref|NM_001171868|ens|ENST00000420504|ens|ENST00000521452	TMEM200B	transmembrane protein 200B	ref|Homo sapiens transmembrane protein 200B (TMEM200B), transcript variant 2, mRNA [NM_001003682]	chr1	29445946	29449013	GO:0016021(integral to membrane)		mRNA	agilent G3 V3
A_24_P942250	1.89	2.01	1.96	4.94	5.25	5.37	0.376607	-1.40887	down	1.8429e-05	1	yes	GTACTTTGAATTGATAGTCCTTTATGCAATGTCTTAGCAATAGTCTCTATAATGCCCATC	FALSE	NM_025134	ref|NM_025134|ens|ENST00000564845|ens|ENST00000398510|ens|ENST00000219084	CHD9	chromodomain helicase DNA binding protein 9	ref|Homo sapiens chromodomain helicase DNA binding protein 9 (CHD9), mRNA [NM_025134]	chr16	53088944	53361413	GO:0003677(DNA binding);GO:0004386(helicase activity);GO:0005515(protein binding);GO:0005524(ATP binding);GO:0005634(nucleus);GO:0005654(nucleoplasm);GO:0005737(cytoplasm);GO:0005886(plasma membrane);GO:0006351(transcription, DNA-dependent);GO:0006355(regulation of transcription, DNA-dependent);GO:0016568(chromatin modification);GO:0044255(cellular lipid metabolic process);GO:0044281(small molecu…		mRNA	agilent G3 V3
A_33_P3414362	2.03	2.07	2.21	4.04	3.93	3.86	0.53339	-0.906738	down	1.84743e-05	1	yes	TGTGTCACATAGTTCTGGGGTTAAGACCAGCTACTCCGGAAGAAGAAGGACAAATTATTA	FALSE	NM_032582	ref|NM_032582|ens|ENST00000300896|gb|BC054344|gb|AK057301	USP32	ubiquitin specific peptidase 32	ref|Homo sapiens ubiquitin specific peptidase 32 (USP32), mRNA [NM_032582]	chr17	58326420	58469336	GO:0004197(cysteine-type endopeptidase activity);GO:0004843(ubiquitin-specific protease activity);GO:0005509(calcium ion binding);GO:0005515(protein binding);GO:0005737(cytoplasm);GO:0005794(Golgi apparatus);GO:0016020(membrane);GO:0016579(protein deubiquitination);GO:0043161(proteasomal ubiquitin-dependent protein catabolic process);GO:0061136(regulation of proteasomal protein catabolic process)		mRNA	agilent G3 V3
A_24_P82749	1.97	2.01	2.09	4.5	4.46	4.21	0.460896	-1.11749	down	1.84938e-05	1	yes	CTCGGGTTCATGACGCTCTCGATATTCCTGTGCAGAAACCTGGACCACGTCTACAACCGG	FALSE	NM_001774	ref|NM_001774|ref|NM_001040031|ens|ENST00000595725|ens|ENST00000426897	CD37	CD37 molecule	ref|Homo sapiens CD37 molecule (CD37), transcript variant 1, mRNA [NM_001774]	chr19	49838684	49843462	GO:0001772(immunological synapse);GO:0002639(positive regulation of immunoglobulin production);GO:0002920(regulation of humoral immune response);GO:0005515(protein binding);GO:0008285(negative regulation of cell proliferation);GO:0016020(membrane);GO:0016021(integral to membrane);GO:0030886(negative regulation of myeloid dendritic cell activation);GO:0042832(defense response to protozoan);GO:0050…	04640(Hematopoietic cell lineage)	mRNA	agilent G3 V3
A_23_P431388	2.04	1.88	2.33	6.79	6.61	6.34	0.316616	-1.65919	down	1.86076e-05	1	yes	TGTTTGAACTTCCTGTTTGACAATGTTTGCTGTTGATTTTTTGTTCAATAAAGAATTTGG	FALSE	NM_144569	ref|NM_144569|ref|NM_001281987|ref|NM_001281988|ens|ENST00000473361	SPOCD1	SPOC domain containing 1	ref|Homo sapiens SPOC domain containing 1 (SPOCD1), transcript variant 1, mRNA [NM_144569]	chr1	32256024	32281580	GO:0006351(transcription, DNA-dependent);GO:0010923(negative regulation of phosphatase activity)		mRNA	agilent G3 V3
A_33_P3681213	2.04	1.98	2.03	3.68	3.86	3.92	0.527923	-0.9216	down	1.86221e-05	1	yes	CCTAATATTATTCTAGATATTCAGCCTGGAGGCAATCATGTAATTGAGGATTCTCACAAA	FALSE	NM_006036	ref|NM_006036|ref|NM_001171606|ref|NM_001171603|ref|NM_001171617	PREPL	prolyl endopeptidase-like	ref|Homo sapiens prolyl endopeptidase-like (PREPL), transcript variant 1, mRNA [NM_006036]	chr2	44544752	44589001	GO:0004252(serine-type endopeptidase activity);GO:0005794(Golgi apparatus);GO:0005829(cytosol);GO:0005856(cytoskeleton);GO:0006508(proteolysis);GO:0070008(serine-type exopeptidase activity)		mRNA	agilent G3 V3
A_33_P3277407	8.68	8.58	8.64	7.42	7.54	7.52	1.15214	0.20431	up	1.86725e-05	1	yes	AATGAATGTCCATCCCCAGATACTTCTCAAAATACTTGTAAAAGTCCTCCAAAAATGAGC	FALSE	NM_182931	ref|NM_182931|ref|NM_018682|ens|ENST00000473063|ens|ENST00000334914	KMT2E	lysine (K)-specific methyltransferase 2E	ref|Homo sapiens lysine (K)-specific methyltransferase 2E (KMT2E), transcript variant 1, mRNA [NM_182931]	chr7	104654640	104752927	GO:0002446(neutrophil mediated immunity);GO:0003713(transcription coactivator activity);GO:0005515(protein binding);GO:0005654(nucleoplasm);GO:0005737(cytoplasm);GO:0005886(plasma membrane);GO:0006306(DNA methylation);GO:0006325(chromatin organization);GO:0006351(transcription, DNA-dependent);GO:0007050(cell cycle arrest);GO:0008270(zinc ion binding);GO:0016607(nuclear speck);GO:0019899(enzyme bi…	00310(Lysine degradation)	mRNA	agilent G3 V3
A_33_P3324765	6.4	6.23	6.28	7.58	7.63	7.65	0.827209	-0.273676	down	1.87508e-05	1	yes	CAACATCTCCTCGTCCGACCTCACAGGCCGACAAGATACCTCTCGCATGTCCACCTCACA	FALSE	NM_001893	ref|NM_001893|ref|NM_139062|ref|NR_110578|ens|ENST00000403276	CSNK1D	casein kinase 1, delta	ref|Homo sapiens casein kinase 1, delta (CSNK1D), transcript variant 1, mRNA [NM_001893]	chr17	80207456	80213422	GO:0000086(G2/M transition of mitotic cell cycle);GO:0000278(mitotic cell cycle);GO:0001934(positive regulation of protein phosphorylation);GO:0001948(glycoprotein binding);GO:0004672(protein kinase activity);GO:0004674(protein serine/threonine kinase activity);GO:0005515(protein binding);GO:0005524(ATP binding);GO:0005634(nucleus);GO:0005794(Golgi apparatus);GO:0005813(centrosome);GO:0005819(spi…	04340(Hedgehog signaling pathway);04390(Hippo signaling pathway);04540(Gap junction);04710(Circadian rhythm)	mRNA	agilent G3 V3
A_23_P15348	2.11	1.94	2.5	6.59	6.87	6.63	0.326033	-1.61691	down	1.8817e-05	1	yes	TGCTGTGTTGACTTCCTGTTGTCTTCATCAAAGCTTTTTTCCGTGGTATTCTAAAATTAG	FALSE	NM_015134	ref|NM_015134|ref|NM_201274|ens|ENST00000341712|ens|ENST00000395811	MPRIP	myosin phosphatase Rho interacting protein	ref|Homo sapiens myosin phosphatase Rho interacting protein (MPRIP), transcript variant 1, mRNA [NM_015134]	chr17	16946084	17088369	GO:0003779(actin binding);GO:0005515(protein binding);GO:0005737(cytoplasm);GO:0005925(focal adhesion);GO:0015629(actin cytoskeleton)		mRNA	agilent G3 V3
A_24_P278460	2.04	1.91	2.21	4.19	4.28	4.25	0.484277	-1.0461	down	1.88173e-05	1	yes	ACCCATGGAACAATATGCTTAGGATTACAGGAAGCAGTCCTTACTTACACTTCTTGTCTG	FALSE	NM_032228	ref|NM_032228|ens|ENST00000354817|gb|AL713674|gb|AY600449	FAR1	fatty acyl CoA reductase 1	ref|Homo sapiens fatty acyl CoA reductase 1 (FAR1), mRNA [NM_032228]	chr11	13741450	13753893	GO:0005777(peroxisome);GO:0005778(peroxisomal membrane);GO:0005782(peroxisomal matrix);GO:0008611(ether lipid biosynthetic process);GO:0010025(wax biosynthetic process);GO:0016021(integral to membrane);GO:0035336(long-chain fatty-acyl-CoA metabolic process);GO:0044255(cellular lipid metabolic process);GO:0044281(small molecule metabolic process);GO:0046474(glycerophospholipid biosynthetic process…	00072(Synthesis and degradation of ketone bodies);04146(Peroxisome)	mRNA	agilent G3 V3
A_23_P100326	2	2.33	1.95	5.27	5.21	5.41	0.395217	-1.33928	down	1.88464e-05	1	yes	AGCTAGCTCCAGACATGGGTTGATCACCTAGAGGAGCTCTGGCTAAGGCACAGTTTTCTA	FALSE	NM_001039476	ref|NM_001039476|ref|NM_001243249|ref|NM_001243248|ref|NM_001243247	NPRL3	nitrogen permease regulator-like 3 (S. cerevisiae)	ref|Homo sapiens nitrogen permease regulator-like 3 (S. cerevisiae) (NPRL3), transcript variant 2, mRNA [NM_001039476]	chr16	135806	188610	GO:0003281(ventricular septum development);GO:0003674(molecular_function);GO:0005096(GTPase activator activity);GO:0005575(cellular_component);GO:0008150(biological_process);GO:0035909(aorta morphogenesis);GO:0043547(positive regulation of GTPase activity);GO:0048738(cardiac muscle tissue development);GO:0060021(palate development)		mRNA	agilent G3 V3
A_24_P100996	1.98	1.98	2.12	4.46	4.24	4.53	0.459562	-1.12167	down	1.88478e-05	1	yes	CTCTGTTGATTGACTCCAGTTGAAGGTGAGAAATCTGTACCAATCATTCAAAAAGGGAAT	FALSE	NM_213599	ref|NM_213599|ref|NM_001142649|ens|ENST00000324559|ref|XM_005252820	ANO5	anoctamin 5	ref|Homo sapiens anoctamin 5 (ANO5), transcript variant 1, mRNA [NM_213599]	chr11	22214722	22304903	GO:0005229(intracellular calcium activated chloride channel activity);GO:0005622(intracellular);GO:0005789(endoplasmic reticulum membrane);GO:0005886(plasma membrane);GO:0006821(chloride transport);GO:0016021(integral to membrane);GO:0031982(vesicle);GO:0034220(ion transmembrane transport);GO:0055085(transmembrane transport)		mRNA	agilent G3 V3
A_33_P3642648	2.92	3.22	2.94	5.4	5.47	5.4	0.558082	-0.84145	down	1.88496e-05	1	yes	TGCCAATTGTACTCATTCTGCAGTGCCACAGAACACTACAACTTATTCAAATGGAATCTT	FALSE	NM_006635	ref|NM_006635|gb|AK090816|gb|AX746630|gb|AK074582	ZNF460	zinc finger protein 460	ref|Homo sapiens zinc finger protein 460 (ZNF460), mRNA [NM_006635]	chr19	57791852	57804937	GO:0003677(DNA binding);GO:0005634(nucleus);GO:0006351(transcription, DNA-dependent);GO:0006355(regulation of transcription, DNA-dependent);GO:0046872(metal ion binding)		mRNA	agilent G3 V3
A_33_P3412975	6.93	6.64	6.92	9.14	9.22	9.2	0.743469	-0.427656	down	1.88814e-05	1	yes	GCCGCTGTGTCTCCTTTGTATCCTAAATCTTTATTTTTCTAGGACATGTTATGCCTCCAT	FALSE	NM_175875	ref|NM_175875|ens|ENST00000622857|ens|ENST00000317578|gb|AK074826	SIX5	SIX homeobox 5	ref|Homo sapiens SIX homeobox 5 (SIX5), mRNA [NM_175875]	chr19	46268652	46272113	GO:0002088(lens development in camera-type eye);GO:0005515(protein binding);GO:0005654(nucleoplasm);GO:0005737(cytoplasm);GO:0005794(Golgi apparatus);GO:0006351(transcription, DNA-dependent);GO:0007286(spermatid development);GO:0043231(intracellular membrane-bounded organelle);GO:0043565(sequence-specific DNA binding);GO:0045892(negative regulation of transcription, DNA-dependent)		mRNA	agilent G3 V3
A_24_P392690	3.87	4.04	4	5.45	5.41	5.53	0.726663	-0.460642	down	1.89669e-05	1	yes	AAAGCCTGGACCTCTTTAACTGTGAGGTTACTAACATGAATGACTACGAGAGTGTCTTCA	FALSE	ENST00000568553	ens|ENST00000568553|ens|ENST00000564205|tc|NP1202467			ens|acidic (leucine-rich) nuclear phosphoprotein 32 family, member B pseudogene 1 [Source:HGNC Symbol;Acc:HGNC:24267] [ENST00000568553]	chr15	75614112	75614850			mRNA	agilent G3 V3
A_23_P208937	11.5	11.46	11.5	10.7	10.79	10.71	1.07019	0.097862	up	1.90041e-05	1	yes	ACATGGTGGGGCAAAAAGACAGCGTCATCCTGAGCGTCAAGTTCTCCCCCTTTGGCCAGT	FALSE	NM_024760	ref|NM_024760|ref|NM_001143986|ens|ENST00000497878|ens|ENST00000452088	TLE6	transducin-like enhancer of split 6	ref|Homo sapiens transducin-like enhancer of split 6 (TLE6), transcript variant 2, mRNA [NM_024760]	chr19	2977444	2995177	GO:0005634(nucleus);GO:0005938(cell cortex);GO:0006355(regulation of transcription, DNA-dependent);GO:0043234(protein complex);GO:0045666(positive regulation of neuron differentiation)		mRNA	agilent G3 V3
A_23_P55468	1.98	2.16	1.96	5.53	5.62	5.2	0.373089	-1.42241	down	1.90069e-05	1	yes	GGTTGTTTGGTGTTGTGGGCACAGAGGTGACAGTGTCTCTGCAGGCACTCAGGAAGCTGT	FALSE	NM_013337	ref|NM_013337|ens|ENST00000613269|ens|ENST00000617832|gb|AK000830	TIMM22	translocase of inner mitochondrial membrane 22 homolog (yeast)	ref|Homo sapiens translocase of inner mitochondrial membrane 22 homolog (yeast) (TIMM22), mRNA [NM_013337]	chr17	900357	906911	GO:0005743(mitochondrial inner membrane);GO:0006626(protein targeting to mitochondrion);GO:0015266(protein channel activity);GO:0016021(integral to membrane);GO:0044267(cellular protein metabolic process);GO:0045039(protein import into mitochondrial inner membrane)		mRNA	agilent G3 V3
A_23_P309246	2.07	2.21	2.22	3.66	3.65	3.78	0.586114	-0.770748	down	1.90474e-05	1	yes	CTGTGTGAATTTTACATTATTTGGAGCCTCATCTGTGTCAGGCTATAACATTCTATCCTC	FALSE	NM_145115	ref|NM_145115|ens|ENST00000394150|ens|ENST00000466948|ens|ENST00000485586	ZSCAN25	zinc finger and SCAN domain containing 25	ref|Homo sapiens zinc finger and SCAN domain containing 25 (ZSCAN25), mRNA [NM_145115]	chr7	99217232	99230024	GO:0003677(DNA binding);GO:0003700(sequence-specific DNA binding transcription factor activity);GO:0005634(nucleus);GO:0006351(transcription, DNA-dependent);GO:0006355(regulation of transcription, DNA-dependent);GO:0046872(metal ion binding)		mRNA	agilent G3 V3
A_33_P3451157	8.9	8.74	8.7	10.32	10.4	10.4	0.846401	-0.240587	down	1.90882e-05	1	yes	TAGAAAAAGGGAAAAAATTAGCCGGGTGTGGTAATACATGCCTGTGGTCTCAGCTACTCG	FALSE	AK054980	gb|AK054980|gb|AK074886|tc|THC2513702|tc|THC2478567			gb|Homo sapiens cDNA FLJ30418 fis, clone BRACE2008754. [AK054980]	chr12	8448581	8549399			mRNA	agilent G3 V3
A_24_P402690	6.54	6.45	6.46	9.03	8.84	8.7	0.732029	-0.450028	down	1.92623e-05	1	yes	ACTCTTAAATGCTTTGTATATTTTCTCAATTAGATCTCTTTTCAGAAGTGTCTATAGAAC	FALSE	NM_030926	ref|NM_030926|ref|NM_001287241|ref|NM_001287240|ref|NM_001012514	ITM2C	integral membrane protein 2C	ref|Homo sapiens integral membrane protein 2C (ITM2C), transcript variant 1, mRNA [NM_030926]	chr2	231729696	231743963	GO:0001540(beta-amyloid binding);GO:0005515(protein binding);GO:0005524(ATP binding);GO:0005764(lysosome);GO:0005765(lysosomal membrane);GO:0005794(Golgi apparatus);GO:0005886(plasma membrane);GO:0010977(negative regulation of neuron projection development);GO:0016021(integral to membrane);GO:0030182(neuron differentiation);GO:0048471(perinuclear region of cytoplasm);GO:0070062(extracellular vesi…		mRNA	agilent G3 V3
A_23_P98248	6.69	6.6	6.51	8.08	8.07	7.98	0.820555	-0.285327	down	1.94085e-05	1	yes	ACCCTTCTTCCGCTCTGCCAATGGGGTGATTCTGACTCCAGGGAATACTGATGGCTTCCT	FALSE	NM_001033678	ref|NM_001033678|ref|NM_001160389|ref|NM_001160390|ref|NM_031472	TRPT1	tRNA phosphotransferase 1	ref|Homo sapiens tRNA phosphotransferase 1 (TRPT1), transcript variant 1, mRNA [NM_001033678]	chr11	63991272	63993726	GO:0000215(tRNA 2'-phosphotransferase activity);GO:0006388(tRNA splicing, via endonucleolytic cleavage and ligation);GO:0045859(regulation of protein kinase activity)		mRNA	agilent G3 V3
A_23_P80321	7.45	7.41	7.47	9.18	9.06	8.95	0.821258	-0.284093	down	1.95976e-05	1	yes	GGAACTCAAGGCCCGAAAGATCCCCATCATCATTCGCCGTTACCTGCCAGATGGGAGCTA	FALSE	NM_021974	ref|NM_021974|ref|NM_001301129|ref|NR_125371|ens|ENST00000483713	POLR2F	polymerase (RNA) II (DNA directed) polypeptide F	ref|Homo sapiens polymerase (RNA) II (DNA directed) polypeptide F (POLR2F), transcript variant 1, mRNA [NM_021974]	chr22	38349672	38365319	GO:0000398(nuclear mRNA splicing, via spliceosome);GO:0001054(RNA polymerase I activity);GO:0001055(RNA polymerase II activity);GO:0001056(RNA polymerase III activity);GO:0003677(DNA binding);GO:0005634(nucleus);GO:0005654(nucleoplasm);GO:0005665(DNA-directed RNA polymerase II, core complex);GO:0005666(DNA-directed RNA polymerase III complex);GO:0005730(nucleolus);GO:0005736(DNA-directed RNA poly…	00230(Purine metabolism);00240(Pyrimidine metabolism);03020(RNA polymerase);04623(Cytosolic DNA-sensing pathway);05016(Huntington's disease);05169(Epstein-Barr virus infection)	mRNA	agilent G3 V3
A_23_P103099	2.9	3	3.13	5.51	5.63	5.82	0.532429	-0.909338	down	1.96057e-05	1	yes	CCTAGATGTAGAAATAATCTTTAATGAACGTGGCTCTAAGGGATTCGGGTTCGTAACTTT	FALSE	NM_001031695	ref|NM_001031695|ref|NM_014309|ref|NM_001082577|ref|NM_001082576	RBFOX2	RNA binding protein, fox-1 homolog (C. elegans) 2	ref|Homo sapiens RNA binding protein, fox-1 homolog (C. elegans) 2 (RBFOX2), transcript variant 1, mRNA [NM_001031695]	chr22	36134784	36236634	GO:0000166(nucleotide binding);GO:0000381(regulation of alternative nuclear mRNA splicing, via spliceosome);GO:0003714(transcription corepressor activity);GO:0003723(RNA binding);GO:0003729(mRNA binding);GO:0005515(protein binding);GO:0005634(nucleus);GO:0005654(nucleoplasm);GO:0005737(cytoplasm);GO:0006397(mRNA processing);GO:0008134(transcription factor binding);GO:0008380(RNA splicing);GO:0010…		mRNA	agilent G3 V3
A_22_P00010935	10.62	10.5	10.59	9.6	9.66	9.62	1.09799	0.134867	up	1.9716e-05	1	yes	AATATGTCGGCGAGCACCCACCCAAATGCAATCATTTGACCCCCTGCGGACGATAGCTGC	FALSE	ENST00000617440	ens|ENST00000617440|linc|lnc-NR2F2-1:1|linc|TCONS_00024016	LOC102724872	uncharacterized LOC102724872		chr15	96886184	96888880			mRNA	agilent G3 V3
A_23_P410312	1.87	2.02	1.93	4.14	4.21	3.94	0.473556	-1.07839	down	1.977e-05	1	yes	TCAAGCACAGCACTGATTTTAACAACCTGCATTTAATGTGAAGTAACCGAAGTAGGATAC	FALSE	NM_207435	ref|NM_207435|ens|ENST00000615315|ens|ENST00000309050|ref|XM_006719396	C12orf76	chromosome 12 open reading frame 76	ref|Homo sapiens chromosome 12 open reading frame 76 (C12orf76), mRNA [NM_207435]	chr12	110479920	110511439			mRNA	agilent G3 V3
A_33_P3385561	8.36	8.32	8.15	9.84	9.89	9.92	0.837437	-0.255948	down	1.97795e-05	1	yes	ATCCCAGAAGTTAAGACCAGCCTTGGCAACACAACATGACCCTGTCTCTATAAAGAAAAC	FALSE	AK130932	gb|AK130932			gb|Homo sapiens cDNA FLJ27422 fis, clone WMC08087. [AK130932]						mRNA	agilent G3 V3
A_33_P6549164	11.02	10.88	10.9	12.56	12.47	12.39	0.876537	-0.190114	down	1.98445e-05	1	yes	AACACAGTGAAACCCCCGTCTCTACTAAAAAATACAAAAAATTATCCCGGCGTGGTGGCG	FALSE	ENST00000473357	ens|ENST00000473357|gb|AK055523	SLC2A11	solute carrier family 2 (facilitated glucose transporter), member 11	ens|solute carrier family 2 (facilitated glucose transporter), member 11 [Source:HGNC Symbol;Acc:HGNC:14239] [ENST00000473357]	chr22	24222596	24225494	GO:0005886(plasma membrane);GO:0008643(carbohydrate transport);GO:0016021(integral to membrane);GO:0022891(substrate-specific transmembrane transporter activity);GO:0055085(transmembrane transport)		mRNA	agilent G3 V3
A_24_P280762	8.29	8.28	8.45	6.61	6.42	6.53	1.27914	0.355175	up	1.99415e-05	1	yes	GCCACACCCTTATTCAGCTGGAGAGTTGGTTCACAGCTACAGGCCAGACTCGTGTGACTG	FALSE	NM_030568	ref|NM_030568|ref|NM_001251874|ref|NM_001126063|ens|ENST00000433730	KHDC1	KH homology domain containing 1	ref|Homo sapiens KH homology domain containing 1 (KHDC1), transcript variant 2, mRNA [NM_030568]	chr6	73951776	73972895	GO:0003723(RNA binding);GO:0016021(integral to membrane)		mRNA	agilent G3 V3
A_23_P156667	2.04	2.12	2.14	4.31	4.61	4.6	0.465976	-1.10167	down	1.9947e-05	1	yes	TCTCCTTCACTTTGGCATCAGTTGTTTTCTATGAAAACAGTGGATTGGTTGGGTTTTGTG	FALSE	NM_002714	ref|NM_002714|ref|NR_072994|ens|ENST00000376511|ens|ENST00000383586	PPP1R10	protein phosphatase 1, regulatory subunit 10	ref|Homo sapiens protein phosphatase 1, regulatory subunit 10 (PPP1R10), transcript variant 1, mRNA [NM_002714]	chr6	30568176	30585021	GO:0000785(chromatin);GO:0003677(DNA binding);GO:0004864(protein phosphatase inhibitor activity);GO:0005634(nucleus);GO:0005654(nucleoplasm);GO:0006351(transcription, DNA-dependent);GO:0006606(protein import into nucleus);GO:0043086(negative regulation of catalytic activity);GO:0046872(metal ion binding);GO:0072357(PTW/PP1 phosphatase complex)		mRNA	agilent G3 V3
A_33_P3283136	10.18	10.23	10.34	8.63	8.57	8.74	1.18543	0.245408	up	1.99537e-05	1	yes	CCCTTCGGATTTTTATTGACTCAAAATAGTGCCATTCCCCTTAATGAAATAGATTTTGAG	FALSE	NM_032842	ref|NM_032842|ref|NM_001301163|ens|ENST00000462753|ens|ENST00000473456	TMEM209	transmembrane protein 209	ref|Homo sapiens transmembrane protein 209 (TMEM209), transcript variant 1, mRNA [NM_032842]	chr7	129805928	129845271	GO:0016021(integral to membrane)		mRNA	agilent G3 V3
A_33_P3300843	9.47	9.42	9.5	10.34	10.38	10.28	0.915806	-0.126885	down	1.9979e-05	1	yes	CTCACGCTGAGGGAGGTCAGCTTGAGCCCCTGCCTCACACTGGCCTCTCTCACGCTGAGG	FALSE	ENST00000624628	ens|ENST00000624628|ens|ENST00000601550|ens|ENST00000623699|ens|ENST00000623859				chrHG736_PATCH	56890420	56891226			mRNA	agilent G3 V3
A_33_P3287745	7.15	6.95	7.09	8.46	8.5	8.51	0.831959	-0.265415	down	2.003e-05	1	yes	GGACCTGAGCCTCCTGGCTCCCAGCCTGTAAATATGTATAGACCTGTTTTGTCATTTTTT	FALSE	NM_182958	ref|NM_182958|ref|NM_032188|ens|ENST00000448516|ens|ENST00000573144	KAT8	K(lysine) acetyltransferase 8	ref|Homo sapiens K(lysine) acetyltransferase 8 (KAT8), transcript variant 2, mRNA [NM_182958]	chr16	31128984	31142710	GO:0000123(histone acetyltransferase complex);GO:0000776(kinetochore);GO:0004402(histone acetyltransferase activity);GO:0005515(protein binding);GO:0005634(nucleus);GO:0005654(nucleoplasm);GO:0006325(chromatin organization);GO:0006351(transcription, DNA-dependent);GO:0008134(transcription factor binding);GO:0010506(regulation of autophagy);GO:0016407(acetyltransferase activity);GO:0016573(histone…		mRNA	agilent G3 V3
A_33_P3222937	6.66	6.71	6.53	8.87	8.72	8.62	0.759252	-0.397349	down	2.0071e-05	1	yes	CAGTATATGGTTCTTGGGTATGCCCTACCAGGTGGAATAAAGGACACAGATTTGATTTCT	FALSE	NM_017727	ref|NM_017727|ref|NM_001083590|ens|ENST00000404032|ens|ENST00000321326	TMEM214	transmembrane protein 214	ref|Homo sapiens transmembrane protein 214 (TMEM214), transcript variant 1, mRNA [NM_017727]	chr2	27262788	27263901	GO:0005737(cytoplasm);GO:0005783(endoplasmic reticulum);GO:0005789(endoplasmic reticulum membrane);GO:0005794(Golgi apparatus);GO:0005881(cytoplasmic microtubule);GO:0006915(apoptotic process);GO:0016021(integral to membrane)		mRNA	agilent G3 V3
A_24_P350228	15.12	15.17	15.14	13.86	13.92	14.03	1.08658	0.119797	up	2.0106e-05	1	yes	AATCATTCTCACCTTGTATGCTTTACGAATAGAGCTGTGCCCCCCTGGAAAACGGTTCAT	FALSE	NM_021945	ref|NM_021945|ref|NM_001286456|ref|NM_015482|ref|NM_001286455	SLC22A23	solute carrier family 22, member 23	ref|Homo sapiens solute carrier family 22, member 23 (SLC22A23), transcript variant 2, mRNA [NM_021945]	chr6	3269196	3457256	GO:0006811(ion transport);GO:0016021(integral to membrane);GO:0022857(transmembrane transporter activity);GO:0055085(transmembrane transport)		mRNA	agilent G3 V3
A_32_P179676	1.94	1.98	1.93	3.62	3.86	3.66	0.525135	-0.929241	down	2.0115e-05	1	yes	AGAATGATGTCTTTTTCTCAATGCAGTGAGTTATAGATTCTCTAGTTTTCTCCCTAGGGA	FALSE	NM_016272	ref|NM_016272|ens|ENST00000602145|ens|ENST00000327492|ref|XM_005261315	TOB2	transducer of ERBB2, 2	ref|Homo sapiens transducer of ERBB2, 2 (TOB2), mRNA [NM_016272]	chr22	41829496	41843027	GO:0005515(protein binding);GO:0005634(nucleus);GO:0005737(cytoplasm);GO:0007292(female gamete generation);GO:0008285(negative regulation of cell proliferation);GO:0010468(regulation of gene expression);GO:0042809(vitamin D receptor binding);GO:0045671(negative regulation of osteoclast differentiation);GO:0045778(positive regulation of ossification)	03018(RNA degradation)	mRNA	agilent G3 V3
A_33_P3296024	11.55	11.76	11.56	13.37	13.49	13.48	0.864403	-0.210225	down	2.0159e-05	1	yes	TATCAACTAGCCAGTGACTCGCTCATCTGCCCTGCCCAGGCCCACGTTTTGAAGTTGGAG	FALSE	NM_171999	ref|NM_171999|ens|ENST00000612458|ens|ENST00000616649|ens|ENST00000614625	SALL3	spalt-like transcription factor 3	ref|Homo sapiens spalt-like transcription factor 3 (SALL3), mRNA [NM_171999]	chr18	76751680	76757322	GO:0003677(DNA binding);GO:0005634(nucleus);GO:0006351(transcription, DNA-dependent);GO:0006355(regulation of transcription, DNA-dependent);GO:0021891(olfactory bulb interneuron development);GO:0035136(forelimb morphogenesis);GO:0035137(hindlimb morphogenesis);GO:0045879(negative regulation of smoothened signaling pathway);GO:0046872(metal ion binding)		mRNA	agilent G3 V3
A_32_P353072	2.3	2.51	2.38	4.39	4.51	4.3	0.544697	-0.876474	down	2.0196e-05	1	yes	TGCTCACTTGATTGACTTGGTCAGATATTTGAATGATGGTATTACCTAGATTCTAATCCT	FALSE	NM_018374	ref|NM_018374|ref|NM_001134232|ref|XM_005249789|ref|XM_006715749	TMEM106B	transmembrane protein 106B	ref|Homo sapiens transmembrane protein 106B (TMEM106B), transcript variant 1, mRNA [NM_018374]	chr7	12250926	12282993	GO:0003674(molecular_function);GO:0005515(protein binding);GO:0005765(lysosomal membrane);GO:0006810(transport);GO:0016021(integral to membrane);GO:0031902(late endosome membrane);GO:0032418(lysosome localization);GO:0043231(intracellular membrane-bounded organelle);GO:0048813(dendrite morphogenesis);GO:0070062(extracellular vesicular exosome)		mRNA	agilent G3 V3
A_33_P3392952	2.24	2.35	2.24	4.51	4.28	4.56	0.51161	-0.966882	down	2.0233e-05	1	yes	GTCCTAACTTCCACTATTCTAGAAAGTATAGTGGTGATTTGTGTGCAAAGATTTGAAGTT	FALSE	NM_004514	ref|NM_004514|ens|ENST00000335255|ref|XM_006722281|gb|AL832570	FOXK2	forkhead box K2	ref|Homo sapiens forkhead box K2 (FOXK2), mRNA [NM_004514]	chr17	80477592	80562483	GO:0000287(magnesium ion binding);GO:0000978(RNA polymerase II core promoter proximal region sequence-specific DNA binding);GO:0001077(RNA polymerase II core promoter proximal region sequence-specific DNA binding transcription factor activity involved in positive regulation of transcription);GO:0003700(sequence-specific DNA binding transcription factor activity);GO:0005515(protein binding);GO:000…		mRNA	agilent G3 V3
A_23_P87329	8.53	8.57	8.56	9.12	9.14	9.07	0.938895	-0.0909643	down	2.0301e-05	1	yes	TGCCCAGTCCAGGGCCCTCCTTTCCTATAAGTTCATATTTTGCTTTGAGCCAGCTTTTTA	FALSE	NM_024662	ref|NM_024662|ref|NM_001144030|ens|ENST00000531159|ens|ENST00000615292	NAT10	N-acetyltransferase 10 (GCN5-related)	ref|Homo sapiens N-acetyltransferase 10 (GCN5-related) (NAT10), transcript variant 1, mRNA [NM_024662]	chr11	34163536	34167799	GO:0005524(ATP binding);GO:0005634(nucleus);GO:0005730(nucleolus);GO:0008080(N-acetyltransferase activity);GO:0008150(biological_process);GO:0008152(metabolic process);GO:0016020(membrane)	03008(Ribosome biogenesis in eukaryotes)	mRNA	agilent G3 V3
A_23_P63681	2.07	2.02	2.22	4.08	3.98	3.89	0.528033	-0.921299	down	2.0401e-05	1	yes	TCCATGTTCTTGCCAGGGAAATGGATTCTTGTCCTGTTGTTGGAGAGTTCCCATGTCAAA	FALSE	NM_004969	ref|NM_004969|ref|NM_001165946|ens|ENST00000496903|ens|ENST00000265986	IDE	insulin-degrading enzyme	ref|Homo sapiens insulin-degrading enzyme (IDE), transcript variant 1, mRNA [NM_004969]	chr10	94211440	94333833	GO:0001540(beta-amyloid binding);GO:0001948(glycoprotein binding);GO:0004222(metalloendopeptidase activity);GO:0005102(receptor binding);GO:0005515(protein binding);GO:0005524(ATP binding);GO:0005615(extracellular space);GO:0005634(nucleus);GO:0005654(nucleoplasm);GO:0005737(cytoplasm);GO:0005739(mitochondrion);GO:0005777(peroxisome);GO:0005782(peroxisomal matrix);GO:0005829(cytosol);GO:0005886(p…	05010(Alzheimer's disease)	mRNA	agilent G3 V3
A_23_P400459	2.6	2.79	2.79	4.21	4.27	4.26	0.642072	-0.639193	down	2.0529e-05	1	yes	ACCAGAATGGGAAAAACTATCATTCAGAGATACTGGCCATCAATCAAGTGTTTGATATCC	FALSE	NM_144964	ref|NM_144964|ref|NM_001286951|ref|NR_104612|ens|ENST00000488673	TRMT10B	tRNA methyltransferase 10 homolog B (S. cerevisiae)	ref|Homo sapiens tRNA methyltransferase 10 homolog B (S. cerevisiae) (TRMT10B), transcript variant 1, mRNA [NM_144964]	chr9	37753816	37778019	GO:0008168(methyltransferase activity);GO:0032259(methylation)		mRNA	agilent G3 V3
A_33_P3354728	1.88	1.99	1.91	3.55	3.63	3.78	0.527372	-0.923106	down	2.0536e-05	1	yes	ATTTTCTGGAAGAAGGCTGAAACTACCCAGATGATTGTGCTAAGGCTGGAATGTAGGGAG	FALSE	ENST00000484315	ens|ENST00000484315				chr14	65735548	65735816			mRNA	agilent G3 V3
A_23_P111288	6.48	6.45	6.5	7.55	7.51	7.41	0.864709	-0.209714	down	2.0623e-05	1	yes	GTATCTGTAGGTAAATCTCAAGGGTAAAATGTTAGGTGTCAGCTTTCAGGGCTCTGAAAC	FALSE	NM_016462	ref|NM_016462|ref|NM_001165258|ens|ENST00000541412|ens|ENST00000229563	TMEM14C	transmembrane protein 14C	ref|Homo sapiens transmembrane protein 14C (TMEM14C), transcript variant 2, mRNA [NM_016462]	chr6	10723148	10731352	GO:0006783(heme biosynthetic process);GO:0016021(integral to membrane);GO:0031966(mitochondrial membrane)		mRNA	agilent G3 V3
A_33_P3223869	1.88	2.02	1.95	5.59	5.79	5.27	0.351351	-1.50901	down	2.0645e-05	1	yes	ATGAAATGGAATATTCCAATGCTTTTTGTCCAGGGAGATGTCGTTGTCCTGGTTGCCCCT	FALSE	ENST00000436601	ens|ENST00000436601			ens|LSM3 pseudogene 3 [Source:HGNC Symbol;Acc:HGNC:44348] [ENST00000436601]	chr2	85329512	85329817			mRNA	agilent G3 V3
A_33_P3291394	7.58	7.77	7.64	6.34	6.33	6.37	1.20746	0.271973	up	2.0662e-05	1	yes	GCTGATTATTCCTTGGCCTTTCCCTTGTATTTATGCAAGGAAGGATATACTGAGCTGATA	FALSE	NM_007266	ref|NM_007266|ref|NM_001145047|ref|NM_001145048|ref|NM_001145049	GPN1	GPN-loop GTPase 1	ref|Homo sapiens GPN-loop GTPase 1 (GPN1), transcript variant 1, mRNA [NM_007266]	chr2	27851516	27873711	GO:0003924(GTPase activity);GO:0005515(protein binding);GO:0005525(GTP binding);GO:0005634(nucleus);GO:0005737(cytoplasm);GO:0008152(metabolic process)		mRNA	agilent G3 V3
A_23_P93690	6.19	6.08	6.33	8.31	8.35	8.17	0.749094	-0.416782	down	2.0739e-05	1	yes	CCGGACACGGATCACTTTTGTCTGATTCCAGCCTGCTTGCAACCCTGGGGTCCTCTTGTT	FALSE	NM_182776	ref|NM_182776|ref|NM_001278595|ref|NM_005916|ens|ENST00000303887	MCM7	minichromosome maintenance complex component 7	ref|Homo sapiens minichromosome maintenance complex component 7 (MCM7), transcript variant 2, mRNA [NM_182776]	chr7	99690400	99698380	GO:0000082(G1/S transition of mitotic cell cycle);GO:0000278(mitotic cell cycle);GO:0000785(chromatin);GO:0003677(DNA binding);GO:0003697(single-stranded DNA binding);GO:0004003(ATP-dependent DNA helicase activity);GO:0005515(protein binding);GO:0005524(ATP binding);GO:0005654(nucleoplasm);GO:0005737(cytoplasm);GO:0005829(cytosol);GO:0006260(DNA replication);GO:0006268(DNA unwinding involved in r…	03030(DNA replication);04110(Cell cycle)	mRNA	agilent G3 V3
A_23_P314835	7.41	7.37	7.45	6.66	6.57	6.61	1.12046	0.164096	up	2.0786e-05	1	yes	ATCAGCGTCACCCTTCCAGAATGTTCACGTCCACACCCATTCTTGGCTAATGTAATGAAT	FALSE	NM_178456	ref|NM_178456|ens|ENST00000371168|gb|BC035405|tc|THC2474575	C20orf85	chromosome 20 open reading frame 85	ref|Homo sapiens chromosome 20 open reading frame 85 (C20orf85), mRNA [NM_178456]	chr20	56725960	56736206			mRNA	agilent G3 V3
A_33_P3270599	6.3	6.02	5.82	9.58	9.83	9.63	0.624656	-0.678867	down	2.0804e-05	1	yes	CGAGCAGAGTTTGCCGAGAGGTCTGTGGCAAAGTTGGAGAAAACCATCGATGACCTAGAA	FALSE	NM_001301226	ref|NM_001301226|ref|NM_213674|ref|NM_001301227|ref|NM_003289	TPM2	tropomyosin 2 (beta)	ref|Homo sapiens tropomyosin 2 (beta) (TPM2), transcript variant Tpm2.3, mRNA [NM_001301226]	chr9	35685144	35689922	GO:0003779(actin binding);GO:0005829(cytosol);GO:0005862(muscle thin filament tropomyosin);GO:0006936(muscle contraction);GO:0008307(structural constituent of muscle);GO:0030049(muscle filament sliding);GO:0043462(regulation of ATPase activity)	04260(Cardiac muscle contraction);04261(Adrenergic signaling in cardiomyocytes);05410(Hypertrophic cardiomyopathy (HCM));05414(Dilated cardiomyopathy (DCM))	mRNA	agilent G3 V3
A_33_P3395743	14.72	14.73	14.59	15.97	15.9	15.87	0.922497	-0.116384	down	2.0849e-05	1	yes	CCTCGCCTCTTCCCCACTAACATCCCAGACTTTAAAATTCAGTAAATCAGATGTACACCG	FALSE	NM_022834	ref|NM_022834|ref|NM_199121|ens|ENST00000338660|ens|ENST00000476993	VWA1	von Willebrand factor A domain containing 1	ref|Homo sapiens von Willebrand factor A domain containing 1 (VWA1), transcript variant 1, mRNA [NM_022834]	chr1	1370903	1378262	GO:0005604(basement membrane);GO:0005614(interstitial matrix);GO:0005615(extracellular space);GO:0030198(extracellular matrix organization);GO:0042802(identical protein binding);GO:0048266(behavioral response to pain);GO:0070062(extracellular vesicular exosome)		mRNA	agilent G3 V3
A_23_P341223	5.03	4.95	5.24	7.53	7.75	7.55	0.666667	-0.584963	down	2.1019e-05	1	yes	GGCAGGTTGACATATTTATTTTTGTCTATTCTGTAGGCTTCCATGTCCAGAATCCTGCTT	FALSE	NM_014851	ref|NM_014851|ens|ENST00000377658|gb|AK090472|gb|AK057164	KLHL21	kelch-like family member 21	ref|Homo sapiens kelch-like family member 21 (KLHL21), mRNA [NM_014851]	chr1	6650784	6663061	GO:0004842(ubiquitin-protein ligase activity);GO:0005737(cytoplasm);GO:0005813(centrosome);GO:0005827(polar microtubule);GO:0007067(mitosis);GO:0016567(protein ubiquitination);GO:0031463(Cul3-RING ubiquitin ligase complex);GO:0032465(regulation of cytokinesis);GO:0035853(chromosome passenger complex localization to spindle midzone);GO:0051301(cell division)		mRNA	agilent G3 V3
A_23_P150857	2.02	1.92	2.21	4.63	4.56	4.4	0.452539	-1.14389	down	2.1026e-05	1	yes	GAACTGAACATTGTTTGTAAGGCTGTGGATGATGGTTACAATGTGCAGCCAGACACCGTG	FALSE	NM_000456	ref|NM_000456|ref|NM_001032386|ref|NM_001032387|ens|ENST00000394115	SUOX	sulfite oxidase	ref|Homo sapiens sulfite oxidase (SUOX), transcript variant 1, mRNA [NM_000456]	chr12	56396000	56400425	GO:0000096(sulfur amino acid metabolic process);GO:0000098(sulfur amino acid catabolic process);GO:0005758(mitochondrial intermembrane space);GO:0005759(mitochondrial matrix);GO:0008482(sulfite oxidase activity);GO:0009055(electron carrier activity);GO:0020037(heme binding);GO:0030151(molybdenum ion binding);GO:0034641(cellular nitrogen compound metabolic process);GO:0043546(molybdopterin cofacto…	00920(Sulfur metabolism)	mRNA	agilent G3 V3
A_33_P3296577	2.63	2.68	2.51	4.78	4.57	4.55	0.56259	-0.829844	down	2.1111e-05	1	yes	CAGGGTCATTTTACTTTGAGGCTTTTTGTTTTAAAATGTAGCCAAGGTTTTTACAAAGGG	FALSE	NM_013318	ref|NM_013318|ens|ENST00000357304|ens|ENST00000405995|ens|ENST00000465931	PRRC2B	proline-rich coiled-coil 2B	ref|Homo sapiens proline-rich coiled-coil 2B (PRRC2B), mRNA [NM_013318]	chr9	134322480	134371710	GO:0005515(protein binding)		mRNA	agilent G3 V3
A_23_P28057	6.58	6.47	6.6	7.77	7.72	7.66	0.848812	-0.236483	down	2.1179e-05	1	yes	CAGGGCCTGGTCTTTGTTGCACTAACACGTCTCCTCTCTGGGAAACGTCCCTTGTCAGGA	FALSE	NM_003249	ref|NM_003249|ens|ENST00000589087|gb|U29366|gb|Z50115	THOP1	thimet oligopeptidase 1	ref|Homo sapiens thimet oligopeptidase 1 (THOP1), mRNA [NM_003249]	chr19	2810151	2813179	GO:0004222(metalloendopeptidase activity);GO:0005515(protein binding);GO:0005737(cytoplasm);GO:0006508(proteolysis);GO:0006518(peptide metabolic process);GO:0035556(intracellular signal transduction);GO:0042277(peptide binding);GO:0046872(metal ion binding)	04614(Renin-angiotensin system);05143(African trypanosomiasis)	mRNA	agilent G3 V3
A_23_P15582	5.62	5.38	5.23	8.28	8.18	8.12	0.660293	-0.598822	down	2.1218e-05	1	yes	TGGAGTAATTGTGCCTGAAGCTCAGCGTGAAGTCTGAAATATGCAACAGAAGAAATATAT	FALSE	NM_022167	ref|NM_022167|ref|NR_110010|ens|ENST00000017003|ens|ENST00000376550	XYLT2	xylosyltransferase II	ref|Homo sapiens xylosyltransferase II (XYLT2), transcript variant 1, mRNA [NM_022167]	chr17	48436340	48438512	GO:0000139(Golgi membrane);GO:0005575(cellular_component);GO:0005789(endoplasmic reticulum membrane);GO:0006024(glycosaminoglycan biosynthetic process);GO:0008375(acetylglucosaminyltransferase activity);GO:0015012(heparan sulfate proteoglycan biosynthetic process);GO:0016021(integral to membrane);GO:0030158(protein xylosyltransferase activity);GO:0030206(chondroitin sulfate biosynthetic process);…	00532(Glycosaminoglycan biosynthesis - chondroitin sulfate / dermatan sulfate);00534(Glycosaminoglycan biosynthesis - heparan sulfate / heparin)	mRNA	agilent G3 V3
A_23_P168443	1.91	2.09	1.89	4.15	4.38	4.41	0.455178	-1.1355	down	2.1302e-05	1	yes	AGATCTCTGCTGAGGACCTGCTCCGAATCGGAGTCACTCTGGCGGGACACCAGAAGAAAA	FALSE	NM_004444	ref|NM_004444|ens|ENST00000487222|ens|ENST00000358173|ens|ENST00000616502	EPHB4	EPH receptor B4	ref|Homo sapiens EPH receptor B4 (EPHB4), mRNA [NM_004444]	chr7	100400184	100425121	GO:0001525(angiogenesis);GO:0002042(cell migration involved in sprouting angiogenesis);GO:0003007(heart morphogenesis);GO:0004714(transmembrane receptor protein tyrosine kinase activity);GO:0005003(ephrin receptor activity);GO:0005515(protein binding);GO:0005524(ATP binding);GO:0005576(extracellular region);GO:0005829(cytosol);GO:0005886(plasma membrane);GO:0005887(integral to plasma membrane);GO…	04360(Axon guidance)	mRNA	agilent G3 V3
A_32_P57057	3.86	3.93	3.82	5.5	5.59	5.37	0.705346	-0.503596	down	2.1325e-05	1	yes	AATACCAGATGGGAGATCAAAATGTGTATCCTGGACCCATTGATAACTCTGGACTTCTCA	FALSE	NM_006313	ref|NM_006313|ref|NM_001252079|ref|NM_001252078|ens|ENST00000546718	USP15	ubiquitin specific peptidase 15	ref|Homo sapiens ubiquitin specific peptidase 15 (USP15), transcript variant 2, mRNA [NM_006313]	chr12	62654188	62799898	GO:0004197(cysteine-type endopeptidase activity);GO:0004843(ubiquitin-specific protease activity);GO:0005160(transforming growth factor beta receptor binding);GO:0005515(protein binding);GO:0005634(nucleus);GO:0005737(cytoplasm);GO:0007179(transforming growth factor beta receptor signaling pathway);GO:0016579(protein deubiquitination);GO:0030509(BMP signaling pathway);GO:0030512(negative regulati…		mRNA	agilent G3 V3
A_23_P211631	10.01	9.91	9.85	11.89	11.83	11.66	0.841436	-0.249075	down	2.1602e-05	1	yes	GGAATGGCTGGGATTTCTCGGCACTCTGCATCATCCATCTTTTCTTATAGGTGGGAAAAT	FALSE	NM_006486	ref|NM_006486|ens|ENST00000327858|gb|AF126110|gb|AK128725	FBLN1	fibulin 1	ref|Homo sapiens fibulin 1 (FBLN1), transcript variant D, mRNA [NM_006486]	chr22	45898720	45997014	GO:0005201(extracellular matrix structural constituent);GO:0005509(calcium ion binding);GO:0005576(extracellular region);GO:0005578(proteinaceous extracellular matrix);GO:0005604(basement membrane);GO:0005615(extracellular space);GO:0007566(embryo implantation);GO:0010952(positive regulation of peptidase activity);GO:0016032(viral reproduction);GO:0016504(peptidase activator activity);GO:0030198(…		mRNA	agilent G3 V3
A_24_P941051	11.96	11.96	12.05	10.85	10.79	10.93	1.10439	0.14325	up	2.1619e-05	1	yes	TGCCTCCCCTATATTGGAGAGGATAACTCGCGTTTACATATGTGATAGTTATGCTTAATA	FALSE	NM_015235	ref|NM_015235|ens|ENST00000331173|gb|AB014589|tc|THC2604735	CSTF2T	cleavage stimulation factor, 3' pre-RNA, subunit 2, 64kDa, tau variant	ref|Homo sapiens cleavage stimulation factor, 3' pre-RNA, subunit 2, 64kDa, tau variant (CSTF2T), mRNA [NM_015235]	chr10	53455248	53459355	GO:0000166(nucleotide binding);GO:0005622(intracellular);GO:0005634(nucleus);GO:0006397(mRNA processing)	03015(mRNA surveillance pathway)	mRNA	agilent G3 V3
A_24_P81947	2.5	2.56	2.94	6.05	5.99	6.21	0.438356	-1.18982	down	2.1783e-05	1	yes	GTAATCTGCTGAGGACCTTTTGTCTAAGATTCAGTAGTGTTTTAAGGTTCTGATATCGAA	FALSE	NM_014325	ref|NM_014325|ref|NM_001276471|ref|NM_001105237|ens|ENST00000420959	CORO1C	coronin, actin binding protein, 1C	ref|Homo sapiens coronin, actin binding protein, 1C (CORO1C), transcript variant 2, mRNA [NM_014325]	chr12	109038888	109125372	GO:0005737(cytoplasm);GO:0005886(plasma membrane);GO:0005925(focal adhesion);GO:0006909(phagocytosis);GO:0007165(signal transduction);GO:0015629(actin cytoskeleton);GO:0030027(lamellipodium);GO:0030036(actin cytoskeleton organization);GO:0051015(actin filament binding)		mRNA	agilent G3 V3
A_33_P3338693	7.48	7.33	7.29	8.83	8.95	8.93	0.827405	-0.273334	down	2.1839e-05	1	yes	CTCCTGTCTCCTCTGTCAGTTTGTGAAGTGATTGACATTTTGTAGCTAGTTTAAAATTAT	FALSE	NM_003081	ref|NM_003081|ref|NM_130811|ens|ENST00000495883|ens|ENST00000254976	SNAP25	synaptosomal-associated protein, 25kDa	ref|Homo sapiens synaptosomal-associated protein, 25kDa (SNAP25), transcript variant 1, mRNA [NM_003081]	chr20	10276878	10288066	GO:0001504(neurotransmitter uptake);GO:0005484(SNAP receptor activity);GO:0005515(protein binding);GO:0005737(cytoplasm);GO:0005802(trans-Golgi network);GO:0005829(cytosol);GO:0005886(plasma membrane);GO:0006112(energy reserve metabolic process);GO:0007268(synaptic transmission);GO:0007269(neurotransmitter secretion);GO:0009405(pathogenesis);GO:0010975(regulation of neuron projection development)…	04911(Insulin secretion);04721(Synaptic vesicle cycle)	mRNA	agilent G3 V3
A_23_P41292	2.57	2.74	2.78	4.39	4.27	4.33	0.622787	-0.68319	down	2.1881e-05	1	yes	CTTGTCTGTGTACAGTTTTTAGAACATTACAAAGGATCTGTTTGCTTAGCTGTCAACAAA	FALSE	NM_001012614	ref|NM_001012614|ref|NM_001328|ens|ENST00000514596|ens|ENST00000382952	CTBP1	C-terminal binding protein 1	ref|Homo sapiens C-terminal binding protein 1 (CTBP1), transcript variant 2, mRNA [NM_001012614]	chr4	1206063	1207542	GO:0000122(negative regulation of transcription from RNA polymerase II promoter);GO:0001106(RNA polymerase II transcription corepressor activity);GO:0003700(sequence-specific DNA binding transcription factor activity);GO:0005515(protein binding);GO:0005634(nucleus);GO:0005654(nucleoplasm);GO:0005667(transcription factor complex);GO:0005829(cytosol);GO:0006351(transcription, DNA-dependent);GO:0006…	04310(Wnt signaling pathway);04330(Notch signaling pathway);05200(Pathways in cancer);05220(Chronic myeloid leukemia)	mRNA	agilent G3 V3
A_33_P3752697	7.46	7.26	7.16	9.33	9.39	9.44	0.776989	-0.364035	down	2.1908e-05	1	yes	AAAGCATTTCAAACTTAAAAGCAAAATCTAGCCAGGTGCCGTGGCTCACGCCTGTAATCC	FALSE	AK098235	gb|AK098235|tc|THC2483650			gb|Homo sapiens cDNA FLJ40916 fis, clone UTERU2005533. [AK098235]						mRNA	agilent G3 V3
A_24_P212234	10.05	10.17	10.14	9.16	9.09	9.17	1.10722	0.146943	up	2.1996e-05	1	yes	GGCTGGAGATTTTCGACAATTTTGCCGCTTCCCCGAACCTGCTCATGTTGGCCTTTCTCG	FALSE	NM_182632	ref|NM_182632|ens|ENST00000324642|ref|XM_005248298|gb|BC056757	SLC6A18	solute carrier family 6 (neutral amino acid transporter), member 18	ref|Homo sapiens solute carrier family 6 (neutral amino acid transporter), member 18 (SLC6A18), mRNA [NM_182632]	chr5	1225470	1244492	GO:0003333(amino acid transmembrane transport);GO:0005328(neurotransmitter:sodium symporter activity);GO:0005886(plasma membrane);GO:0005887(integral to plasma membrane);GO:0006811(ion transport);GO:0006836(neurotransmitter transport);GO:0006865(amino acid transport);GO:0031526(brush border membrane);GO:0055085(transmembrane transport)		mRNA	agilent G3 V3
A_21_P0011714	13.26	13.28	13.28	12.36	12.49	12.42	1.06842	0.0954784	up	2.2014e-05	1	yes	TACTATTATATGAACACCCCCCAGGTGTGGTCCCACCCCAGTGACCCCCTGGAGATTCTG	FALSE	NM_024318	ref|NM_024318|ens|ENST00000611751|ens|ENST00000618191|ens|ENST00000444199	LILRA6	leukocyte immunoglobulin-like receptor, subfamily A (with TM domain), member 6	ref|Homo sapiens leukocyte immunoglobulin-like receptor, subfamily A (with TM domain), member 6 (LILRA6), transcript variant 1, mRNA [NM_024318]	chr19	54742828	54746610	GO:0002376(immune system process);GO:0016021(integral to membrane)	04380(Osteoclast differentiation)	mRNA	agilent G3 V3
A_23_P120710	2.54	2.59	2.21	6.44	6.46	6.07	0.386927	-1.36987	down	2.2024e-05	1	yes	TCGTTCTGTGTTTGATATTTGTGTAAAGTATGCATGCAGTCTTGTACTGTGACCTAAGAA	FALSE	NM_003316	ref|NM_003316|ref|NM_001001894|ens|ENST00000355666|ens|ENST00000399017	TTC3	tetratricopeptide repeat domain 3	ref|Homo sapiens tetratricopeptide repeat domain 3 (TTC3), transcript variant 1, mRNA [NM_003316]	chr21	38445572	38575404	GO:0004842(ubiquitin-protein ligase activity);GO:0005515(protein binding);GO:0005634(nucleus);GO:0005654(nucleoplasm);GO:0005739(mitochondrion);GO:0005773(vacuole);GO:0006511(ubiquitin-dependent protein catabolic process);GO:0008270(zinc ion binding);GO:0010771(negative regulation of cell morphogenesis involved in differentiation);GO:0016874(ligase activity);GO:0045665(negative regulation of neur…		mRNA	agilent G3 V3
A_24_P376391	4.45	4.47	4.82	8.22	7.98	7.89	0.570361	-0.810052	down	2.2168e-05	1	yes	CGAGGCTGTAGCTGGGCTACTTGATCTTGCTGAAAGTGTTTCTAAAGATAGCACCACTTT	FALSE	NM_015103	ref|NM_015103|ens|ENST00000512744|ens|ENST00000504524|ens|ENST00000501038	PLXND1	plexin D1	ref|Homo sapiens plexin D1 (PLXND1), mRNA [NM_015103]	chr3	129274016	129325661	GO:0001525(angiogenesis);GO:0001569(patterning of blood vessels);GO:0003151(outflow tract morphogenesis);GO:0005515(protein binding);GO:0005622(intracellular);GO:0005886(plasma membrane);GO:0005887(integral to plasma membrane);GO:0007411(axon guidance);GO:0007416(synapse assembly);GO:0017154(semaphorin receptor activity);GO:0019904(protein domain specific binding);GO:0030027(lamellipodium);GO:003…		mRNA	agilent G3 V3
A_33_P3245066	12.55	12.52	12.59	11.68	11.65	11.76	1.07324	0.101973	up	2.2183e-05	1	yes	GCTTCTCACCTGGGAAATACAAAAATAGCCCCTCCTGAAGATAAAATCATTCAGAAACAG	FALSE	NM_001290264	ref|NM_001290264|ref|NM_001110781|ref|NM_182838|ens|ENST00000480991	SLC35E2B	solute carrier family 35, member E2B	ref|Homo sapiens solute carrier family 35, member E2B (SLC35E2B), transcript variant 1, mRNA [NM_001290264]	chr1	1595221	1601578	GO:0016021(integral to membrane)		mRNA	agilent G3 V3
A_24_P177964	8.77	8.64	8.95	10.83	10.78	10.82	0.812828	-0.298979	down	2.2199e-05	1	yes	TTGTTTAAAATGCGGCTGCTCTGCTTCCTGCCTCTGCTTCTGCCGTATCCCTAATAAAAT	FALSE	NM_001037806	ref|NM_001037806|ens|ENST00000335999|ref|XM_006719525|ref|XM_006719524	NCKAP5L	NCK-associated protein 5-like	ref|Homo sapiens NCK-associated protein 5-like (NCKAP5L), mRNA [NM_001037806]	chr12	50184928	50222208			mRNA	agilent G3 V3
A_23_P84782	4.71	4.59	4.56	6.35	6.18	6.37	0.733333	-0.447459	down	2.2213e-05	1	yes	CACAGCCAATGACTCAGCATCTTCACGTCACCTACAAGAAGGTGACCCCGTAAACCTAGA	FALSE	NM_015963	ref|NM_015963|ref|NM_001164356|ens|ENST00000612200|ens|ENST00000321679	THAP4	THAP domain containing 4	ref|Homo sapiens THAP domain containing 4 (THAP4), transcript variant 1, mRNA [NM_015963]	chr2	242523840	242556905	GO:0003677(DNA binding);GO:0046872(metal ion binding)		mRNA	agilent G3 V3
A_32_P222383	6.16	6.32	6.2	8.36	8.52	8.23	0.743927	-0.426768	down	2.2246e-05	1	yes	TACTGAAAGTCAGGGTCGGCTTGTGAAAAGTTGTTAAACAACATGCTAAATGTGAAATGT	FALSE	NM_005517	ref|NM_005517|ref|NM_020810|ens|ENST00000619352|ens|ENST00000361427	HMGN2	high mobility group nucleosomal binding domain 2	ref|Homo sapiens high mobility group nucleosomal binding domain 2 (HMGN2), mRNA [NM_005517]	chr1	26799920	26801851	GO:0000785(chromatin);GO:0005634(nucleus);GO:0005737(cytoplasm);GO:0031492(nucleosomal DNA binding)		mRNA	agilent G3 V3
A_23_P4773	2.04	1.9	2.21	4.54	4.36	4.56	0.456909	-1.13002	down	2.2247e-05	1	yes	CTAGATTCTGCAGTCAAAGATGACTAATATCCTTGCATTTTTGAAATGAAGCCACAGACT	FALSE	NM_006840	ref|NM_006840|ref|NM_001081442|ref|NM_001081443|ens|ENST00000617636	LILRB5	leukocyte immunoglobulin-like receptor, subfamily B (with TM and ITIM domains), member 5	ref|Homo sapiens leukocyte immunoglobulin-like receptor, subfamily B (with TM and ITIM domains), member 5 (LILRB5), transcript variant 2, mRNA [NM_006840]	chr19	54754268	54761134	GO:0002376(immune system process);GO:0004888(transmembrane signaling receptor activity);GO:0006952(defense response);GO:0007166(cell surface receptor signaling pathway);GO:0016021(integral to membrane)	04380(Osteoclast differentiation)	mRNA	agilent G3 V3
A_23_P36562	6.07	6.15	6.13	7.32	7.26	7.43	0.833712	-0.262379	down	2.2472e-05	1	yes	GGACTTCCTGTCCAGCTCCAACCTGCAAAGATCTGTCCTCAGCCTTGCCAGAGATCCAAA	FALSE	NM_002205	ref|NM_002205|ens|ENST00000552564|ens|ENST00000293379|gb|M13918	ITGA5	integrin, alpha 5 (fibronectin receptor, alpha polypeptide)	ref|Homo sapiens integrin, alpha 5 (fibronectin receptor, alpha polypeptide) (ITGA5), mRNA [NM_002205]	chr12	54790008	54792607	GO:0001525(angiogenesis);GO:0001726(ruffle);GO:0005154(epidermal growth factor receptor binding);GO:0005161(platelet-derived growth factor receptor binding);GO:0005178(integrin binding);GO:0005515(protein binding);GO:0005737(cytoplasm);GO:0005886(plasma membrane);GO:0005911(cell-cell junction);GO:0005925(focal adhesion);GO:0007044(cell-substrate junction assembly);GO:0007155(cell adhesion);GO:000…	04151(PI3K-Akt signaling pathway);04512(ECM-receptor interaction);04145(Phagosome);04810(Regulation of actin cytoskeleton);04510(Focal adhesion);04640(Hematopoietic cell lineage);05206(MicroRNAs in cancer);05205(Proteoglycans in cancer);05410(Hypertrophic cardiomyopathy (HCM));05412(Arrhythmogenic right ventricular cardiomyopathy (ARVC));05414(Dilated cardiomyopathy (DCM));05131(Shigellosis);0513…	mRNA	agilent G3 V3
A_33_P3320953	14.07	14.02	13.96	15.44	15.44	15.28	0.910962	-0.134537	down	2.2488e-05	1	yes	CGTTCCACTCCTCCCTGCCTCTGAGCCGAACATGATAATAAAAGCTATTATTGAGCGCTT	FALSE	NM_206833	ref|NM_206833|ens|ENST00000318978|gb|AK098834|gb|BC024148	CTXN1	cortexin 1	ref|Homo sapiens cortexin 1 (CTXN1), mRNA [NM_206833]	chr19	7989372	7991051	GO:0016021(integral to membrane)		mRNA	agilent G3 V3
A_33_P3222892	2.1	1.96	2.5	5.89	5.78	5.81	0.375286	-1.41394	down	2.2523e-05	1	yes	ACTGATTTTTTATTCTCCAGCTTTCAGTGCCAAAGAGGCCATGCTGAGTTAGGTAGGTGG	FALSE	NM_019848	ref|NM_019848|ref|NM_001142392|ref|NM_001142391|ens|ENST00000393587	SLC10A3	solute carrier family 10, member 3	ref|Homo sapiens solute carrier family 10, member 3 (SLC10A3), transcript variant 1, mRNA [NM_019848]	chrX	153715648	153719002	GO:0005887(integral to plasma membrane);GO:0008508(bile acid:sodium symporter activity);GO:0015721(bile acid and bile salt transport);GO:0032526(response to retinoic acid);GO:0055085(transmembrane transport)		mRNA	agilent G3 V3
A_33_P3408203	6.46	6.45	6.61	8.03	8.12	8.21	0.801314	-0.319561	down	2.2632e-05	1	yes	CCTTGGTGGTGGTCTCCATCGTGGCCCTGGCTGTCCTTATCATCACATGTGTGCTGATAC	FALSE	NM_003236	ref|NM_003236|ref|NM_001099691|ens|ENST00000418333|ens|ENST00000295400	TGFA	transforming growth factor, alpha	ref|Homo sapiens transforming growth factor, alpha (TGFA), transcript variant 1, mRNA [NM_003236]	chr2	70683496	70780958	GO:0000187(activation of MAPK activity);GO:0001525(angiogenesis);GO:0001948(glycoprotein binding);GO:0005154(epidermal growth factor receptor binding);GO:0005515(protein binding);GO:0005615(extracellular space);GO:0005634(nucleus);GO:0005886(plasma membrane);GO:0005887(integral to plasma membrane);GO:0007173(epidermal growth factor receptor signaling pathway);GO:0008083(growth factor activity);GO…	04012(ErbB signaling pathway);05200(Pathways in cancer);05212(Pancreatic cancer);05214(Glioma);05211(Renal cell carcinoma);05215(Prostate cancer);05223(Non-small cell lung cancer)	mRNA	agilent G3 V3
A_23_P323166	6.29	6.57	6.07	9.98	10.1	10.31	0.622902	-0.682922	down	2.2702e-05	1	yes	CCAGAAGTTCCCAGGGGTGATTGTGATGGTGGTTGGGACTGGAGGTTGTATAAGGTGTTC	FALSE	NM_016333	ref|NM_016333|ens|ENST00000574331|ens|ENST00000301740|ref|XR_243270	SRRM2	serine/arginine repetitive matrix 2	ref|Homo sapiens serine/arginine repetitive matrix 2 (SRRM2), mRNA [NM_016333]	chr16	2821279	2822539	GO:0000398(nuclear mRNA splicing, via spliceosome);GO:0005654(nucleoplasm);GO:0015030(Cajal body);GO:0016607(nuclear speck);GO:0047485(protein N-terminus binding);GO:0070742(C2H2 zinc finger domain binding);GO:0071013(catalytic step 2 spliceosome)		mRNA	agilent G3 V3
A_23_P389907	6.55	6.43	6.45	8.73	8.88	8.55	0.742737	-0.429077	down	2.2826e-05	1	yes	TTTCAGAGTCCCGCAGGTACCCCAGCTCTGCTTGCCGAAACTGGAAGTTATTTATTTTTT	FALSE	NM_002973	ref|NM_002973|ens|ENST00000482777|ens|ENST00000484991|ens|ENST00000483311	ATXN2	ataxin 2	ref|Homo sapiens ataxin 2 (ATXN2), mRNA [NM_002973]	chr12	111890072	112037480	GO:0002091(negative regulation of receptor internalization);GO:0003723(RNA binding);GO:0005154(epidermal growth factor receptor binding);GO:0005515(protein binding);GO:0005654(nucleoplasm);GO:0005737(cytoplasm);GO:0005794(Golgi apparatus);GO:0005802(trans-Golgi network);GO:0005844(polysome);GO:0006417(regulation of translation);GO:0008022(protein C-terminus binding);GO:0010494(cytoplasmic stress …		mRNA	agilent G3 V3
A_33_P3376463	7.37	7.43	7.34	6.32	6.36	6.22	1.17143	0.228269	up	2.2877e-05	1	yes	ATGCATACCTTAAAGCTATAGTTCTCTTTAGCCCCGGTAAGATATGCGGTGGGGATGCAT	FALSE	ENST00000475707	ens|ENST00000475707|gb|BC051670|tc|THC2475775	NR2C2	nuclear receptor subfamily 2, group C, member 2	ens|nuclear receptor subfamily 2, group C, member 2 [Source:HGNC Symbol;Acc:HGNC:7972] [ENST00000475707]	chr3	15075831	15079554	GO:0003700(sequence-specific DNA binding transcription factor activity);GO:0003707(steroid hormone receptor activity);GO:0003713(transcription coactivator activity);GO:0004872(receptor activity);GO:0005515(protein binding);GO:0005654(nucleoplasm);GO:0006355(regulation of transcription, DNA-dependent);GO:0006367(transcription initiation from RNA polymerase II promoter);GO:0007283(spermatogenesis);…		mRNA	agilent G3 V3
A_33_P3267230	2.41	2.58	2.44	6.86	6.63	7.3	0.357383	-1.48446	down	2.2879e-05	1	yes	TTAACAACCCAAGCAAGCTTCGCGTCCTCGTTTTATTTTTGGTTAAACTTATGAATATGT	FALSE	NM_001001417	ref|NM_001001417|ref|NM_001291463|ref|NM_001001418|ref|NM_001291459	TBC1D3B	TBC1 domain family, member 3B	ref|Homo sapiens TBC1 domain family, member 3B (TBC1D3B), mRNA [NM_001001417]	chr17	34797172	34808103	GO:0005097(Rab GTPase activator activity);GO:0005886(plasma membrane);GO:0032851(positive regulation of Rab GTPase activity)		mRNA	agilent G3 V3
A_33_P3344574	15.09	15.13	15.07	13.91	13.95	14.07	1.08013	0.11121	up	2.2929e-05	1	yes	GCCACCCCACCCCTGAGCTGAATAAAGATGATTTAAGCATAATAAATCGTTAGTGTGTTC	FALSE	NM_001098668	ref|NM_001098668|ens|ENST00000372325	SFTPA2	surfactant protein A2	ref|Homo sapiens surfactant protein A2 (SFTPA2), mRNA [NM_001098668]	chr10	81315608	81320151	GO:0005576(extracellular region);GO:0005578(proteinaceous extracellular matrix);GO:0005581(collagen);GO:0005615(extracellular space);GO:0007585(respiratory gaseous exchange);GO:0030246(carbohydrate binding)	04145(Phagosome);05133(Pertussis)	mRNA	agilent G3 V3
A_33_P3318444	11.44	11.68	11.47	13.72	13.52	13.67	0.845515	-0.242099	down	2.3022e-05	1	yes	ATTCCTCAGCAAGAAGAGCTCCCGCTGGCCCTCCATGCTGGACAAGAGCTCCCAGACGCT	FALSE	NM_001146684	ref|NM_001146684|ens|ENST00000399398|ens|ENST00000344001	RNF222	ring finger protein 222	ref|Homo sapiens ring finger protein 222 (RNF222), mRNA [NM_001146684]	chr17	8294022	8296807	GO:0008270(zinc ion binding);GO:0016021(integral to membrane)		mRNA	agilent G3 V3
A_33_P3354783	10.22	10.29	10.26	9.47	9.37	9.46	1.08728	0.120722	up	2.3023e-05	1	yes	AACAGAGAGGATTGCAGGGAGCTGTGTGCTCAGATGCAGCACCCCCATATCGTCACGTCT	FALSE											mRNA	agilent G3 V3
A_32_P155247	4.48	4.91	4.87	8.94	8.58	8.98	0.538113	-0.894018	down	2.307e-05	1	yes	CTTCTATTTCGACCGCGATGATGCGGCTCTGGAAGGCGTGAGCCACTTCTTCCGCGAATT	FALSE	NM_000146	ref|NM_000146|ens|ENST00000427242|ens|ENST00000622577|ens|ENST00000331825	FTL	ferritin, light polypeptide	ref|Homo sapiens ferritin, light polypeptide (FTL), mRNA [NM_000146]	chr19	49468560	49470135	GO:0005506(iron ion binding);GO:0005515(protein binding);GO:0005829(cytosol);GO:0006826(iron ion transport);GO:0006879(cellular iron ion homeostasis);GO:0006892(post-Golgi vesicle-mediated transport);GO:0006898(receptor-mediated endocytosis);GO:0008043(intracellular ferritin complex);GO:0008199(ferric iron binding);GO:0016020(membrane);GO:0042802(identical protein binding);GO:0055072(iron ion hom…	04978(Mineral absorption)	mRNA	agilent G3 V3
A_23_P118690	2.06	1.9	2.14	5.61	5.14	5.36	0.378647	-1.40108	down	2.3081e-05	1	yes	AGCAGGAACTTTTCCTGAAGTTGCAATTTATACTGTATGGCTTCTTTTTCATGTTTCATC	FALSE	NM_001032293	ref|NM_001032293|ref|NM_001098507|ref|NM_003457|ens|ENST00000394673	ZNF207	zinc finger protein 207	ref|Homo sapiens zinc finger protein 207 (ZNF207), transcript variant 2, mRNA [NM_001032293]	chr17	30677156	30697467	GO:0000070(mitotic sister chromatid segregation);GO:0000776(kinetochore);GO:0000777(condensed chromosome kinetochore);GO:0003677(DNA binding);GO:0003700(sequence-specific DNA binding transcription factor activity);GO:0005515(protein binding);GO:0005634(nucleus);GO:0005730(nucleolus);GO:0005874(microtubule);GO:0006355(regulation of transcription, DNA-dependent);GO:0007094(mitotic cell cycle spindl…		mRNA	agilent G3 V3
A_23_P57667	3.83	3.6	3.87	7.51	7.26	7.78	0.501109	-0.996805	down	2.3127e-05	1	yes	TATACGGCTATTTCCTATTTTACTGTTCTTCAGATTTAGTACTTGTAAATAAACACACAC	FALSE	NM_032242	ref|NM_032242|ens|ENST00000393409|ref|XM_006713663|gb|AK127254	PLXNA1	plexin A1	ref|Homo sapiens plexin A1 (PLXNA1), mRNA [NM_032242]	chr3	126707440	126756235	GO:0002116(semaphorin receptor complex);GO:0004872(receptor activity);GO:0005634(nucleus);GO:0005737(cytoplasm);GO:0005886(plasma membrane);GO:0007275(multicellular organismal development);GO:0007411(axon guidance);GO:0014910(regulation of smooth muscle cell migration);GO:0016021(integral to membrane);GO:0017154(semaphorin receptor activity);GO:0060666(dichotomous subdivision of terminal units in…	04360(Axon guidance)	mRNA	agilent G3 V3
A_33_P3350748	14.67	14.61	14.72	15.57	15.58	15.5	0.943194	-0.0843736	down	2.314e-05	1	yes	AAGAAGATTCCCACCCCTGCCTCCCATGCCTGGTCCCAAGACAGTGAGACAGTCTGGAAA	FALSE	NM_005556	ref|NM_005556|ens|ENST00000331817|ens|ENST00000549638|ref|XR_245927	KRT7	keratin 7, type II	ref|Homo sapiens keratin 7, type II (KRT7), mRNA [NM_005556]	chr12	52641704	52642709	GO:0005198(structural molecule activity);GO:0005515(protein binding);GO:0005634(nucleus);GO:0005737(cytoplasm);GO:0005882(intermediate filament);GO:0016032(viral reproduction);GO:0045095(keratin filament);GO:0070062(extracellular vesicular exosome)		mRNA	agilent G3 V3
A_23_P255104	4.6	4.39	4.57	7.72	8.16	7.76	0.573604	-0.801873	down	2.3405e-05	1	yes	CCAAAAGAGTTAAAGGCACGACTGGGATTTCTTCTGAGACTGTGGTGAAACTCCTTCCAA	FALSE	NM_005779	ref|NM_005779|ens|ENST00000380345|ens|ENST00000515007|ref|XM_006714515	LHFPL2	lipoma HMGIC fusion partner-like 2	ref|Homo sapiens lipoma HMGIC fusion partner-like 2 (LHFPL2), mRNA [NM_005779]	chr5	77781040	77944648	GO:0003674(molecular_function);GO:0005575(cellular_component);GO:0008150(biological_process);GO:0016021(integral to membrane)		mRNA	agilent G3 V3
A_24_P282578	8.71	8.61	8.67	9.65	9.54	9.6	0.902744	-0.147611	down	2.3421e-05	1	yes	ATGATTCCTTCCCTCCAGAAGACTTTGGCATTGTGTCTGGAATGCTCAATGTCAAATGGG	FALSE	NM_003145	ref|NM_003145|ens|ENST00000531917|ens|ENST00000531790|ens|ENST00000474377	SSR2	signal sequence receptor, beta (translocon-associated protein beta)	ref|Homo sapiens signal sequence receptor, beta (translocon-associated protein beta) (SSR2), mRNA [NM_003145]	chr1	155988064	155990694	GO:0005783(endoplasmic reticulum);GO:0005789(endoplasmic reticulum membrane);GO:0006412(translation);GO:0006613(cotranslational protein targeting to membrane);GO:0006614(SRP-dependent cotranslational protein targeting to membrane);GO:0010467(gene expression);GO:0016021(integral to membrane);GO:0044267(cellular protein metabolic process)	04141(Protein processing in endoplasmic reticulum)	mRNA	agilent G3 V3
A_24_P236522	2.18	2.37	2.21	4.34	4.32	4.57	0.51096	-0.968718	down	2.343e-05	1	yes	GCCATTGATCTAAAGATGCGTCTTGATTTCAGAAAGGTCCGGAAGTGGAAAGCAGGTTTC	FALSE	NM_001243646	ref|NM_001243646|ref|NM_006110|ens|ENST00000305596|gb|AB033004	CD2BP2	CD2 (cytoplasmic tail) binding protein 2	ref|Homo sapiens CD2 (cytoplasmic tail) binding protein 2 (CD2BP2), transcript variant 2, mRNA [NM_001243646]	chr16	30362088	30366682	GO:0000244(assembly of spliceosomal tri-snRNP);GO:0000398(nuclear mRNA splicing, via spliceosome);GO:0005515(protein binding);GO:0005634(nucleus);GO:0005654(nucleoplasm);GO:0005682(U5 snRNP);GO:0005737(cytoplasm);GO:0008380(RNA splicing);GO:0010467(gene expression);GO:0010923(negative regulation of phosphatase activity);GO:0016607(nuclear speck);GO:0043021(ribonucleoprotein complex binding);GO:00…		mRNA	agilent G3 V3
A_23_P252653	4.01	3.93	4.3	7	6.98	7.23	0.577086	-0.793141	down	2.3454e-05	1	yes	CATAAGAACTGTGCTGACTTGGAAGGTGCCCTGTGCTATGTCGTGCCTGCAGGGACACGT	FALSE	NM_006374	ref|NM_006374|ref|NM_001271977|ref|NM_001271978|ref|NM_001282305	STK25	serine/threonine kinase 25	ref|Homo sapiens serine/threonine kinase 25 (STK25), transcript variant 4, mRNA [NM_006374]	chr2	242434880	242448010	GO:0004672(protein kinase activity);GO:0004702(receptor signaling protein serine/threonine kinase activity);GO:0005515(protein binding);GO:0005524(ATP binding);GO:0005737(cytoplasm);GO:0005794(Golgi apparatus);GO:0006468(protein phosphorylation);GO:0006915(apoptotic process);GO:0006979(response to oxidative stress);GO:0007163(establishment or maintenance of cell polarity);GO:0007165(signal transd…		mRNA	agilent G3 V3
A_23_P50349	10.77	10.67	10.74	9.99	10.01	10.04	1.07124	0.0992795	up	2.3544e-05	1	yes	CGGAGTTTGATGAGGATTTCGAGGAGGAACCCACATCCCCCATAGGTCACTGTGTGGCCA	FALSE	NM_004240	ref|NM_004240|ref|NM_001288962|ref|NM_001288963|ref|NR_110231	TRIP10	thyroid hormone receptor interactor 10	ref|Homo sapiens thyroid hormone receptor interactor 10 (TRIP10), transcript variant 2, mRNA [NM_004240]	chr19	6746319	6750384	GO:0001891(phagocytic cup);GO:0005515(protein binding);GO:0005654(nucleoplasm);GO:0005737(cytoplasm);GO:0005764(lysosome);GO:0005794(Golgi apparatus);GO:0005829(cytosol);GO:0005856(cytoskeleton);GO:0005938(cell cortex);GO:0006897(endocytosis);GO:0007154(cell communication);GO:0007165(signal transduction);GO:0007264(small GTPase mediated signal transduction);GO:0008289(lipid binding);GO:0030036(ac…	04910(Insulin signaling pathway)	mRNA	agilent G3 V3
A_33_P3371425	6.88	6.82	6.76	7.8	7.77	7.71	0.878866	-0.186285	down	2.3675e-05	1	yes	TTCTCATCCACCTTTGAAGACCCGTCCACGGCCACCTACATGCAGTTCCTGAAGGAGGGA	FALSE	NM_020451	ref|NM_020451|ref|NM_206926|ens|ENST00000494537|ens|ENST00000354177	SEPN1	selenoprotein N, 1	ref|Homo sapiens selenoprotein N, 1 (SEPN1), transcript variant 1, mRNA [NM_020451]	chr1	26126668	26144713	GO:0003674(molecular_function);GO:0005509(calcium ion binding);GO:0005515(protein binding);GO:0005789(endoplasmic reticulum membrane);GO:0008150(biological_process)		mRNA	agilent G3 V3
A_24_P115774	2.24	2.31	2.67	5.48	5.45	5.63	0.43599	-1.19763	down	2.3677e-05	1	yes	GATACCATTTTGGTTAAAGGAAATGCTGCGGCCAACATCTTCAAAAACTGTCTAAAAGAA	FALSE	NM_001166	ref|NM_001166|ref|NM_001256163|ref|NM_001256166|ens|ENST00000613397	BIRC2	baculoviral IAP repeat containing 2	ref|Homo sapiens baculoviral IAP repeat containing 2 (BIRC2), transcript variant 1, mRNA [NM_001166]	chr11	102233472	102248328	GO:0000209(protein polyubiquitination);GO:0001666(response to hypoxia);GO:0001741(XY body);GO:0001890(placenta development);GO:0002224(toll-like receptor signaling pathway);GO:0002756(MyD88-independent toll-like receptor signaling pathway);GO:0003713(transcription coactivator activity);GO:0004842(ubiquitin-protein ligase activity);GO:0005515(protein binding);GO:0005634(nucleus);GO:0005737(cytopla…	04120(Ubiquitin mediated proteolysis);04390(Hippo signaling pathway);04064(NF-kappa B signaling pathway);04668(TNF signaling pathway);04210(Apoptosis);04510(Focal adhesion);04621(NOD-like receptor signaling pathway);05200(Pathways in cancer);05222(Small cell lung cancer);05145(Toxoplasmosis)	mRNA	agilent G3 V3
A_23_P63929	1.92	2.02	1.98	3.59	3.66	3.84	0.533814	-0.90559	down	2.3686e-05	1	yes	TCTCAAATATATGCTGTGCCTGTACTTATATACAGTCTTTCAAGAGAGATACAAACAAGG	FALSE	NM_018117	ref|NM_018117|ens|ENST00000605543|ens|ENST00000604509|ens|ENST00000497136	WDR11	WD repeat domain 11	ref|Homo sapiens WD repeat domain 11 (WDR11), mRNA [NM_018117]	chr10	122666808	122669035	GO:0005515(protein binding);GO:0005634(nucleus);GO:0005737(cytoplasm);GO:0005765(lysosomal membrane);GO:0005929(cilium);GO:0015630(microtubule cytoskeleton);GO:0016020(membrane);GO:0016021(integral to membrane)		mRNA	agilent G3 V3
A_24_P236091	2.03	2.4	1.99	5.72	6.08	6.08	0.35906	-1.4777	down	2.3723e-05	1	yes	TTCATTCATCCCATTAATCATTTCCCCATAACTCAATGGCCTAAAACTGGCCTGACTTGG	FALSE	NM_001975	ref|NM_001975|ens|ENST00000535366|ens|ENST00000541477|ens|ENST00000229277	ENO2	enolase 2 (gamma, neuronal)	ref|Homo sapiens enolase 2 (gamma, neuronal) (ENO2), mRNA [NM_001975]	chr12	7023753	7032347	GO:0000015(phosphopyruvate hydratase complex);GO:0000287(magnesium ion binding);GO:0001917(photoreceptor inner segment);GO:0004634(phosphopyruvate hydratase activity);GO:0005615(extracellular space);GO:0005829(cytosol);GO:0005886(plasma membrane);GO:0005975(carbohydrate metabolic process);GO:0006006(glucose metabolic process);GO:0006094(gluconeogenesis);GO:0006096(glycolysis);GO:0009405(pathogene…	01200(Carbon metabolism);01230(Biosynthesis of amino acids);00010(Glycolysis / Gluconeogenesis);03018(RNA degradation);04066(HIF-1 signaling pathway)	mRNA	agilent G3 V3
A_33_P3397443	5.31	5.07	5.07	7.26	7.12	7.11	0.718939	-0.476059	down	2.3763e-05	1	yes	TCGGGAACTCCCATGGTCTTCTCTGCCTGGCCGTGTCTAATAAAAAGTATTTGAACCTTG	FALSE	NM_182687	ref|NM_182687|ref|NM_004203|ref|NM_001258451|ref|NM_001258450	PKMYT1	protein kinase, membrane associated tyrosine/threonine 1	ref|Homo sapiens protein kinase, membrane associated tyrosine/threonine 1 (PKMYT1), transcript variant 2, mRNA [NM_182687]	chr16	3022996	3027527	GO:0000079(regulation of cyclin-dependent protein kinase activity);GO:0000082(G1/S transition of mitotic cell cycle);GO:0000086(G2/M transition of mitotic cell cycle);GO:0000139(Golgi membrane);GO:0000278(mitotic cell cycle);GO:0004672(protein kinase activity);GO:0004674(protein serine/threonine kinase activity);GO:0005515(protein binding);GO:0005524(ATP binding);GO:0005654(nucleoplasm);GO:000578…	04110(Cell cycle);04114(Oocyte meiosis);04914(Progesterone-mediated oocyte maturation)	mRNA	agilent G3 V3
A_24_P98277	2.04	1.89	2.35	6.53	6.71	6.19	0.323212	-1.62945	down	2.3855e-05	1	yes	AGGTTGTTTGGCTTGTTTAACAGCATATACCATCTTCCTATGCATGGAAACTCATTATGA	FALSE	NM_001002296	ref|NM_001002296|ref|NM_016099|ref|NM_001174124|ens|ENST00000523420	GOLGA7	golgin A7	ref|Homo sapiens golgin A7 (GOLGA7), transcript variant 2, mRNA [NM_001002296]	chr8	41348080	41368493	GO:0002178(palmitoyltransferase complex);GO:0005515(protein binding);GO:0005795(Golgi stack);GO:0018230(peptidyl-L-cysteine S-palmitoylation);GO:0031228(intrinsic to Golgi membrane);GO:0043001(Golgi to plasma membrane protein transport);GO:0050821(protein stabilization);GO:0070062(extracellular vesicular exosome)		mRNA	agilent G3 V3
A_23_P390596	2.28	2.29	2.76	5.88	5.86	5.95	0.414358	-1.27105	down	2.3865e-05	1	yes	GGAGAATGTGCAGTTATTTATTATGCGTATTCAGTTTGTAAACGTATCCTCTGTATTCAG	FALSE	NM_006742	ref|NM_006742|ens|ENST00000291041|gb|AJ272212|gb|BC021584	PSKH1	protein serine kinase H1	ref|Homo sapiens protein serine kinase H1 (PSKH1), mRNA [NM_006742]	chr16	67927176	67963581	GO:0004674(protein serine/threonine kinase activity);GO:0005515(protein binding);GO:0005524(ATP binding);GO:0005575(cellular_component);GO:0005789(endoplasmic reticulum membrane);GO:0005794(Golgi apparatus);GO:0005815(microtubule organizing center);GO:0005886(plasma membrane);GO:0006468(protein phosphorylation);GO:0016607(nuclear speck)		mRNA	agilent G3 V3
A_33_P3265104	1.94	2.25	1.9	4.57	4.57	4.46	0.447794	-1.15909	down	2.3882e-05	1	yes	CTCTCTGCCTGGATCGAAACCTGCCAGACATGATGCAGCTATGGAGTGAAATATTTAACA	FALSE	NM_001242307	ref|NM_001242307|ref|NM_014889|ens|ENST00000451454|ens|ENST00000380994	PITRM1	pitrilysin metallopeptidase 1	ref|Homo sapiens pitrilysin metallopeptidase 1 (PITRM1), transcript variant 1, mRNA [NM_001242307]	chr10	3179922	3215003	GO:0004222(metalloendopeptidase activity);GO:0005739(mitochondrion);GO:0005759(mitochondrial matrix);GO:0006508(proteolysis);GO:0008047(enzyme activator activity);GO:0043085(positive regulation of catalytic activity);GO:0046872(metal ion binding)		mRNA	agilent G3 V3
A_23_P44244	1.97	2.25	2.03	4.99	4.91	5.27	0.411997	-1.27929	down	2.3883e-05	1	yes	ACTTCTTTGTTGCTTTCTTTTCTATTGAGTCTGGGCTTGTTTGTGTTACTGCATACTGTG	FALSE	NM_003069	ref|NM_003069|ref|NM_001282874|ref|NM_001282875|ens|ENST00000371122	SMARCA1	SWI/SNF related, matrix associated, actin dependent regulator of chromatin, subfamily a, member 1	ref|Homo sapiens SWI/SNF related, matrix associated, actin dependent regulator of chromatin, subfamily a, member 1 (SMARCA1), transcript variant 1, mRNA [NM_003069]	chrX	128580480	128657460	GO:0000733(DNA strand renaturation);GO:0003677(DNA binding);GO:0004386(helicase activity);GO:0005515(protein binding);GO:0005524(ATP binding);GO:0005634(nucleus);GO:0006338(chromatin remodeling);GO:0006351(transcription, DNA-dependent);GO:0007420(brain development);GO:0008094(DNA-dependent ATPase activity);GO:0016589(NURF complex);GO:0030182(neuron differentiation);GO:0031491(nucleosome binding);…		mRNA	agilent G3 V3
A_33_P3366120	7.91	7.82	7.98	9.75	9.74	9.54	0.816741	-0.292049	down	2.3917e-05	1	yes	TCTACAGCGTGTCCTACCTGCTCAAGGACAAGGGGGAGTACACACTGGTGGTCAAATGGG	FALSE	NM_001110556	ref|NM_001110556|ref|NM_001456|ens|ENST00000369850|ens|ENST00000490936	FLNA	filamin A, alpha	ref|Homo sapiens filamin A, alpha (FLNA), transcript variant 2, mRNA [NM_001110556]	chrX	153577024	153586605	GO:0001837(epithelial to mesenchymal transition);GO:0001948(glycoprotein binding);GO:0002576(platelet degranulation);GO:0004871(signal transducer activity);GO:0005080(protein kinase C binding);GO:0005515(protein binding);GO:0005576(extracellular region);GO:0005634(nucleus);GO:0005737(cytoplasm);GO:0005802(trans-Golgi network);GO:0005829(cytosol);GO:0005884(actin filament);GO:0005886(plasma membra…	04010(MAPK signaling pathway);04510(Focal adhesion);05205(Proteoglycans in cancer);05132(Salmonella infection)	mRNA	agilent G3 V3
A_23_P14804	4.77	4.9	4.62	7.8	7.7	7.44	0.622929	-0.682859	down	2.3948e-05	1	yes	GGCTTTATAGGAGGAGTATAATGTATGCACTACTGTTTTAAAAGAATTAGTGTGAGTGTG	FALSE	NM_005724	ref|NM_005724|ref|NM_198902|ref|NM_001168412|ens|ENST00000560715	TSPAN3	tetraspanin 3	ref|Homo sapiens tetraspanin 3 (TSPAN3), transcript variant 1, mRNA [NM_005724]	chr15	77338672	77376326	GO:0003674(molecular_function);GO:0008150(biological_process);GO:0016021(integral to membrane);GO:0070062(extracellular vesicular exosome)		mRNA	agilent G3 V3
A_23_P152678	1.99	1.92	1.99	3.66	3.92	3.9	0.513937	-0.960336	down	2.398e-05	1	yes	TGGCCACAGATCGTGCTCAGCGTGTATGGACCAGATGTGTTCGGGAACGATGTGGTTCGA	FALSE	NM_015681	ref|NM_015681|ref|NM_001243475|ref|NM_001243473|ens|ENST00000477683	B9D1	B9 protein domain 1	ref|Homo sapiens B9 protein domain 1 (B9D1), transcript variant 2, mRNA [NM_015681]	chr17	19250604	19265932	GO:0001701(in utero embryonic development);GO:0001944(vasculature development);GO:0005813(centrosome);GO:0005829(cytosol);GO:0006996(organelle organization);GO:0007224(smoothened signaling pathway);GO:0008158(hedgehog receptor activity);GO:0016020(membrane);GO:0032880(regulation of protein localization);GO:0035869(ciliary transition zone);GO:0036038(TCTN-B9D complex);GO:0036064(cilium basal body)…		mRNA	agilent G3 V3
A_33_P3272527	8.76	8.73	8.69	9.83	9.85	9.99	0.882373	-0.18054	down	2.3997e-05	1	yes	AATTTTTGCAATGTGGATGTTGTAGAGATTCTGCCTTACCTGCCCTGCCTCACAGCAAGA	FALSE	NM_001206491	ref|NM_001206491|ref|NM_020746|ref|NR_037921|ens|ENST00000416600	MAVS	mitochondrial antiviral signaling protein	ref|Homo sapiens mitochondrial antiviral signaling protein (MAVS), transcript variant 3, mRNA [NM_001206491]	chr20	3827487	3846922	GO:0001934(positive regulation of protein phosphorylation);GO:0002218(activation of innate immune response);GO:0002230(positive regulation of defense response to virus by host);GO:0004871(signal transducer activity);GO:0005515(protein binding);GO:0005739(mitochondrion);GO:0005741(mitochondrial outer membrane);GO:0005778(peroxisomal membrane);GO:0007165(signal transduction);GO:0016021(integral to …	04622(RIG-I-like receptor signaling pathway);04623(Cytosolic DNA-sensing pathway);05162(Measles);05164(Influenza A);05161(Hepatitis B);05160(Hepatitis C);05168(Herpes simplex infection)	mRNA	agilent G3 V3
A_33_P3317406	8.07	7.89	8.09	9.46	9.4	9.45	0.849523	-0.235275	down	2.4009e-05	1	yes	TGCTGTCCTGCGTCTATCCATGTGGAATGCTGGACAATAAAGCGAGTGCTGCCCACCCTC	FALSE	NM_007103	ref|NM_007103|ref|NM_001166102|ens|ENST00000531250|ens|ENST00000527355	NDUFV1	NADH dehydrogenase (ubiquinone) flavoprotein 1, 51kDa	ref|Homo sapiens NADH dehydrogenase (ubiquinone) flavoprotein 1, 51kDa (NDUFV1), transcript variant 1, mRNA [NM_007103]	chr11	67379192	67379868	GO:0005743(mitochondrial inner membrane);GO:0005747(mitochondrial respiratory chain complex I);GO:0006120(mitochondrial electron transport, NADH to ubiquinone);GO:0008137(NADH dehydrogenase (ubiquinone) activity);GO:0010181(FMN binding);GO:0022904(respiratory electron transport chain);GO:0044237(cellular metabolic process);GO:0044281(small molecule metabolic process);GO:0046872(metal ion binding)…	00190(Oxidative phosphorylation);05010(Alzheimer's disease);05012(Parkinson's disease);05016(Huntington's disease);04932(Non-alcoholic fatty liver disease (NAFLD))	mRNA	agilent G3 V3
A_24_P237878	8.65	8.62	8.46	10.06	9.96	10.06	0.855386	-0.225353	down	2.4085e-05	1	yes	TGTGCTGGGAGGGTCACCAGGTCCCTTTTCCTTCCTGTGCCCTCTGAAAGCTAAGTGTCT	FALSE	NM_207368	ref|NM_207368|ref|NM_001288799|ref|NM_001288798|ref|NM_001093767	FAM195B	family with sequence similarity 195, member B	ref|Homo sapiens family with sequence similarity 195, member B (FAM195B), transcript variant 1, mRNA [NM_207368]	chr17	79780296	79784533			mRNA	agilent G3 V3
A_23_P99632	5.33	5.5	5.51	6.83	6.79	6.75	0.80216	-0.318038	down	2.4127e-05	1	yes	CAGGCACACTACAAAGAGTATCTTGTGAGCCTCATCAATGCCCACTCGCTGGACCCAGCC	FALSE	NM_017999	ref|NM_017999|ens|ENST00000559449|ens|ENST00000559071|ens|ENST00000559491	RNF31	ring finger protein 31	ref|Homo sapiens ring finger protein 31 (RNF31), mRNA [NM_017999]	chr14	24620428	24636611	GO:0000209(protein polyubiquitination);GO:0004842(ubiquitin-protein ligase activity);GO:0005515(protein binding);GO:0005737(cytoplasm);GO:0008270(zinc ion binding);GO:0009898(internal side of plasma membrane);GO:0016874(ligase activity);GO:0023035(CD40 signaling pathway);GO:0031625(ubiquitin protein ligase binding);GO:0035631(CD40 receptor complex);GO:0043123(positive regulation of I-kappaB kinas…		mRNA	agilent G3 V3
A_23_P201731	2.35	2.42	2.83	6.35	6.53	6.74	0.38736	-1.36825	down	2.4144e-05	1	yes	TGGTTTGCTTAGGAGTTCAGAGTTCCTTCATCATCGAAATAGTGATTAAGTGATCCCAGA	FALSE	NM_004619	ref|NM_004619|ref|NM_001033910|ref|NM_145759|ens|ENST00000336184	TRAF5	TNF receptor-associated factor 5	ref|Homo sapiens TNF receptor-associated factor 5 (TRAF5), transcript variant 1, mRNA [NM_004619]	chr1	211499952	211548282	GO:0004842(ubiquitin-protein ligase activity);GO:0004871(signal transducer activity);GO:0005515(protein binding);GO:0005737(cytoplasm);GO:0005813(centrosome);GO:0005829(cytosol);GO:0006915(apoptotic process);GO:0007165(signal transduction);GO:0008270(zinc ion binding);GO:0008284(positive regulation of cell proliferation);GO:0009898(internal side of plasma membrane);GO:0016567(protein ubiquitinati…	04064(NF-kappa B signaling pathway);04668(TNF signaling pathway);05200(Pathways in cancer);05203(Viral carcinogenesis);05222(Small cell lung cancer);05168(Herpes simplex infection);05169(Epstein-Barr virus infection)	mRNA	agilent G3 V3
A_33_P3383856	9.61	9.6	9.56	8.8	8.9	8.81	1.08525	0.118029	up	2.4217e-05	1	yes	TCTGCCTTGTGGCCCACAATGGCTTTGATTATGATTTCCCCCTGCTGTGTGCCGAGCTGC	FALSE	NM_080701	ref|NM_080701|ens|ENST00000330912|ens|ENST00000338525|ens|ENST00000370212	TREX2	three prime repair exonuclease 2	ref|Homo sapiens three prime repair exonuclease 2 (TREX2), mRNA [NM_080701]	chrX	152710176	152711945	GO:0000287(magnesium ion binding);GO:0000738(DNA catabolic process, exonucleolytic);GO:0003676(nucleic acid binding);GO:0005634(nucleus);GO:0006259(DNA metabolic process);GO:0006281(DNA repair);GO:0008296(3'-5'-exodeoxyribonuclease activity);GO:0008853(exodeoxyribonuclease III activity);GO:0042803(protein homodimerization activity)		mRNA	agilent G3 V3
A_32_P181020	5.12	4.78	4.95	7.14	7.07	7.08	0.697511	-0.519713	down	2.4234e-05	1	yes	CTTCCTTAGCTTTGCCCAGAGCACGGTTGTCCAGGATGACCCCAGGCTCGTTCATCTCTT	FALSE	NM_005510	ref|NM_005510|ens|ENST00000474587|ens|ENST00000480240|ens|ENST00000375356	DXO	decapping exoribonuclease	ref|Homo sapiens decapping exoribonuclease (DXO), mRNA [NM_005510]	chrHSCHR6_MHC_MCF	32014034	32015081	GO:0000166(nucleotide binding);GO:0000287(magnesium ion binding);GO:0003729(mRNA binding);GO:0005654(nucleoplasm);GO:0005737(cytoplasm);GO:0005886(plasma membrane);GO:0006402(mRNA catabolic process);GO:0008152(metabolic process);GO:0008409(5'-3' exonuclease activity);GO:0034353(RNA pyrophosphohydrolase activity);GO:0050779(RNA destabilization);GO:0071028(nuclear mRNA surveillance);GO:0090305(nucl…		mRNA	agilent G3 V3
A_23_P103532	13.41	13.47	13.33	12.38	12.3	12.28	1.08793	0.12159	up	2.4264e-05	1	yes	CTGCCACCCCCTGATCTATGGACTCTGGAACAAGACAGTTCGCAAAGAACTACTGGGCAT	FALSE	NM_001267609	ref|NM_001267609|ref|NM_001267610|ref|NM_153832|ref|NM_001267611	GPR161	G protein-coupled receptor 161	ref|Homo sapiens G protein-coupled receptor 161 (GPR161), transcript variant 1, mRNA [NM_001267609]	chr1	168054512	168106536	GO:0004930(G-protein coupled receptor activity);GO:0007186(G-protein coupled receptor signaling pathway);GO:0007275(multicellular organismal development);GO:0016021(integral to membrane);GO:0030666(endocytic vesicle membrane);GO:0030819(positive regulation of cAMP biosynthetic process);GO:0055037(recycling endosome);GO:0060170(cilium membrane);GO:0072372(primary cilium)		mRNA	agilent G3 V3
A_33_P3242798	2.04	2.11	2.14	4.51	4.86	4.52	0.452844	-1.14291	down	2.4293e-05	1	yes	CCCAAGGGCAGCCTTTGTTACTTTTAAATATTTTCTGTTATTACAAGTGCTCTAATTGTG	FALSE	NM_001875	ref|NM_001875|ref|NM_001122633|ref|NM_001122634|ens|ENST00000233072	CPS1	carbamoyl-phosphate synthase 1, mitochondrial	ref|Homo sapiens carbamoyl-phosphate synthase 1, mitochondrial (CPS1), transcript variant 2, mRNA [NM_001875]	chr2	211536336	211543831	GO:0000050(urea cycle);GO:0004087(carbamoyl-phosphate synthase (ammonia) activity);GO:0004088(carbamoyl-phosphate synthase (glutamine-hydrolyzing) activity);GO:0004175(endopeptidase activity);GO:0005509(calcium ion binding);GO:0005515(protein binding);GO:0005524(ATP binding);GO:0005543(phospholipid binding);GO:0005730(nucleolus);GO:0005743(mitochondrial inner membrane);GO:0005759(mitochondrial ma…	01200(Carbon metabolism);01230(Biosynthesis of amino acids);00910(Nitrogen metabolism);00250(Alanine, aspartate and glutamate metabolism);00330(Arginine and proline metabolism)	mRNA	agilent G3 V3
A_33_P3410849	14.28	14.31	14.18	15.53	15.41	15.41	0.922762	-0.11597	down	2.4414e-05	1	yes	TGTGAAGTCTTCCTCGCCCTCTGCCCTCTTGCTGCTTCTCCACATTGCCAGGAAAAGCTG	FALSE	NM_001013842	ref|NM_001013842|ref|NM_173686|ref|NM_001198827|ens|ENST00000409586	C8orf58	chromosome 8 open reading frame 58	ref|Homo sapiens chromosome 8 open reading frame 58 (C8orf58), transcript variant 1, mRNA [NM_001013842]	chr8	22459308	22460099			mRNA	agilent G3 V3
A_23_P391764	2.16	2.31	2.15	4.8	5.22	5.04	0.439575	-1.18582	down	2.4416e-05	1	yes	CCAATTTACAAACCGGTGGTTTTCTGGTTTGGTTTTGTTTTCTGCTTTTACTTCCATCTC	FALSE	NM_198679	ref|NM_198679|ens|ENST00000372190|ens|ENST00000372189|ref|XM_005272185	RAPGEF1	Rap guanine nucleotide exchange factor (GEF) 1	ref|Homo sapiens Rap guanine nucleotide exchange factor (GEF) 1 (RAPGEF1), transcript variant 2, mRNA [NM_198679]	chr9	134452160	134585229	GO:0000186(activation of MAPKK activity);GO:0001568(blood vessel development);GO:0005515(protein binding);GO:0005768(endosome);GO:0005769(early endosome);GO:0005829(cytosol);GO:0007165(signal transduction);GO:0007169(transmembrane receptor protein tyrosine kinase signaling pathway);GO:0010976(positive regulation of neuron projection development);GO:0016337(cell-cell adhesion);GO:0017034(Rap guany…	04015(Rap1 signaling pathway);04510(Focal adhesion);04910(Insulin signaling pathway);04722(Neurotrophin signaling pathway);05211(Renal cell carcinoma)	mRNA	agilent G3 V3
A_24_P382489	3.78	3.47	3.31	6.62	6.83	6.72	0.52355	-0.933601	down	2.4481e-05	1	yes	CTTTCCTGGGCACTGTGGTTTTATTTCCTAATTGATTTAAGAAATAAACCTGAAGACCGT	FALSE	ENST00000594962	ens|ENST00000594962|ens|ENST00000252595|ref|XM_006722749|gb|AK131101	SLC27A1	solute carrier family 27 (fatty acid transporter), member 1	ens|solute carrier family 27 (fatty acid transporter), member 1 [Source:HGNC Symbol;Acc:HGNC:10995] [ENST00000594962]	chr19	17606224	17616977	GO:0000166(nucleotide binding);GO:0001579(medium-chain fatty acid transport);GO:0001676(long-chain fatty acid metabolic process);GO:0004467(long-chain fatty acid-CoA ligase activity);GO:0005783(endoplasmic reticulum);GO:0005886(plasma membrane);GO:0006646(phosphatidylethanolamine biosynthetic process);GO:0006654(phosphatidic acid biosynthetic process);GO:0006655(phosphatidylglycerol biosynthetic …	03320(PPAR signaling pathway)	mRNA	agilent G3 V3
A_23_P159125	1.94	2.32	1.89	5.58	5.74	5.96	0.355903	-1.49044	down	2.4579e-05	1	yes	ACTATCTGCCATGTGAGTTGGGCAAATTGTTGACCACCTCTGAGCCTTGAAAAAGTAGGA	FALSE	NM_004695	ref|NM_004695|ref|NM_001271765|ens|ENST00000450736|ens|ENST00000580123	SLC16A5	solute carrier family 16 (monocarboxylate transporter), member 5	ref|Homo sapiens solute carrier family 16 (monocarboxylate transporter), member 5 (SLC16A5), transcript variant 1, mRNA [NM_004695]	chr17	73085032	73102246	GO:0005887(integral to plasma membrane);GO:0008028(monocarboxylic acid transmembrane transporter activity);GO:0015129(lactate transmembrane transporter activity);GO:0015293(symporter activity);GO:0015355(secondary active monocarboxylate transmembrane transporter activity);GO:0015718(monocarboxylic acid transport);GO:0016020(membrane);GO:0035879(plasma membrane lactate transport)		mRNA	agilent G3 V3
A_23_P44760	2.38	2.58	2.45	3.93	4.06	3.95	0.620603	-0.688257	down	2.4597e-05	1	yes	TACATGCAGAAGTTTGGGGCTGTTTACAAACCCAAAGAGGACACTGAATTAGAGTGACTG	FALSE	NM_014159	ref|NM_014159|ens|ENST00000409792|ens|ENST00000445387|ens|ENST00000330022	SETD2	SET domain containing 2	ref|Homo sapiens SET domain containing 2 (SETD2), mRNA [NM_014159]	chr3	47058180	47205457	GO:0001525(angiogenesis);GO:0001763(morphogenesis of a branching structure);GO:0001843(neural tube closure);GO:0005515(protein binding);GO:0005654(nucleoplasm);GO:0005694(chromosome);GO:0006298(mismatch repair);GO:0006325(chromatin organization);GO:0006355(regulation of transcription, DNA-dependent);GO:0006368(transcription elongation from RNA polymerase II promoter);GO:0010793(regulation of mRNA…	00310(Lysine degradation)	mRNA	agilent G3 V3
A_33_P3234197	2.02	1.88	2.28	5.87	5.96	5.53	0.355991	-1.49009	down	2.4612e-05	1	yes	CCCTGCCAAGGTCTTCACTGTATATATTTTGTGTGTTCTTCTGAAACTCTTGATTTCTTA	FALSE	NM_025188	ref|NM_025188|ref|NM_001145635|ens|ENST00000256649|ens|ENST00000369464	TRIM45	tripartite motif containing 45	ref|Homo sapiens tripartite motif containing 45 (TRIM45), transcript variant 1, mRNA [NM_025188]	chr1	117653680	117664384	GO:0005654(nucleoplasm);GO:0005737(cytoplasm);GO:0008270(zinc ion binding);GO:0045171(intercellular bridge);GO:0060348(bone development)		mRNA	agilent G3 V3
A_23_P73023	7.72	7.64	7.63	8.49	8.59	8.52	0.898047	-0.155137	down	2.4717e-05	1	yes	TGAGTACCACGTCCTTCAAGAAGAACTTATCGATTCCTCTCCTCTCAGTGACAACCAAAG	FALSE	NM_015173	ref|NM_015173|ref|NM_001253912|ref|NM_001253913|ref|NM_001253914	TBC1D1	TBC1 (tre-2/USP6, BUB2, cdc16) domain family, member 1	ref|Homo sapiens TBC1 (tre-2/USP6, BUB2, cdc16) domain family, member 1 (TBC1D1), transcript variant 1, mRNA [NM_015173]	chr4	38134380	38138870	GO:0005097(Rab GTPase activator activity);GO:0005515(protein binding);GO:0005634(nucleus);GO:0005829(cytosol);GO:0032851(positive regulation of Rab GTPase activity);GO:0032880(regulation of protein localization);GO:0061024(membrane organization)	04152(AMPK signaling pathway)	mRNA	agilent G3 V3
A_23_P26905	2.38	2.7	2.39	5.4	5.18	5.46	0.465711	-1.10249	down	2.4828e-05	1	yes	ATTTCTGTGTGGCCTGGTTATTTGGAAACTATGCAGTCCTCATTGGAACAACTTTATTCG	FALSE	NM_007215	ref|NM_007215|ens|ENST00000577506|ens|ENST00000582501|ens|ENST00000539111	POLG2	polymerase (DNA directed), gamma 2, accessory subunit	ref|Homo sapiens polymerase (DNA directed), gamma 2, accessory subunit (POLG2), mRNA [NM_007215]	chr17	62476464	62480347	GO:0000262(mitochondrial chromosome);GO:0003677(DNA binding);GO:0003887(DNA-directed DNA polymerase activity);GO:0005515(protein binding);GO:0005759(mitochondrial matrix);GO:0006260(DNA replication);GO:0006261(DNA-dependent DNA replication);GO:0006264(mitochondrial DNA replication);GO:0006281(DNA repair);GO:0006996(organelle organization);GO:0007005(mitochondrion organization);GO:0042645(mitochon…		mRNA	agilent G3 V3
A_23_P251316	4.84	4.58	4.56	6.76	6.67	6.65	0.696215	-0.522395	down	2.4884e-05	1	yes	TAGAAACTACCAATCCCAACTACGTAATAGGAAAATGTAGGATCAAAAGGCCCATGTATA	FALSE	NM_001331	ref|NM_001331|ref|NM_001085458|ref|NM_001085459|ref|NM_001206885	CTNND1	catenin (cadherin-associated protein), delta 1	ref|Homo sapiens catenin (cadherin-associated protein), delta 1 (CTNND1), transcript variant 3, mRNA [NM_001331]	chr11	57529232	57586651	GO:0005102(receptor binding);GO:0005515(protein binding);GO:0005634(nucleus);GO:0005737(cytoplasm);GO:0005829(cytosol);GO:0005886(plasma membrane);GO:0005911(cell-cell junction);GO:0005915(zonula adherens);GO:0006351(transcription, DNA-dependent);GO:0006355(regulation of transcription, DNA-dependent);GO:0007155(cell adhesion);GO:0007420(brain development);GO:0016055(Wnt receptor signaling pathway…	04015(Rap1 signaling pathway);04520(Adherens junction);04670(Leukocyte transendothelial migration)	mRNA	agilent G3 V3
A_23_P213863	1.92	2.14	1.89	5.57	5.47	5.98	0.349589	-1.51627	down	2.4884e-05	1	yes	ATTCTGCAAAGCAGACTCGTCAGAAAGTTGCTGTGAACTGGACCAACTTCAGCCTCAAGA	FALSE	NM_001190946	ref|NM_001190946|ref|NR_024019|ens|ENST00000507212|ens|ENST00000504130	FAM193B	family with sequence similarity 193, member B	ref|Homo sapiens family with sequence similarity 193, member B (FAM193B), transcript variant 3, mRNA [NM_001190946]	chr5	176946784	176981508	GO:0005634(nucleus);GO:0005654(nucleoplasm);GO:0005730(nucleolus);GO:0005737(cytoplasm)		mRNA	agilent G3 V3
A_23_P434944	1.9	2.01	1.97	4.03	4.37	4.14	0.4689	-1.09265	down	2.4903e-05	1	yes	TGTGGCTGGTTTAGCTAGAGAGTGAACTCTCAAAGGTATCAAAACTGTGCTTCCATTATT	FALSE	NM_004516	ref|NM_004516|ref|NM_001137673|ref|NM_153464|ens|ENST00000407004	ILF3	interleukin enhancer binding factor 3, 90kDa	ref|Homo sapiens interleukin enhancer binding factor 3, 90kDa (ILF3), transcript variant 2, mRNA [NM_004516]	chr19	10764937	10796443	GO:0003677(DNA binding);GO:0003723(RNA binding);GO:0003725(double-stranded RNA binding);GO:0005515(protein binding);GO:0005634(nucleus);GO:0005654(nucleoplasm);GO:0005730(nucleolus);GO:0005737(cytoplasm);GO:0005739(mitochondrion);GO:0006351(transcription, DNA-dependent);GO:0006468(protein phosphorylation);GO:0016020(membrane);GO:0017148(negative regulation of translation);GO:0030529(ribonucleopro…		mRNA	agilent G3 V3
A_23_P159671	4.53	4.5	4.26	6.28	6.36	6.38	0.698738	-0.517176	down	3.5053e-05	1	yes	AGGAGGAATTGGAAATTGGTCTCTTTTGAGTGCAGAGGGAACTGAGACGCCAGCTTAAAT	FALSE	NM_000292	ref|NM_000292|ens|ENST00000469485|ens|ENST00000481718|ens|ENST00000379942	PHKA2	phosphorylase kinase, alpha 2 (liver)	ref|Homo sapiens phosphorylase kinase, alpha 2 (liver) (PHKA2), mRNA [NM_000292]	chrX	18911566	18913360	GO:0004553(hydrolase activity, hydrolyzing O-glycosyl compounds);GO:0004689(phosphorylase kinase activity);GO:0005516(calmodulin binding);GO:0005829(cytosol);GO:0005886(plasma membrane);GO:0005964(phosphorylase kinase complex);GO:0005975(carbohydrate metabolic process);GO:0005980(glycogen catabolic process);GO:0006006(glucose metabolic process);GO:0006091(generation of precursor metabolites and e…	04020(Calcium signaling pathway);04910(Insulin signaling pathway);04922(Glucagon signaling pathway)	mRNA	agilent G3 V3
A_24_P183292	1.88	1.99	1.91	4.06	4.21	3.88	0.47572	-1.07181	down	3.5061e-05	1	yes	ATGACTTGCAGGCACAATATCTAGTACTGCAACTGCCAGAACTTGGTATTGTAGCTGCTG	FALSE	ENST00000412431	ens|ENST00000412431|linc|lnc-IL17B-2:1|linc|lnc-IL17B-2:2|gb|AF119911	CSNK1A1	casein kinase 1, alpha 1	ens|casein kinase 1, alpha 1 [Source:HGNC Symbol;Acc:HGNC:2451] [ENST00000412431]	chr5	148874848	148931007	GO:0000777(condensed chromosome kinetochore);GO:0004672(protein kinase activity);GO:0004674(protein serine/threonine kinase activity);GO:0005515(protein binding);GO:0005524(ATP binding);GO:0005737(cytoplasm);GO:0005813(centrosome);GO:0005829(cytosol);GO:0005847(mRNA cleavage and polyadenylation specificity factor complex);GO:0006468(protein phosphorylation);GO:0006909(phagocytosis);GO:0007067(mit…	04310(Wnt signaling pathway);04340(Hedgehog signaling pathway)	mRNA	agilent G3 V3
A_33_P3527721	1.99	1.97	2.15	3.99	4.18	4.27	0.491158	-1.02574	down	3.5076e-05	1	yes	TGTTTGCATTACGCTAGGTCAATTCCATTGTCCTTAAAAAATGAGAACCTTTCTGATTTG	FALSE	AK094436	gb|AK094436|tc|THC2615581	LOC284219	uncharacterized LOC284219	gb|Homo sapiens cDNA FLJ37117 fis, clone BRACE2022270. [AK094436]	chr18	8765373	8767754			mRNA	agilent G3 V3
A_23_P76159	1.98	2.16	1.96	4.69	4.45	4.36	0.451852	-1.14608	down	3.5081e-05	1	yes	TATTGTGTTTACTACTTGTGATCATGTAGTTGTGCCTTACTTTGTGAGAAAGGTTAGCTC	FALSE	NM_003566	ref|NM_003566|ref|XM_006719631|gb|AF173389|gb|BX648463	EEA1	early endosome antigen 1	ref|Homo sapiens early endosome antigen 1 (EEA1), mRNA [NM_003566]	chr12	93164416	93323107	GO:0005515(protein binding);GO:0005516(calmodulin binding);GO:0005545(1-phosphatidylinositol binding);GO:0005737(cytoplasm);GO:0005769(early endosome);GO:0005829(cytosol);GO:0005969(serine-pyruvate aminotransferase complex);GO:0006897(endocytosis);GO:0006906(vesicle fusion);GO:0008270(zinc ion binding);GO:0016020(membrane);GO:0016189(synaptic vesicle to endosome fusion);GO:0019897(extrinsic to pl…	04144(Endocytosis);04145(Phagosome);05152(Tuberculosis)	mRNA	agilent G3 V3
A_33_P3236921	7.34	7.2	7.2	6.08	5.96	5.99	1.20577	0.269953	up	3.5281e-05	1	yes	CAGGTAAATCTGAAGTATCTGCTGAAACTGAAATTCAATTTTAAGACCTCCCTGTGGTAA	FALSE	NM_001618	ref|NM_001618|ens|ENST00000491816|ens|ENST00000463968|ens|ENST00000490921	PARP1	poly (ADP-ribose) polymerase 1	ref|Homo sapiens poly (ADP-ribose) polymerase 1 (PARP1), mRNA [NM_001618]	chr1	226549408	226550861	GO:0000122(negative regulation of transcription from RNA polymerase II promoter);GO:0000723(telomere maintenance);GO:0003677(DNA binding);GO:0003950(NAD+ ADP-ribosyltransferase activity);GO:0005515(protein binding);GO:0005634(nucleus);GO:0005635(nuclear envelope);GO:0005654(nucleoplasm);GO:0005667(transcription factor complex);GO:0005730(nucleolus);GO:0006281(DNA repair);GO:0006284(base-excision …	03410(Base excision repair);04064(NF-kappa B signaling pathway)	mRNA	agilent G3 V3
A_33_P3219303	14.64	14.65	14.61	13.85	13.72	13.75	1.06244	0.0873807	up	3.5408e-05	1	yes	CCTGTGCCCCCCACAGATGACTCCAAGGAAGCTCAGATGCCTGCAGTCATTAGGTTTTAG	FALSE	NM_001807	ref|NM_001807|ens|ENST00000351304|ens|ENST00000372080|gb|S79774	CEL	carboxyl ester lipase	ref|Homo sapiens carboxyl ester lipase (CEL), mRNA [NM_001807]	chr9	135937360	135947248	GO:0003824(catalytic activity);GO:0004771(sterol esterase activity);GO:0004806(triglyceride lipase activity);GO:0005515(protein binding);GO:0005576(extracellular region);GO:0005615(extracellular space);GO:0005737(cytoplasm);GO:0006629(lipid metabolic process);GO:0006641(triglyceride metabolic process);GO:0006707(cholesterol catabolic process);GO:0008201(heparin binding);GO:0009062(fatty acid cata…	00100(Steroid biosynthesis);00561(Glycerolipid metabolism);04972(Pancreatic secretion);04975(Fat digestion and absorption)	mRNA	agilent G3 V3
A_23_P51039	5.46	5.4	5.49	4.13	4.07	4.26	1.3122	0.391987	up	3.5448e-05	1	yes	CACCTCGGATGGAGGTTACTCTTTCAAGTATGAGACAGTGCCCAACCTTCTCACGCAGCA	FALSE	NM_002191	ref|NM_002191|ens|ENST00000243786|gb|BT006954|gb|DQ890602	INHA	inhibin, alpha	ref|Homo sapiens inhibin, alpha (INHA), mRNA [NM_002191]	chr2	220436912	220440435	GO:0001501(skeletal system development);GO:0001541(ovarian follicle development);GO:0001750(photoreceptor outer segment);GO:0001917(photoreceptor inner segment);GO:0005102(receptor binding);GO:0005125(cytokine activity);GO:0005160(transforming growth factor beta receptor binding);GO:0005179(hormone activity);GO:0005515(protein binding);GO:0005576(extracellular region);GO:0007050(cell cycle arrest…		mRNA	agilent G3 V3
A_21_P0011848	2.03	2.42	1.99	5.97	5.77	5.6	0.371396	-1.42897	down	3.5509e-05	1	yes	ATCTATATTGTTCTCCACAGTTACTGGGTCACCACATAGCAGGCATTCAATAAAAACGTG	FALSE	XM_005263848	ref|XM_005263848|ref|XM_005275929|ref|XM_005276219|linc|TCONS_l2_00013966	LOC100506922	basic proline-rich protein-like	ref|PREDICTED: Homo sapiens basic proline-rich protein-like (LOC100506922), mRNA [XM_005263848]	chr2	128146104	128146926			mRNA	agilent G3 V3
A_23_P127385	12.64	12.51	12.62	11.6	11.53	11.5	1.09067	0.125218	up	3.5524e-05	1	yes	TGGGGAAACCCCTCCCTACTGTTGGATGTATGTGTGACAAGTGTGTCTCCTGTGCTGCGA	FALSE	NM_000256	ref|NM_000256|ens|ENST00000256993|ens|ENST00000399249|ens|ENST00000545968	MYBPC3	myosin binding protein C, cardiac	ref|Homo sapiens myosin binding protein C, cardiac (MYBPC3), mRNA [NM_000256]	chr11	47352956	47374253	GO:0001671(ATPase activator activity);GO:0002027(regulation of heart rate);GO:0003007(heart morphogenesis);GO:0003779(actin binding);GO:0005829(cytosol);GO:0005863(striated muscle myosin thick filament);GO:0006942(regulation of striated muscle contraction);GO:0007155(cell adhesion);GO:0008307(structural constituent of muscle);GO:0014705(C zone);GO:0017022(myosin binding);GO:0030017(sarcomere);GO:…	05410(Hypertrophic cardiomyopathy (HCM));05414(Dilated cardiomyopathy (DCM))	mRNA	agilent G3 V3
A_32_P182662	2.01	1.87	2.12	4.66	5.02	5.01	0.408441	-1.2918	down	3.5543e-05	1	yes	GAACTTCTGTGAATTTTACCACTCAGTAGAAACCATCATAGCTCTGTGTAGCGTATTCAC	FALSE	NM_022831	ref|NM_022831|ens|ENST00000495670|ens|ENST00000474863|gb|AK301870	AIDA	axin interactor, dorsalization associated	ref|Homo sapiens axin interactor, dorsalization associated (AIDA), mRNA [NM_022831]	chr1	222842912	222886526	GO:0005575(cellular_component);GO:0005737(cytoplasm);GO:0009953(dorsal/ventral pattern formation);GO:0019904(protein domain specific binding);GO:0043496(regulation of protein homodimerization activity);GO:0043508(negative regulation of JUN kinase activity);GO:0046329(negative regulation of JNK cascade)		mRNA	agilent G3 V3
A_24_P284353	1.9	2.03	2	4.95	5.45	5.34	0.376747	-1.40833	down	3.5582e-05	1	yes	GGATATGTGTTGGAATAATTACGTCTTGAGTCTGGGATTATCCGCATTGTATTTAGTGCT	FALSE	NM_032354	ref|NM_032354|ref|NM_183065|ens|ENST00000316425|ens|ENST00000533070	TMEM107	transmembrane protein 107	ref|Homo sapiens transmembrane protein 107 (TMEM107), transcript variant 1, mRNA [NM_032354]	chr17	8077902	8079694	GO:0003674(molecular_function);GO:0005575(cellular_component);GO:0008150(biological_process);GO:0016021(integral to membrane);GO:0021532(neural tube patterning);GO:0042384(cilium assembly);GO:0042733(embryonic digit morphogenesis)		mRNA	agilent G3 V3
A_23_P364890	2.03	1.9	2.33	5.3	5.49	5.65	0.380779	-1.39298	down	3.5583e-05	1	yes	CTGGTGCATGCTAGTGGGCATGGGATCAGCCAAGCTTCGTTCCATCTTTTCCTAAAGGTC	FALSE	NM_014771	ref|NM_014771|ref|NM_001207033|ref|NM_001207034|ens|ENST00000357890	RNF40	ring finger protein 40, E3 ubiquitin protein ligase	ref|Homo sapiens ring finger protein 40, E3 ubiquitin protein ligase (RNF40), transcript variant 1, mRNA [NM_014771]	chr16	30773640	30785837	GO:0000151(ubiquitin ligase complex);GO:0004842(ubiquitin-protein ligase activity);GO:0005515(protein binding);GO:0005634(nucleus);GO:0005654(nucleoplasm);GO:0006511(ubiquitin-dependent protein catabolic process);GO:0008270(zinc ion binding);GO:0010390(histone monoubiquitination);GO:0016020(membrane);GO:0016874(ligase activity);GO:0017075(syntaxin-1 binding);GO:0031625(ubiquitin protein ligase bi…		mRNA	agilent G3 V3
A_23_P91657	2.11	2.2	2.42	5.41	5.5	5.84	0.401791	-1.31548	down	3.5586e-05	1	yes	ATGTACAAGGATTAAATGACAGTGTGACTCTAGATGATCTGGCAGACTTCTTTAAGCAGT	FALSE	NM_013986	ref|NM_013986|ref|NM_005243|ref|NM_001163285|ref|NM_001163286	EWSR1	EWS RNA-binding protein 1	ref|Homo sapiens EWS RNA-binding protein 1 (EWSR1), transcript variant 1, mRNA [NM_013986]	chr22	29663998	29696514	GO:0000166(nucleotide binding);GO:0003723(RNA binding);GO:0005515(protein binding);GO:0005516(calmodulin binding);GO:0005634(nucleus);GO:0005654(nucleoplasm);GO:0005730(nucleolus);GO:0005737(cytoplasm);GO:0005886(plasma membrane);GO:0006351(transcription, DNA-dependent);GO:0006355(regulation of transcription, DNA-dependent);GO:0008270(zinc ion binding);GO:0042802(identical protein binding)	05202(Transcriptional misregulation in cancers)	mRNA	agilent G3 V3
A_22_P00014648	6.8	6.73	6.65	5.3	5.1	5.23	1.29111	0.368608	up	3.575e-05	1	yes	CATCATGAATACAAAGATAAGCAAGACAAACTTCAAGGGGCTCACCACCTAATAAATATT	FALSE	XR_242525	ref|XR_242525|ref|XR_250458|ref|XR_252505|linc|lnc-SLC1A1-1:1	LOC101929330	uncharacterized LOC101929330	ref|PREDICTED: Homo sapiens uncharacterized LOC101929330 (LOC101929330), ncRNA [XR_242525]	chr9	4299389	4307343			mRNA	agilent G3 V3
A_23_P37359	6.86	6.63	6.76	8.44	8.39	8.3	0.80581	-0.311489	down	3.5758e-05	1	yes	CTCGTGACAGAACCTTTCAGCATAACGCCTCACATCCCAAGTCTATACCCTTACCTGAAG	FALSE	NM_014430	ref|NM_014430|ens|ENST00000336557|ens|ENST00000258807|ens|ENST00000554411	CIDEB	cell death-inducing DFFA-like effector b	ref|Homo sapiens cell death-inducing DFFA-like effector b (CIDEB), mRNA [NM_014430]	chr14	24774392	24780628	GO:0005515(protein binding);GO:0005811(lipid particle);GO:0005829(cytosol);GO:0006915(apoptotic process);GO:0008630(DNA damage response, signal transduction resulting in induction of apoptosis);GO:0010942(positive regulation of cell death);GO:0042802(identical protein binding);GO:0042981(regulation of apoptotic process);GO:0048471(perinuclear region of cytoplasm);GO:0090200(positive regulation of…		mRNA	agilent G3 V3
A_32_P505730	9.94	9.97	9.86	8.61	8.76	8.75	1.13974	0.188704	up	3.579e-05	1	yes	AATATAAAAGCATCATTTCCTTTGAGAAAAACATGTTTCCCCCTTGACTTGCTATTAGGG	FALSE	ENST00000304890	ens|ENST00000304890|ens|ENST00000438214|ens|ENST00000448990|ens|ENST00000452102	HLA-DPB2	major histocompatibility complex, class II, DP beta 2 (pseudogene)	ens|major histocompatibility complex, class II, DP beta 2 (pseudogene) [Source:HGNC Symbol;Acc:HGNC:4941] [ENST00000304890]	chrHSCHR6_MHC_SSTO	33219848	33226556			mRNA	agilent G3 V3
A_33_P3359354	13.72	13.75	13.66	12.44	12.39	12.57	1.09973	0.137153	up	3.5824e-05	1	yes	TCGAGTTCTGTTTCCGTGGAAAATGTGCACCTTGGAAACCGCATGACAGCCCCCTCGGCA	FALSE	NM_001282671	ref|NM_001282671|ref|NM_001146310|ref|NM_001282672|ref|NM_001282673	C1orf86	chromosome 1 open reading frame 86	ref|Homo sapiens chromosome 1 open reading frame 86 (C1orf86), transcript variant 7, mRNA [NM_001282671]	chr1	2115917	2126180	GO:0005515(protein binding);GO:0005654(nucleoplasm);GO:0005694(chromosome);GO:0006974(response to DNA damage stimulus);GO:0019985(translesion synthesis);GO:0030054(cell junction);GO:0031593(polyubiquitin binding);GO:0043130(ubiquitin binding);GO:0043240(Fanconi anaemia nuclear complex);GO:0046872(metal ion binding);GO:0070530(K63-linked polyubiquitin binding)		mRNA	agilent G3 V3
A_24_P370887	2.32	2.34	2.79	5.87	6.09	5.92	0.416667	-1.26303	down	3.5828e-05	1	yes	AAACTTTGTCATCGGAAAAACTTTTCTTGTATGCATGAGACTCAACATCAGGATCCACAG	FALSE	NM_004781	ref|NM_004781|ens|ENST00000054666|gb|BC003570|gb|BC007050	VAMP3	vesicle-associated membrane protein 3	ref|Homo sapiens vesicle-associated membrane protein 3 (VAMP3), mRNA [NM_004781]	chr1	7831329	7841492	GO:0000149(SNARE binding);GO:0001921(positive regulation of receptor recycling);GO:0005484(SNAP receptor activity);GO:0005515(protein binding);GO:0005622(intracellular);GO:0005829(cytosol);GO:0005886(plasma membrane);GO:0006461(protein complex assembly);GO:0006887(exocytosis);GO:0006904(vesicle docking involved in exocytosis);GO:0006906(vesicle fusion);GO:0007269(neurotransmitter secretion);GO:00…	04130(SNARE interactions in vesicular transport);04145(Phagosome)	mRNA	agilent G3 V3
A_23_P105066	5.02	4.48	4.89	8.53	8.63	8.84	0.553462	-0.853445	down	3.5969e-05	1	yes	CTCATGTGTGTAAGCTCATGAAGATCTGCATGAATGAAGACCCTGCAAAGCGACCCAAAT	FALSE	NM_001014795	ref|NM_001014795|ref|NM_004517|ref|NM_001014794|ref|NM_001278441	ILK	integrin-linked kinase	ref|Homo sapiens integrin-linked kinase (ILK), transcript variant 3, mRNA [NM_001014795]	chr11	6624961	6632102	GO:0001658(branching involved in ureteric bud morphogenesis);GO:0001725(stress fiber);GO:0001954(positive regulation of cell-matrix adhesion);GO:0004674(protein serine/threonine kinase activity);GO:0004871(signal transducer activity);GO:0005178(integrin binding);GO:0005515(protein binding);GO:0005524(ATP binding);GO:0005654(nucleoplasm);GO:0005737(cytoplasm);GO:0005829(cytosol);GO:0005886(plasma …	04510(Focal adhesion);03320(PPAR signaling pathway);05213(Endometrial cancer);05100(Bacterial invasion of epithelial cells)	mRNA	agilent G3 V3
A_32_P3556	1.9	2.25	1.86	4.93	5.15	4.92	0.400667	-1.31953	down	3.612e-05	1	yes	TGAAAAGGAAAATGATGCGGTAACAATTCAGGTTTTAAACCAGCTTATCCAAAAGATTCG	FALSE	NM_018206	ref|NM_018206|ens|ENST00000568784|ref|XM_005256045|gb|AB463339	VPS35	vacuolar protein sorting 35 homolog (S. cerevisiae)	ref|Homo sapiens vacuolar protein sorting 35 homolog (S. cerevisiae) (VPS35), mRNA [NM_018206]	chr16	46690056	46723104	GO:0005515(protein binding);GO:0005765(lysosomal membrane);GO:0005768(endosome);GO:0005769(early endosome);GO:0005770(late endosome);GO:0005829(cytosol);GO:0006886(intracellular protein transport);GO:0008565(protein transporter activity);GO:0030904(retromer complex);GO:0042147(retrograde transport, endosome to Golgi);GO:0045056(transcytosis);GO:0070062(extracellular vesicular exosome)		mRNA	agilent G3 V3
A_33_P3235990	1.97	1.86	2.11	3.94	3.9	4.11	0.497071	-1.00848	down	3.6128e-05	1	yes	GCATGTTTGGCGTCATTCCTAAGAGCCATGTAATTTTAAACTTTTAATTGCAGTTAGTGA	FALSE	NM_007039	ref|NM_007039|ens|ENST00000556564|ens|ENST00000328736|ref|XM_005267287	PTPN21	protein tyrosine phosphatase, non-receptor type 21	ref|Homo sapiens protein tyrosine phosphatase, non-receptor type 21 (PTPN21), mRNA [NM_007039]	chr14	88932120	89016966	GO:0004725(protein tyrosine phosphatase activity);GO:0005515(protein binding);GO:0005737(cytoplasm);GO:0005856(cytoskeleton);GO:0006470(protein dephosphorylation);GO:0035335(peptidyl-tyrosine dephosphorylation)		mRNA	agilent G3 V3
A_33_P3248137	8.38	8.45	8.39	9.25	9.2	9.32	0.908174	-0.138959	down	3.614e-05	1	yes	GTGCTGTACGCCTGGGACAATGGCCACCAGCTCACCTACACCCTCCACTTCGTGGTCTGA	FALSE	NM_182487	ref|NM_182487|ref|NM_001282715|ens|ENST00000373580|ens|ENST00000288815	OLFML2A	olfactomedin-like 2A	ref|Homo sapiens olfactomedin-like 2A (OLFML2A), transcript variant 1, mRNA [NM_182487]	chr9	127563152	127577164	GO:0005576(extracellular region);GO:0030198(extracellular matrix organization);GO:0031012(extracellular matrix);GO:0042803(protein homodimerization activity);GO:0050840(extracellular matrix binding)		mRNA	agilent G3 V3
A_33_P3386572	8.03	8.16	8.05	6.84	6.81	6.95	1.1767	0.234745	up	3.6169e-05	1	yes	TTTTTGATTAAATGAATGAGTAAGTTGGGCCTGCTCCCAAGCACTAAGCCCTGAGGTCAG	FALSE	ENST00000497451	ens|ENST00000497451|tc|THC2644690	AGBL4	ATP/GTP binding protein-like 4	ens|ATP/GTP binding protein-like 4 [Source:HGNC Symbol;Acc:HGNC:25892] [ENST00000497451]	chr1	49992900	50317190	GO:0004181(metallocarboxypeptidase activity);GO:0005794(Golgi apparatus);GO:0005814(centriole);GO:0005829(cytosol);GO:0006508(proteolysis);GO:0008270(zinc ion binding);GO:0015631(tubulin binding);GO:0035609(C-terminal protein deglutamylation);GO:0035610(protein side chain deglutamylation);GO:0036064(cilium basal body)		mRNA	agilent G3 V3
A_24_P317835	5.3	5.63	5.32	8.35	8.08	8.14	0.661376	-0.596458	down	3.6376e-05	1	yes	TCTTGCTTTGTGTCCCATTCCATCTCTTGAAAAAATGTAGTCTTTGAATGTGTGAAAATC	FALSE	NM_019892	ref|NM_019892|ens|ENST00000371712|ref|XM_005266094|ref|XM_006717187	INPP5E	inositol polyphosphate-5-phosphatase, 72 kDa	ref|Homo sapiens inositol polyphosphate-5-phosphatase, 72 kDa (INPP5E), mRNA [NM_019892]	chr9	139323072	139334274	GO:0001726(ruffle);GO:0004439(phosphatidylinositol-4,5-bisphosphate 5-phosphatase activity);GO:0004445(inositol-polyphosphate 5-phosphatase activity);GO:0005829(cytosol);GO:0005856(cytoskeleton);GO:0005886(plasma membrane);GO:0005930(axoneme);GO:0006644(phospholipid metabolic process);GO:0006661(phosphatidylinositol biosynthetic process);GO:0006996(organelle organization);GO:0008150(biological_pr…	00562(Inositol phosphate metabolism);04070(Phosphatidylinositol signaling system)	mRNA	agilent G3 V3
A_33_P3417950	2.47	2.54	2.93	5.89	5.71	5.77	0.45711	-1.12939	down	3.6393e-05	1	yes	GCCTTAGTGGAGATTCCAGGTGAATATTTATGAAAAAGTCAACATTAGAACTGAAAATGG	FALSE	NM_005858	ref|NM_005858|ens|ENST00000598597|ens|ENST00000269701|ref|XM_005259706	AKAP8	A kinase (PRKA) anchor protein 8	ref|Homo sapiens A kinase (PRKA) anchor protein 8 (AKAP8), mRNA [NM_005858]	chr19	15464332	15483962	GO:0000793(condensed chromosome);GO:0001939(female pronucleus);GO:0003690(double-stranded DNA binding);GO:0005634(nucleus);GO:0005654(nucleoplasm);GO:0005739(mitochondrion);GO:0005794(Golgi apparatus);GO:0007067(mitosis);GO:0007076(mitotic chromosome condensation);GO:0007165(signal transduction);GO:0008270(zinc ion binding);GO:0016020(membrane);GO:0016363(nuclear matrix);GO:0034237(protein kinase…		mRNA	agilent G3 V3
A_33_P3382856	8.02	7.97	7.95	10.14	9.86	10.17	0.793503	-0.333692	down	3.645e-05	1	yes	TATTTGACTTTATGCTAGAAGATGAGGCTTCTGGGATAGGCCCAGAAGTTCCTGATGACC	FALSE	NM_133507	ref|NM_133507|ens|ENST00000456569|ens|ENST00000549513|ens|ENST00000441303	DCN	decorin	ref|Homo sapiens decorin (DCN), transcript variant E, mRNA [NM_133507]	chr12	91539040	91572329	GO:0001822(kidney development);GO:0001890(placenta development);GO:0005518(collagen binding);GO:0005539(glycosaminoglycan binding);GO:0005576(extracellular region);GO:0005578(proteinaceous extracellular matrix);GO:0005589(collagen type VI);GO:0005615(extracellular space);GO:0005796(Golgi lumen);GO:0005975(carbohydrate metabolic process);GO:0007519(skeletal muscle tissue development);GO:0007568(ag…	04350(TGF-beta signaling pathway);05205(Proteoglycans in cancer)	mRNA	agilent G3 V3
A_33_P3273459	2.01	2.04	2.16	4.34	4.09	4.41	0.483645	-1.04798	down	3.6469e-05	1	yes	GAAGCTAAGCTCACCAAAATCCTATTGGTTAATGTTTCTAGTGAATTTCCCAGAAACATT	FALSE	ENST00000466212	ens|ENST00000466212|ref|XR_241189|gb|AK128106|gb|BU624483	SPATA21	spermatogenesis associated 21	ens|spermatogenesis associated 21 [Source:HGNC Symbol;Acc:HGNC:28026] [ENST00000466212]	chr1	16722176	16763888	GO:0005509(calcium ion binding)		mRNA	agilent G3 V3
A_23_P303833	2.91	3.09	2.94	5.84	6	5.57	0.513498	-0.961569	down	3.6505e-05	1	yes	ATGCATGGTTTATTCCTCTGGCTTGGATGACAACAATACCCATAGTCAATTTTCCTATGT	FALSE	NM_174934	ref|NM_174934|ref|NM_001142349|ref|NM_001142348|ref|NR_024527	SCN4B	sodium channel, voltage gated, type IV beta subunit	ref|Homo sapiens sodium channel, voltage gated, type IV beta subunit (SCN4B), transcript variant 1, mRNA [NM_174934]	chr11	118004096	118013588	GO:0001518(voltage-gated sodium channel complex);GO:0005248(voltage-gated sodium channel activity);GO:0006814(sodium ion transport);GO:0010765(positive regulation of sodium ion transport);GO:0014704(intercalated disc);GO:0017080(sodium channel regulator activity);GO:0031226(intrinsic to plasma membrane);GO:0035725(sodium ion transmembrane transport);GO:0044325(ion channel binding);GO:0060048(card…	04261(Adrenergic signaling in cardiomyocytes)	mRNA	agilent G3 V3
A_23_P60376	8.05	7.91	7.94	9.46	9.68	9.63	0.830726	-0.267555	down	3.6582e-05	1	yes	TATGAGAGCGGACGGGCCATACCCAATAACCAGGTGCTTGGCAAAATCGAGCGGGCCATT	FALSE	NM_153200	ref|NM_153200|ref|NM_003792|ref|NM_001281299|ref|NM_001281298	EDF1	endothelial differentiation-related factor 1	ref|Homo sapiens endothelial differentiation-related factor 1 (EDF1), transcript variant beta, mRNA [NM_153200]	chr9	139756944	139760718	GO:0003700(sequence-specific DNA binding transcription factor activity);GO:0003713(transcription coactivator activity);GO:0004402(histone acetyltransferase activity);GO:0005515(protein binding);GO:0005516(calmodulin binding);GO:0005622(intracellular);GO:0005634(nucleus);GO:0005669(transcription factor TFIID complex);GO:0005730(nucleolus);GO:0005737(cytoplasm);GO:0006351(transcription, DNA-depende…		mRNA	agilent G3 V3
A_22_P00024701	8.01	7.98	8	7.09	7.14	6.99	1.13054	0.177009	up	3.6615e-05	1	yes	TGTCGGGCGAGGTGCGGTAGGTCAGGTTGTCCACCTTGAGGGAGGTCATACCCTCCACAT	FALSE	ENST00000588460	ens|ENST00000588460|linc|lnc-METTL23-1:1|gb|CU688225|gb|AF015189	MFSD11	major facilitator superfamily domain containing 11	ens|major facilitator superfamily domain containing 11 [Source:HGNC Symbol;Acc:HGNC:25458] [ENST00000588460]	chr17	74732392	74774654	GO:0003674(molecular_function);GO:0005575(cellular_component);GO:0008150(biological_process);GO:0016021(integral to membrane)		mRNA	agilent G3 V3
A_23_P323924	5.31	4.91	4.83	8.4	8.21	8.25	0.60539	-0.724063	down	3.6648e-05	1	yes	AGAGTTCAGTACCCCGTGCTTTCTTTACACTGGAGAGGAACTAAAAGGATCTCTGTGTCT	FALSE	NM_001002261	ref|NM_001002261|ref|NM_144588|ref|NM_001002262|ref|NM_001174119	ZFYVE27	zinc finger, FYVE domain containing 27	ref|Homo sapiens zinc finger, FYVE domain containing 27 (ZFYVE27), transcript variant 1, mRNA [NM_001002261]	chr10	99496880	99520663	GO:0005515(protein binding);GO:0005783(endoplasmic reticulum);GO:0005789(endoplasmic reticulum membrane);GO:0016021(integral to membrane);GO:0030424(axon);GO:0030425(dendrite);GO:0031175(neuron projection development);GO:0032584(growth cone membrane);GO:0046872(metal ion binding);GO:0048011(nerve growth factor receptor signaling pathway);GO:0055038(recycling endosome membrane);GO:0072659(protein …		mRNA	agilent G3 V3
A_33_P3423171	3.08	3.16	2.89	4.74	4.84	4.78	0.635794	-0.653369	down	3.6829e-05	1	yes	AGGAGCTGACCATAGTGGCAGGTGCTGTTTCCAACCAGCTCTTGGTCTGGTACCCAGCAA	FALSE	NM_018031	ref|NM_018031|ens|ENST00000488572|ens|ENST00000472878|ens|ENST00000461687	WDR6	WD repeat domain 6	ref|Homo sapiens WD repeat domain 6 (WDR6), mRNA [NM_018031]	chr3	49045500	49049225	GO:0005515(protein binding);GO:0005737(cytoplasm);GO:0005886(plasma membrane);GO:0007050(cell cycle arrest);GO:0008180(signalosome);GO:0008285(negative regulation of cell proliferation);GO:0010507(negative regulation of autophagy)		mRNA	agilent G3 V3
A_33_P3274199	9.65	9.7	9.79	10.62	10.61	10.67	0.91348	-0.130556	down	3.6856e-05	1	yes	GAAAAGGAGCCGCTTCTGCCTCCCTTGCCAAAACTCCGTTTCTAATTAAATTATTTTTAG	FALSE	NM_138349	ref|NM_138349|ens|ENST00000579674|ens|ENST00000301057|ref|XM_005258063	TP53I13	tumor protein p53 inducible protein 13	ref|Homo sapiens tumor protein p53 inducible protein 13 (TP53I13), mRNA [NM_138349]	chr17	27899448	27900175	GO:0005737(cytoplasm);GO:0005886(plasma membrane);GO:0016021(integral to membrane)		mRNA	agilent G3 V3
A_33_P3700794	12.31	12.3	12.21	11.16	11.13	11.27	1.09714	0.133747	up	3.6867e-05	1	yes	TAACCGATGTGCTGGAGCTACACGACTGGATGTGCACTCATTTCGAAGAGCCCCCACTGT	FALSE	NM_005371	ref|NM_005371|ref|NM_023033|ens|ENST00000551117|ens|ENST00000257848	METTL1	methyltransferase like 1	ref|Homo sapiens methyltransferase like 1 (METTL1), transcript variant 1, mRNA [NM_005371]	chr12	58163364	58165899	GO:0000049(tRNA binding);GO:0005515(protein binding);GO:0005634(nucleus);GO:0005654(nucleoplasm);GO:0005730(nucleolus);GO:0005737(cytoplasm);GO:0006400(tRNA modification);GO:0008176(tRNA (guanine-N7-)-methyltransferase activity);GO:0030488(tRNA methylation);GO:0043527(tRNA methyltransferase complex)		mRNA	agilent G3 V3
A_24_P258955	2.93	3	3.07	4.8	4.69	4.55	0.641026	-0.641546	down	3.7473e-05	1	yes	ACTTTTCACCTTGCAAAGAGATCCAGTACCTAGTATTGGAAGATCCACCTTAACGACCGT	FALSE	NM_020933	ref|NM_020933|ref|NM_001190791|ref|NR_102435|ens|ENST00000360385	ZNF317	zinc finger protein 317	ref|Homo sapiens zinc finger protein 317 (ZNF317), transcript variant 1, mRNA [NM_020933]	chr19	9268748	9274100	GO:0003677(DNA binding);GO:0003700(sequence-specific DNA binding transcription factor activity);GO:0005634(nucleus);GO:0006351(transcription, DNA-dependent);GO:0006355(regulation of transcription, DNA-dependent);GO:0046872(metal ion binding)		mRNA	agilent G3 V3
A_21_P0014872	8.92	9.03	9.11	7.48	7.63	7.49	1.19735	0.259839	up	3.7477e-05	1	yes	ATGCATATCTGACTTTACAAACCTAAAAGTTAATCAGCACCTCCCTTATTTTTTAAAAAA	FALSE	AK129697	gb|AK129697|tc|NP852804	LOC100505923	uncharacterized LOC100505923	gb|Homo sapiens cDNA FLJ26186 fis, clone ADG04757. [AK129697]	chr12	48759908	48761738			mRNA	agilent G3 V3
A_23_P142255	12.44	12.35	12.42	11.6	11.55	11.65	1.06925	0.0966031	up	3.7643e-05	1	yes	CCCTTTTGAGTCCTCGGGCCCAGAATCGTATCCCAAAGCCCTCCCATGGCCTAGAAAATA	FALSE	NM_020209	ref|NM_020209|ens|ENST00000543264|gb|AK055673|gb|AK056268	SHD	Src homology 2 domain containing transforming protein D	ref|Homo sapiens Src homology 2 domain containing transforming protein D (SHD), mRNA [NM_020209]	chr19	4288189	4290561	GO:0005515(protein binding)		mRNA	agilent G3 V3
A_23_P255317	7.34	7.48	7.39	6.33	6.35	6.43	1.16222	0.216882	up	3.7651e-05	1	yes	ATGTACTGGCTGTATGCAATATTTCTGTTGGATTTGCATGGGTTCTCTCTCTAGAGCAAA	FALSE	NM_004290	ref|NM_004290|ref|NM_183398|ref|NM_183400|ref|NM_183401	RNF14	ring finger protein 14	ref|Homo sapiens ring finger protein 14 (RNF14), transcript variant 1, mRNA [NM_004290]	chr7	134813200	134814437	GO:0003713(transcription coactivator activity);GO:0005515(protein binding);GO:0005634(nucleus);GO:0005737(cytoplasm);GO:0006351(transcription, DNA-dependent);GO:0006355(regulation of transcription, DNA-dependent);GO:0006357(regulation of transcription from RNA polymerase II promoter);GO:0007165(signal transduction);GO:0008270(zinc ion binding);GO:0016567(protein ubiquitination);GO:0016874(ligase …		mRNA	agilent G3 V3
A_33_P3222769	15.03	15.07	14.96	15.71	15.75	15.71	0.955268	-0.0660223	down	3.7692e-05	1	yes	CCGCTGGGGTCTCCCGCCGTCCTCGCCGTCACCACCGGGTGGAGCCACAGGTCCGTGTGA	FALSE	NM_001013638	ref|NM_001013638|ens|ENST00000301698|gb|BC156145|gb|BC156984	PRR25	proline rich 25	ref|Homo sapiens proline rich 25 (PRR25), mRNA [NM_001013638]	chr16	855443	863861			mRNA	agilent G3 V3
A_23_P127460	2.98	3.03	3.37	5.92	5.77	5.98	0.530843	-0.913642	down	3.81e-05	1	yes	AAATCTGATGCTGAGCCAGAGCCTGGGAACCTCTCAGAGAAGGTCTCTCACTTGGAGTCC	FALSE	NM_153253	ref|NM_153253|ref|NM_006747|ens|ENST00000531339|ens|ENST00000529725	SIPA1	signal-induced proliferation-associated 1	ref|Homo sapiens signal-induced proliferation-associated 1 (SIPA1), transcript variant 1, mRNA [NM_153253]	chr11	65405568	65418401	GO:0005096(GTPase activator activity);GO:0005515(protein binding);GO:0005634(nucleus);GO:0005730(nucleolus);GO:0005794(Golgi apparatus);GO:0005829(cytosol);GO:0005886(plasma membrane);GO:0007010(cytoskeleton organization);GO:0007162(negative regulation of cell adhesion);GO:0007165(signal transduction);GO:0008022(protein C-terminus binding);GO:0008283(cell proliferation);GO:0030133(transport vesic…	04015(Rap1 signaling pathway);04670(Leukocyte transendothelial migration)	mRNA	agilent G3 V3
A_32_P192823	1.93	2.04	1.91	3.9	4.22	3.99	0.485549	-1.04231	down	3.8204e-05	1	yes	GCTCCAAAATACGAGTAATTGACATCTCCATGATCCTTGCAGAAGCCATAAGGAGAACTC	FALSE	NM_175886	ref|NM_175886|ens|ENST00000506618|gb|M57423|gb|BC062797	PRPS1L1	phosphoribosyl pyrophosphate synthetase 1-like 1	ref|Homo sapiens phosphoribosyl pyrophosphate synthetase 1-like 1 (PRPS1L1), mRNA [NM_175886]	chr7	18066404	18067486	GO:0000287(magnesium ion binding);GO:0004749(ribose phosphate diphosphokinase activity);GO:0005524(ATP binding);GO:0005575(cellular_component);GO:0006015(5-phosphoribose 1-diphosphate biosynthetic process);GO:0009156(ribonucleoside monophosphate biosynthetic process);GO:0009165(nucleotide biosynthetic process);GO:0016301(kinase activity);GO:0016310(phosphorylation);GO:0042803(protein homodimeriza…	01200(Carbon metabolism);01230(Biosynthesis of amino acids);00030(Pentose phosphate pathway);00230(Purine metabolism)	mRNA	agilent G3 V3
A_24_P929369	2.1	2.14	2.06	4.53	4.9	4.52	0.451613	-1.14684	down	3.8241e-05	1	yes	GAGAGTGCACTGAACCTATTCACATGTCTTTAAGATGTTTTGCTGTGTTAAAATTTTAGG	FALSE	NM_007347	ref|NM_007347|ref|NM_001252127|ens|ENST00000261842|ref|XM_006720447	AP4E1	adaptor-related protein complex 4, epsilon 1 subunit	ref|Homo sapiens adaptor-related protein complex 4, epsilon 1 subunit (AP4E1), transcript variant 1, mRNA [NM_007347]	chr15	51200992	51298091	GO:0005794(Golgi apparatus);GO:0005905(coated pit);GO:0006886(intracellular protein transport);GO:0016192(vesicle-mediated transport);GO:0030117(membrane coat)	04142(Lysosome)	mRNA	agilent G3 V3
A_23_P206228	2.04	2.46	1.99	5.27	5.22	5.16	0.414696	-1.26987	down	3.8309e-05	1	yes	GGGATCATTATCAGTAATTTCATAGCAACTGTTCTAGTGTTTTGTGTTTTTAAAACAGAA	FALSE	NM_020821	ref|NM_020821|ref|NM_017684|ens|ENST00000560637|ens|ENST00000261517	VPS13C	vacuolar protein sorting 13 homolog C (S. cerevisiae)	ref|Homo sapiens vacuolar protein sorting 13 homolog C (S. cerevisiae) (VPS13C), transcript variant 2A, mRNA [NM_020821]	chr15	62144604	62156959	GO:0005622(intracellular);GO:0006623(protein targeting to vacuole);GO:0019898(extrinsic to membrane);GO:0045053(protein retention in Golgi apparatus);GO:0070062(extracellular vesicular exosome)		mRNA	agilent G3 V3
A_23_P126623	3.74	3.75	4.04	6.39	6.17	6.4	0.608122	-0.717566	down	3.8385e-05	1	yes	TTTGATCGAAACCCGGAACTTCAGAACCTCCTACTGGACGACTTCTTTAAGTCAGCTGTT	FALSE	NM_002631	ref|NM_002631|ens|ENST00000498356|ens|ENST00000496718|ens|ENST00000270776	PGD	phosphogluconate dehydrogenase	ref|Homo sapiens phosphogluconate dehydrogenase (PGD), mRNA [NM_002631]	chr1	10459175	10480108	GO:0004616(phosphogluconate dehydrogenase (decarboxylating) activity);GO:0005634(nucleus);GO:0005829(cytosol);GO:0005975(carbohydrate metabolic process);GO:0006098(pentose-phosphate shunt);GO:0009051(pentose-phosphate shunt, oxidative branch);GO:0009405(pathogenesis);GO:0019322(pentose biosynthetic process);GO:0019521(D-gluconate metabolic process);GO:0044281(small molecule metabolic process);GO:…	01200(Carbon metabolism);00030(Pentose phosphate pathway);00480(Glutathione metabolism)	mRNA	agilent G3 V3
A_33_P3245238	6.66	6.66	6.73	5.16	5.12	4.91	1.31995	0.40048	up	3.8411e-05	1	yes	GCACTGGCAATTCCAAACAATGTCAGTGTTAAAATGCTTCTCCCTGAAAAAGAGAAAAAA	FALSE	NM_176825	ref|NM_176825|ref|NM_001056|ens|ENST00000326853|ens|ENST00000251481	SULT1C2	sulfotransferase family, cytosolic, 1C, member 2	ref|Homo sapiens sulfotransferase family, cytosolic, 1C, member 2 (SULT1C2), transcript variant 2, mRNA [NM_176825]	chr2	108905096	108926371	GO:0005737(cytoplasm);GO:0005829(cytosol);GO:0006805(xenobiotic metabolic process);GO:0008146(sulfotransferase activity);GO:0009308(amine metabolic process);GO:0044281(small molecule metabolic process);GO:0050427(3'-phosphoadenosine 5'-phosphosulfate metabolic process);GO:0051923(sulfation);GO:0070062(extracellular vesicular exosome)		mRNA	agilent G3 V3
A_23_P54900	2.28	2.5	2.45	5.56	6.05	5.63	0.419374	-1.25369	down	3.8456e-05	1	yes	TCTTGCCTCAGGGAAACGTTTCTTTGATGGGGAGTTTGAGATTTCTTTTCCTTGTTTATG	FALSE	NM_001079514	ref|NM_001079514|ref|NM_001288656|ens|ENST00000396658|ens|ENST00000262376	UBN1	ubinuclein 1	ref|Homo sapiens ubinuclein 1 (UBN1), transcript variant 2, mRNA [NM_001079514]	chr16	4897912	4932357	GO:0003677(DNA binding);GO:0003700(sequence-specific DNA binding transcription factor activity);GO:0005515(protein binding);GO:0005634(nucleus);GO:0005654(nucleoplasm);GO:0005923(tight junction);GO:0006336(DNA replication-independent nucleosome assembly);GO:0006357(regulation of transcription from RNA polymerase II promoter);GO:0010923(negative regulation of phosphatase activity);GO:0016032(viral…		mRNA	agilent G3 V3
A_23_P61050	2.36	2.54	2.4	5.78	5.28	5.6	0.438175	-1.19042	down	3.8471e-05	1	yes	GAAGTGACTGTATGCCAGTTCCAAGCCTAGGTTTCAAGAGGCCTTATAAATGTCTGTTGG	FALSE	NM_152649	ref|NM_152649|ref|NM_001142497|ens|ENST00000308807|ens|ENST00000570846	MLKL	mixed lineage kinase domain-like	ref|Homo sapiens mixed lineage kinase domain-like (MLKL), transcript variant 1, mRNA [NM_152649]	chr16	74705760	74734812	GO:0004672(protein kinase activity);GO:0005515(protein binding);GO:0005524(ATP binding);GO:0005737(cytoplasm);GO:0005886(plasma membrane);GO:0006468(protein phosphorylation);GO:0019901(protein kinase binding);GO:0032403(protein complex binding);GO:0070207(protein homotrimerization);GO:0070266(necroptosis)	04668(TNF signaling pathway)	mRNA	agilent G3 V3
A_33_P3380625	5.62	5.27	5.25	8.08	7.94	7.92	0.674185	-0.568783	down	3.8586e-05	1	yes	ATCCAGAACTTGGACCAGAGCTGCCAAGGGACGTATATATGCCAGGCCCATGGACCTTGG	FALSE	NM_001291860	ref|NM_001291860|ref|NM_005529|ens|ENST00000374676|ens|ENST00000471322	HSPG2	heparan sulfate proteoglycan 2	ref|Homo sapiens heparan sulfate proteoglycan 2 (HSPG2), transcript variant 1, mRNA [NM_001291860]	chr1	22161902	22165499	GO:0001523(retinoid metabolic process);GO:0001525(angiogenesis);GO:0001958(endochondral ossification);GO:0002062(chondrocyte differentiation);GO:0005515(protein binding);GO:0005576(extracellular region);GO:0005605(basal lamina);GO:0005615(extracellular space);GO:0005796(Golgi lumen);GO:0005886(plasma membrane);GO:0005925(focal adhesion);GO:0005975(carbohydrate metabolic process);GO:0006024(glycos…	04512(ECM-receptor interaction);05205(Proteoglycans in cancer);05161(Hepatitis B)	mRNA	agilent G3 V3
A_33_P3419938	7.31	7.04	7.06	9.03	9.16	9.19	0.781958	-0.354838	down	3.8646e-05	1	yes	TGTAATCCTAGCTACTTGGCAGGCTGAGGTGAGAAGATCATTGGAGTTTAGGAATTGGAG	FALSE	NM_000551	ref|NM_000551|ref|NM_198156|ens|ENST00000345392|ens|ENST00000256474	VHL	von Hippel-Lindau tumor suppressor, E3 ubiquitin protein ligase	ref|Homo sapiens von Hippel-Lindau tumor suppressor, E3 ubiquitin protein ligase (VHL), transcript variant 1, mRNA [NM_000551]	chr3	10183472	10193766	GO:0000122(negative regulation of transcription from RNA polymerase II promoter);GO:0000902(cell morphogenesis);GO:0004842(ubiquitin-protein ligase activity);GO:0005515(protein binding);GO:0005634(nucleus);GO:0005654(nucleoplasm);GO:0005739(mitochondrion);GO:0005783(endoplasmic reticulum);GO:0005829(cytosol);GO:0006355(regulation of transcription, DNA-dependent);GO:0006508(proteolysis);GO:0008134…	04120(Ubiquitin mediated proteolysis);04066(HIF-1 signaling pathway);05200(Pathways in cancer);05211(Renal cell carcinoma)	mRNA	agilent G3 V3
A_23_P56127	1.89	1.96	2.31	4.79	4.97	4.83	0.422207	-1.24398	down	3.8656e-05	1	yes	GTCAACTTATTCCTGGTACCCTTCATGGACAGTGAAGCAGAGAGTGAAAACCCACCAAGA	FALSE	NM_019108	ref|NM_019108|ens|ENST00000601170|ref|XM_005259057|gb|AL136606	SMG9	SMG9 nonsense mediated mRNA decay factor	ref|Homo sapiens SMG9 nonsense mediated mRNA decay factor (SMG9), mRNA [NM_019108]	chr19	44237576	44238977	GO:0000184(nuclear-transcribed mRNA catabolic process, nonsense-mediated decay);GO:0005515(protein binding);GO:0005622(intracellular);GO:0005829(cytosol);GO:0010467(gene expression);GO:0042802(identical protein binding)		mRNA	agilent G3 V3
A_23_P107412	5.04	5.63	5.29	9.32	9.02	9.28	0.577842	-0.791253	down	3.8745e-05	1	yes	CTGAAACCATGATGTACTTTTTCATACATGAGTCTGTCCAGAGTGCTTGCTACCGTGTTC	FALSE	NM_000918	ref|NM_000918|ens|ENST00000473021|ens|ENST00000575069|ens|ENST00000331483	P4HB	prolyl 4-hydroxylase, beta polypeptide	ref|Homo sapiens prolyl 4-hydroxylase, beta polypeptide (P4HB), mRNA [NM_000918]	chr17	79801944	79818408	GO:0000302(response to reactive oxygen species);GO:0003756(protein disulfide isomerase activity);GO:0004175(endopeptidase activity);GO:0004656(procollagen-proline 4-dioxygenase activity);GO:0005515(protein binding);GO:0005576(extracellular region);GO:0005783(endoplasmic reticulum);GO:0005788(endoplasmic reticulum lumen);GO:0005793(endoplasmic reticulum-Golgi intermediate compartment);GO:0005886(p…	04141(Protein processing in endoplasmic reticulum)	mRNA	agilent G3 V3
A_23_P320878	2.96	3.09	3.16	5.06	5.33	5.08	0.595346	-0.7482	down	3.8753e-05	1	yes	ATTCCGCAAACTCTTGTGATCTTCCAAAATTAGCTCTGATTAGCTTTCACTTCCTGTAGA	FALSE	NM_206914	ref|NM_206914|ref|NM_015433|ens|ENST00000300209|ens|ENST00000333012	METTL21B	methyltransferase like 21B	ref|Homo sapiens methyltransferase like 21B (METTL21B), transcript variant 2, mRNA [NM_206914]	chr12	58166460	58176324	GO:0005622(intracellular);GO:0005737(cytoplasm);GO:0008168(methyltransferase activity);GO:0032259(methylation)		mRNA	agilent G3 V3
A_23_P216689	2.79	2.92	2.94	4.84	5.04	4.74	0.591655	-0.757171	down	3.877e-05	1	yes	ATGGGTACTGTATTTGAAAGCTGTTAGCTTTGTCAACACGCATTGTCCTTGTCATTTGGG	FALSE	NM_007371	ref|NM_007371|ens|ENST00000303407|ref|XM_006717291|ref|XM_005272214	BRD3	bromodomain containing 3	ref|Homo sapiens bromodomain containing 3 (BRD3), mRNA [NM_007371]	chr9	136898528	136906916	GO:0003682(chromatin binding);GO:0005515(protein binding);GO:0005634(nucleus);GO:0006351(transcription, DNA-dependent);GO:0006357(regulation of transcription from RNA polymerase II promoter);GO:0016568(chromatin modification);GO:0070577(histone acetyl-lysine binding)		mRNA	agilent G3 V3
A_23_P24077	6.9	6.86	6.95	7.79	7.86	7.93	0.878287	-0.187236	down	3.8812e-05	1	yes	AGATCTGTCAACAGGTTAAGTCAATCTGGGGCTTCCACTGCCTGCATTCCAGTCCCCAGA	FALSE	NM_022153	ref|NM_022153|ens|ENST00000394957|gb|EF506490|gb|BC020568	C10orf54	chromosome 10 open reading frame 54	ref|Homo sapiens chromosome 10 open reading frame 54 (C10orf54), mRNA [NM_022153]	chr10	73510672	73517387	GO:0002725(negative regulation of T cell cytokine production);GO:0009897(external side of plasma membrane);GO:0016021(integral to membrane);GO:0030509(BMP signaling pathway);GO:0030513(positive regulation of BMP signaling pathway);GO:0048863(stem cell differentiation);GO:2000562(negative regulation of CD4-positive, alpha-beta T cell proliferation);GO:2000738(positive regulation of stem cell diffe…		mRNA	agilent G3 V3
A_23_P352389	12.49	12.48	12.53	11.48	11.46	11.61	1.08538	0.118205	up	3.8854e-05	1	yes	AAAGAGAATCCATTATTGGTGAAAATCCATTTTAAGCTGTCAGCCCCCACAATCCCAGAG	FALSE	NM_152343	ref|NM_152343|ens|ENST00000586359|ens|ENST00000331780|ens|ENST00000588866	SPATA32	spermatogenesis associated 32	ref|Homo sapiens spermatogenesis associated 32 (SPATA32), mRNA [NM_152343]	chr17	43331760	43339461	GO:0003779(actin binding);GO:0007283(spermatogenesis);GO:0048471(perinuclear region of cytoplasm)		mRNA	agilent G3 V3
A_24_P397515	10.56	10.53	10.69	8.7	8.89	8.94	1.19789	0.260494	up	3.8919e-05	1	yes	TCCTGCTGGTTTTACTTTAGTCCCTCCATGTCAAAGTGGGCCTGAGAAAAGCTCATACAT	FALSE	NM_006353	ref|NM_006353|ens|ENST00000377575|gb|U90549|gb|BC001282	HMGN4	high mobility group nucleosomal binding domain 4	ref|Homo sapiens high mobility group nucleosomal binding domain 4 (HMGN4), mRNA [NM_006353]	chr6	26538632	26546482	GO:0000785(chromatin);GO:0005634(nucleus);GO:0031492(nucleosomal DNA binding)		mRNA	agilent G3 V3
A_24_P921155	2.01	2.09	2.09	4.44	4.83	4.83	0.439007	-1.18768	down	3.8931e-05	1	yes	TCTCACCAGCTACAGGAACTGCCTAGCACTTGGGTATGTACAACCTGGAAGAGGTGTGGG	FALSE	NM_015412	ref|NM_015412|ref|NR_027794|ref|NR_027796|ens|ENST00000383675	C3orf17	chromosome 3 open reading frame 17	ref|Homo sapiens chromosome 3 open reading frame 17 (C3orf17), transcript variant 1, mRNA [NM_015412]	chr3	112721288	112738580	GO:0005634(nucleus);GO:0016021(integral to membrane);GO:0045665(negative regulation of neuron differentiation);GO:0045747(positive regulation of Notch signaling pathway)		mRNA	agilent G3 V3
A_33_P3287770	8.21	8.22	8.19	7.55	7.65	7.61	1.07935	0.110164	up	3.8935e-05	1	yes	ATGGGCTCGTGGGGCGGGATGGGACAGGGCACGGGCTCTCAGAAAATAAACTGCTTTATT	FALSE	NM_016111	ref|NM_016111|ens|ENST00000262319|ens|ENST00000568240|ref|XR_429650	TELO2	telomere maintenance 2	ref|Homo sapiens telomere maintenance 2 (TELO2), mRNA [NM_016111]	chr16	1556535	1560458	GO:0000781(chromosome, telomeric region);GO:0005515(protein binding);GO:0005622(intracellular);GO:0005634(nucleus);GO:0005737(cytoplasm);GO:0016020(membrane);GO:0031931(TORC1 complex);GO:0031932(TORC2 complex);GO:0032006(regulation of TOR signaling cascade);GO:0032403(protein complex binding);GO:0032947(protein complex scaffold)	03460(Fanconi anemia pathway)	mRNA	agilent G3 V3
A_33_P3378702	5.45	5.11	5.2	7.89	7.72	8.01	0.667231	-0.583741	down	3.9002e-05	1	yes	TGGGGACACCAACACTGGGTTTTTCTCCTGTTTCTTGGGCTGCTTGTCTCCTGCACATAG	FALSE	AK127786	gb|AK127786			gb|Homo sapiens cDNA FLJ45887 fis, clone OCBBF3021502. [AK127786]						mRNA	agilent G3 V3
A_24_P33461	8.46	8.58	8.48	9.39	9.44	9.49	0.90113	-0.150193	down	3.9006e-05	1	yes	ACAGAATCCTTGGGGTATCTGTCATCCCTCAGCTCCTCTCAGCCACCAGAGCCTTTGCGT	FALSE	ENST00000425471	ens|ENST00000425471|ens|ENST00000505650|ens|ENST00000511063|ref|XR_427803			ens|chromosome 5 open reading frame 60 [Source:HGNC Symbol;Acc:HGNC:27753] [ENST00000511063]	chr5	179078304	179079294			mRNA	agilent G3 V3
A_33_P3354499	6.99	7.01	6.79	8.73	8.95	8.91	0.781873	-0.354994	down	3.91e-05	1	yes	TAAATGTTTAGCTTAAGGCCGGGCACAGTGACTCACACTATAATCCCAGCAATTTGGGAG	FALSE	XR_242443	ref|XR_242443|ref|XR_250424|ref|XR_252485|linc|lnc-GPR20-2:1	LOC401480	uncharacterized LOC401480	ref|PREDICTED: Homo sapiens uncharacterized LOC401480 (LOC401480), misc_RNA [XR_242443]	chr8	142400032	142402674			mRNA	agilent G3 V3
A_23_P54840	9.09	9.23	9.16	10.15	10.25	10.26	0.896282	-0.157976	down	3.92e-05	1	yes	AAATGCAACTCCTGCAAGAAGAGCTGCTGCTCCTGCTGCCCCATGAGCTGTGCCAAGTGT	FALSE	NM_005946	ref|NM_005946|ref|NM_176870|ens|ENST00000290705|ens|ENST00000622334	MT1A	metallothionein 1A	ref|Homo sapiens metallothionein 1A (MT1A), mRNA [NM_005946]	chr16	56672576	56673999	GO:0005515(protein binding);GO:0005634(nucleus);GO:0005737(cytoplasm);GO:0008270(zinc ion binding);GO:0045926(negative regulation of growth);GO:0048471(perinuclear region of cytoplasm);GO:0071276(cellular response to cadmium ion);GO:0071294(cellular response to zinc ion)	04978(Mineral absorption)	mRNA	agilent G3 V3
A_23_P96777	2.58	2.67	2.95	4.95	4.98	5.03	0.548128	-0.867414	down	3.9203e-05	1	yes	TCTGTTTTTCCAGATGATTCTGTCGTAAAGTGATGCTATGTTGTCGTTACAACATCAAAG	FALSE	NM_020710	ref|NM_020710|gb|AB033011|gb|BC012300|gb|BC031301	LRRC47	leucine rich repeat containing 47	ref|Homo sapiens leucine rich repeat containing 47 (LRRC47), mRNA [NM_020710]	chr1	3697699	3700739	GO:0004826(phenylalanine-tRNA ligase activity);GO:0005515(protein binding);GO:0008152(metabolic process)		mRNA	agilent G3 V3
A_23_P309779	15.08	15.15	15.09	13.71	13.77	13.92	1.09469	0.130517	up	3.939e-05	1	yes	AAGTCTTTTGTGAGAGGTATTTAAAGTGCTTTGAGACCTGATTCATGCCCCCCAAAGGGT	FALSE	NM_018177	ref|NM_018177|ens|ENST00000513269|ens|ENST00000511480|ens|ENST00000261435	N4BP2	NEDD4 binding protein 2	ref|Homo sapiens NEDD4 binding protein 2 (N4BP2), mRNA [NM_018177]	chr4	40104528	40157017	GO:0004519(endonuclease activity);GO:0005515(protein binding);GO:0005524(ATP binding);GO:0005829(cytosol);GO:0016310(phosphorylation);GO:0046404(ATP-dependent polydeoxyribonucleotide 5'-hydroxyl-kinase activity);GO:0090305(nucleic acid phosphodiester bond hydrolysis)		mRNA	agilent G3 V3
A_33_P3861706	2.98	3.03	3.19	5.32	5.16	5.49	0.57608	-0.795659	down	3.9483e-05	1	yes	GGATGAGCAAGAAGATGTGTTATCTTGTTGTTCAACAGTATTGAGTGTGAAGGAAATTTT	FALSE	NM_017762	ref|NM_017762|ens|ENST00000568604|ens|ENST00000435680|ref|XR_430868	MTMR10	myotubularin related protein 10	ref|Homo sapiens myotubularin related protein 10 (MTMR10), mRNA [NM_017762]	chr15	31231144	31283807	GO:0016311(dephosphorylation);GO:0016791(phosphatase activity)		mRNA	agilent G3 V3
A_33_P3380652	8.5	8.41	8.48	7.14	6.98	7.19	1.19146	0.25273	up	3.9497e-05	1	yes	ATCTGGTAATTGTCCTGATGATAGATTCCAAGTCAATGGCTTCCCTTGCCATCACGGGAA	FALSE	ENST00000437154	ens|ENST00000437154|ens|ENST00000520448|ref|XM_005273382|ref|XM_006716274	ADAM28	ADAM metallopeptidase domain 28	ens|ADAM metallopeptidase domain 28 [Source:HGNC Symbol;Acc:HGNC:206] [ENST00000437154]	chr8	24151582	24211985	GO:0004222(metalloendopeptidase activity);GO:0005576(extracellular region);GO:0005886(plasma membrane);GO:0006508(proteolysis);GO:0007283(spermatogenesis);GO:0008237(metallopeptidase activity);GO:0008270(zinc ion binding);GO:0016021(integral to membrane)		mRNA	agilent G3 V3
A_32_P139738	2.02	2.12	2.13	4.45	4.09	4.24	0.49061	-1.02735	down	3.958e-05	1	yes	AGGGCTTTAGCAACCTAGAAGGTACCGTGCGTCTATGAGGTAGTTCTAATTATTTTAAAA	FALSE	ENST00000563904	ens|ENST00000563904|ens|ENST00000564458|ens|ENST00000564795|linc|TCONS_l2_00010106			ens|hect domain and RLD 2 pseudogene 4 [Source:HGNC Symbol;Acc:HGNC:4872] [ENST00000563904]	chr15	20644356	20667768			mRNA	agilent G3 V3
A_22_P00003871	11.99	12.19	12.11	10.78	10.85	10.87	1.11662	0.159132	up	3.9673e-05	1	yes	AGACCAATGGCCAGCCGGGCTCCGACACGCTCTACAATAACGGGCTCTCCCCTTATCCAG	FALSE	NM_001172684	ref|NM_001172684|ref|NM_001172685|ens|ENST00000569547|ens|ENST00000395258	CELF6	CUGBP, Elav-like family member 6	ref|Homo sapiens CUGBP, Elav-like family member 6 (CELF6), transcript variant 2, mRNA [NM_001172684]	chr15	72577064	72612287	GO:0000166(nucleotide binding);GO:0000381(regulation of alternative nuclear mRNA splicing, via spliceosome);GO:0003723(RNA binding);GO:0005634(nucleus);GO:0005737(cytoplasm);GO:0006397(mRNA processing)		mRNA	agilent G3 V3
A_23_P313031	8.28	8.3	8.33	7.95	7.91	7.94	1.04664	0.0657634	up	3.9891e-05	1	yes	GGCACTGCCCTCCGTGGGGACGTCTGCACTCACAGAATGTCCTCGGCACTGCCCTCCGTG	FALSE	XR_249340	ref|XR_249340|ref|XM_005275941	LOC101930506	uncharacterized LOC101930506	ref|PREDICTED: Homo sapiens uncharacterized LOC101930506 (LOC101930506), misc_RNA [XR_249340]	chr2	242943360	242948160			mRNA	agilent G3 V3
A_23_P212792	2.04	1.95	2.36	4.71	4.6	4.62	0.455851	-1.13337	down	3.999e-05	1	yes	GTGTATTAGGATGTGGGCTGGTTTGCTTTTCTACCACCTTTGTAATTTTATGTATCCCAT	FALSE	NM_025009	ref|NM_025009|ens|ENST00000506202|ens|ENST00000257287|ref|XM_006714055	CEP135	centrosomal protein 135kDa	ref|Homo sapiens centrosomal protein 135kDa (CEP135), mRNA [NM_025009]	chr4	56831032	56899270	GO:0000086(G2/M transition of mitotic cell cycle);GO:0000278(mitotic cell cycle);GO:0005515(protein binding);GO:0005813(centrosome);GO:0005814(centriole);GO:0005829(cytosol);GO:0006996(organelle organization);GO:0007099(centriole replication);GO:0008022(protein C-terminus binding);GO:0010457(centriole-centriole cohesion)		mRNA	agilent G3 V3
A_24_P87763	6.64	6.33	6.31	9.93	9.93	10.39	0.637355	-0.64983	down	4.0112e-05	1	yes	CATGTTTGTGGTCAAGGCCTATCTGCCCGTCAACGAGTCCTTTGGCTTCACCGCTGACCT	FALSE	NM_001961	ref|NM_001961|ens|ENST00000309311|gb|AB527843|gb|AY942181	EEF2	eukaryotic translation elongation factor 2	ref|Homo sapiens eukaryotic translation elongation factor 2 (EEF2), mRNA [NM_001961]	chr19	3976054	3985467	GO:0002244(hemopoietic progenitor cell differentiation);GO:0003746(translation elongation factor activity);GO:0003924(GTPase activity);GO:0005515(protein binding);GO:0005525(GTP binding);GO:0005634(nucleus);GO:0005737(cytoplasm);GO:0005829(cytosol);GO:0005844(polysome);GO:0005886(plasma membrane);GO:0006412(translation);GO:0006414(translational elongation);GO:0008494(translation activator activit…	04152(AMPK signaling pathway);04921(Oxytocin signaling pathway)	mRNA	agilent G3 V3
A_33_P3240318	13.8	13.75	13.7	12.9	12.98	12.99	1.06123	0.085737	up	4.0128e-05	1	yes	TTCTCCAGGCTTCCCCTCCCTCGTTTTCAAAGATAAATGAAATAAACGTGCGCGGACTGT	FALSE	NM_005029	ref|NM_005029|ens|ENST00000370002|ens|ENST00000539804|gb|AF041339	PITX3	paired-like homeodomain 3	ref|Homo sapiens paired-like homeodomain 3 (PITX3), mRNA [NM_005029]	chr10	103989944	103991840	GO:0000978(RNA polymerase II core promoter proximal region sequence-specific DNA binding);GO:0001077(RNA polymerase II core promoter proximal region sequence-specific DNA binding transcription factor activity involved in positive regulation of transcription);GO:0002088(lens development in camera-type eye);GO:0002089(lens morphogenesis in camera-type eye);GO:0005634(nucleus);GO:0006351(transcripti…		mRNA	agilent G3 V3
A_33_P3383436	5.77	5.7	6.05	7.99	8.06	8.12	0.724866	-0.464215	down	4.0147e-05	1	yes	CACCTCTGCTCACCTTACTGTTCACCTCATCAAATCAGTTCTGCCCTGTGAAAAGATCCA	FALSE	NM_001193636	ref|NM_001193636|ref|NM_001193637|ref|NM_001277864|ref|NM_198083	DHRS4L2	dehydrogenase/reductase (SDR family) member 4 like 2	ref|Homo sapiens dehydrogenase/reductase (SDR family) member 4 like 2 (DHRS4L2), transcript variant 3, mRNA [NM_001193636]	chr14	24521206	24538916	GO:0005576(extracellular region);GO:0016491(oxidoreductase activity);GO:0055114(oxidation-reduction process)	00830(Retinol metabolism)	mRNA	agilent G3 V3
A_23_P302116	1.91	2.04	2.02	4.5	4.69	4.96	0.421908	-1.245	down	4.0167e-05	1	yes	CGCTGGATCCTGTCAATTGGCCTTAAAGAATATGCAAACAATCTTATAGAGAGTGGTGTT	FALSE	NM_177423	ref|NM_177423|ens|ENST00000389547|gb|AB590441|gb|DQ892401	PPFIA1	protein tyrosine phosphatase, receptor type, f polypeptide (PTPRF), interacting protein (liprin), alpha 1	ref|Homo sapiens protein tyrosine phosphatase, receptor type, f polypeptide (PTPRF), interacting protein (liprin), alpha 1 (PPFIA1), transcript variant 1, mRNA [NM_177423]	chr11	70217432	70230500	GO:0004871(signal transducer activity);GO:0005515(protein binding);GO:0005737(cytoplasm);GO:0005829(cytosol);GO:0005925(focal adhesion);GO:0007160(cell-matrix adhesion);GO:0007165(signal transduction);GO:0007268(synaptic transmission);GO:0007269(neurotransmitter secretion);GO:0014047(glutamate secretion);GO:0048786(presynaptic active zone);GO:0051497(negative regulation of stress fiber assembly);…		mRNA	agilent G3 V3
A_33_P3376365	12.15	12.15	12.07	11.12	11.11	11.24	1.08664	0.11988	up	4.0358e-05	1	yes	CTCCATGCTCAGAACTGCTTCCTACTCTACATCCAGGCTCCTGAGCAGCCCCCAGCTTAA	FALSE	ENST00000377836	ens|ENST00000377836|ens|ENST00000471190|ens|ENST00000377837|gb|BC012091	HES2	hes family bHLH transcription factor 2	ens|hes family bHLH transcription factor 2 [Source:HGNC Symbol;Acc:HGNC:16005] [ENST00000377836]	chr1	6475292	6479979	GO:0003690(double-stranded DNA binding);GO:0005634(nucleus);GO:0006351(transcription, DNA-dependent);GO:0008134(transcription factor binding);GO:0045892(negative regulation of transcription, DNA-dependent);GO:0046983(protein dimerization activity)		mRNA	agilent G3 V3
A_24_P261259	9.61	9.57	9.44	8.31	8.36	8.42	1.14069	0.189911	up	4.0426e-05	1	yes	AATAACGGGGACCAATATTTTTAACTTTGCCTATTTGTTTTTGGGTGAGTTTCCCCCCTC	FALSE	NM_004566	ref|NM_004566|ref|NM_001282630|ref|NM_001145443|ens|ENST00000379775	PFKFB3	6-phosphofructo-2-kinase/fructose-2,6-biphosphatase 3	ref|Homo sapiens 6-phosphofructo-2-kinase/fructose-2,6-biphosphatase 3 (PFKFB3), transcript variant 1, mRNA [NM_004566]	chr10	6186881	6277494	GO:0003873(6-phosphofructo-2-kinase activity);GO:0004331(fructose-2,6-bisphosphate 2-phosphatase activity);GO:0005524(ATP binding);GO:0005654(nucleoplasm);GO:0005829(cytosol);GO:0005975(carbohydrate metabolic process);GO:0006000(fructose metabolic process);GO:0006003(fructose 2,6-bisphosphate metabolic process);GO:0006006(glucose metabolic process);GO:0006096(glycolysis);GO:0007420(brain developm…	00051(Fructose and mannose metabolism);04066(HIF-1 signaling pathway);04152(AMPK signaling pathway)	mRNA	agilent G3 V3
A_23_P207927	2.04	2.04	2.17	4.69	4.69	4.33	0.455872	-1.1333	down	4.0429e-05	1	yes	AGCTTGAATTCCCGAATCTTCCTGCAAGGTGCATACAAATGCAGCGTGAGAATCCATACA	FALSE	NM_001288770	ref|NM_001288770|ref|NM_017941|ref|NM_001100621|ref|NR_110105	C17orf80	chromosome 17 open reading frame 80	ref|Homo sapiens chromosome 17 open reading frame 80 (C17orf80), transcript variant 4, mRNA [NM_001288770]	chr17	71228776	71245091	GO:0003674(molecular_function);GO:0008150(biological_process);GO:0016021(integral to membrane);GO:0070062(extracellular vesicular exosome)		mRNA	agilent G3 V3
A_23_P119698	6.57	6.59	6.52	8.02	8.19	7.94	0.814907	-0.295293	down	4.0585e-05	1	yes	ATGAAGGAGTCCCTGCTGCTGTCAGAACAGAAGACCTCGCTGCCCTGAGGACAAGCACTT	FALSE	NM_016579	ref|NM_016579|ref|NM_001165895|ens|ENST00000599573|ens|ENST00000596002	CD320	CD320 molecule	ref|Homo sapiens CD320 molecule (CD320), transcript variant 1, mRNA [NM_016579]	chr19	8367201	8373155	GO:0001558(regulation of cell growth);GO:0005783(endoplasmic reticulum);GO:0005886(plasma membrane);GO:0006766(vitamin metabolic process);GO:0006767(water-soluble vitamin metabolic process);GO:0008083(growth factor activity);GO:0009235(cobalamin metabolic process);GO:0010008(endosome membrane);GO:0016020(membrane);GO:0016021(integral to membrane);GO:0030656(regulation of vitamin metabolic process…		mRNA	agilent G3 V3
A_24_P70888	3.89	3.25	3.35	7.82	7.58	7.58	0.456484	-1.13136	down	4.0681e-05	1	yes	TCGGGTGTTCACTGTCGAGTCTCGAGTGATTTGAAAATGTGCCTTACGCTGCCACGCTGG	FALSE	NM_012401	ref|NM_012401|ens|ENST00000463165|ens|ENST00000449103|ens|ENST00000359337	PLXNB2	plexin B2	ref|Homo sapiens plexin B2 (PLXNB2), mRNA [NM_012401]	chr22	50713408	50746017	GO:0001843(neural tube closure);GO:0001932(regulation of protein phosphorylation);GO:0005515(protein binding);GO:0005622(intracellular);GO:0005887(integral to plasma membrane);GO:0007405(neuroblast proliferation);GO:0007420(brain development);GO:0008360(regulation of cell shape);GO:0009986(cell surface);GO:0017154(semaphorin receptor activity);GO:0032319(regulation of Rho GTPase activity);GO:0050…	04360(Axon guidance)	mRNA	agilent G3 V3
A_23_P42909	7.52	7.35	7.43	5.46	5.6	5.29	1.36391	0.447753	up	4.0781e-05	1	yes	ATTTGGTGACCTACCCCATATCCAATATTTCCAGCGTTAGATTGAGGATGAGGTAGGGAG	FALSE	NM_153345	ref|NM_153345|ref|NM_001282876|ref|NM_001242774|ref|NM_001242775	TMEM139	transmembrane protein 139	ref|Homo sapiens transmembrane protein 139 (TMEM139), transcript variant 1, mRNA [NM_153345]	chr7	142982432	142985141	GO:0016021(integral to membrane)		mRNA	agilent G3 V3
A_33_P3395605	8.67	8.45	8.79	10.9	10.76	10.74	0.799691	-0.322485	down	4.0841e-05	1	yes	ACCTCTGCACAGCTCTCCAGGTGCTGAGATATAATGCACCAGCACAATAAACCTTTATTC	FALSE	NM_181724	ref|NM_181724|ens|ENST00000392806|ref|XM_006719368|ref|XM_006719369	TMEM119	transmembrane protein 119	ref|Homo sapiens transmembrane protein 119 (TMEM119), mRNA [NM_181724]	chr12	108983624	108991900	GO:0001649(osteoblast differentiation);GO:0003674(molecular_function);GO:0005575(cellular_component);GO:0005783(endoplasmic reticulum);GO:0008150(biological_process);GO:0016021(integral to membrane)		mRNA	agilent G3 V3
A_32_P18440	4.61	4.47	4.56	6.18	6.43	6.43	0.716387	-0.48119	down	4.0874e-05	1	yes	GAGCACTTAAAGTCCAGTGTTGGCTGTTAGTGTATTTGATATTCTGCCTGTCTCCTCATG	FALSE	NM_032199	ref|NM_032199|ref|NM_001244638|ens|ENST00000279873|gb|BX648835	ARID5B	AT rich interactive domain 5B (MRF1-like)	ref|Homo sapiens AT rich interactive domain 5B (MRF1-like) (ARID5B), transcript variant 1, mRNA [NM_032199]	chr10	63661060	63856703	GO:0000122(negative regulation of transcription from RNA polymerase II promoter);GO:0000977(RNA polymerase II regulatory region sequence-specific DNA binding);GO:0001227(RNA polymerase II transcription regulatory region sequence-specific DNA binding transcription factor activity involved in negative regulation of transcription);GO:0001822(kidney development);GO:0001889(liver development);GO:00036…		mRNA	agilent G3 V3
A_23_P141847	1.94	2.05	2.03	4.87	5.32	5.38	0.386641	-1.37093	down	4.0992e-05	1	yes	GAGGACTGGAAGCCAGTCCTTACGATAAACTCCATAATTTATGGCCTGCAGTATCTCTTC	FALSE	NM_003969	ref|NM_003969|ens|ENST00000253023|gb|AB012191|gb|BT006754	UBE2M	ubiquitin-conjugating enzyme E2M	ref|Homo sapiens ubiquitin-conjugating enzyme E2M (UBE2M), mRNA [NM_003969]	chr19	59067960	59068516	GO:0004842(ubiquitin-protein ligase activity);GO:0005515(protein binding);GO:0005524(ATP binding);GO:0005737(cytoplasm);GO:0005829(cytosol);GO:0006464(cellular protein modification process);GO:0007179(transforming growth factor beta receptor signaling pathway);GO:0016567(protein ubiquitination);GO:0018169(ribosomal S6-glutamic acid ligase activity);GO:0019788(NEDD8 ligase activity);GO:0031625(ubi…	04120(Ubiquitin mediated proteolysis)	mRNA	agilent G3 V3
A_21_P0014717	12.24	12.26	12.16	11.33	11.25	11.37	1.07982	0.110795	up	4.0993e-05	1	yes	TTCTGGATGCTCTCAGCATCTATCAGGGAGAGCAGGTGCCCCCATGACATCTCTCTGCAC	FALSE											mRNA	agilent G3 V3
A_32_P165974	8.16	8.01	8.17	6.96	6.94	6.85	1.17301	0.230218	up	4.0998e-05	1	yes	CTGAGAAAGTATGCCCCACCTATCTTTGGTATATGATAGGTTACATAAAAGGAAGGTATT	FALSE	NM_181874	ref|NM_181874|ref|NM_000844|ens|ENST00000357716|gb|U92458	GRM7	glutamate receptor, metabotropic 7	ref|Homo sapiens glutamate receptor, metabotropic 7 (GRM7), transcript variant 2, mRNA [NM_181874]	chr3	6902802	7783215	GO:0001642(group III metabotropic glutamate receptor activity);GO:0001661(conditioned taste aversion);GO:0001662(behavioral fear response);GO:0005245(voltage-gated calcium channel activity);GO:0005246(calcium channel regulator activity);GO:0005509(calcium ion binding);GO:0005886(plasma membrane);GO:0005887(integral to plasma membrane);GO:0005938(cell cortex);GO:0007194(negative regulation of aden…	04080(Neuroactive ligand-receptor interaction);04724(Glutamatergic synapse)	mRNA	agilent G3 V3
A_23_P29036	2	2.21	1.97	5.05	4.88	5.35	0.40445	-1.30597	down	4.103e-05	1	yes	ATCTCGTTTCCGGAAAAGGAGCAAGAAGATGTTCTCCAAACGCTTTGAACCAAAGCATGG	FALSE	NM_005534	ref|NM_005534|ens|ENST00000290219|ens|ENST00000576463|ref|XM_005260969	IFNGR2	interferon gamma receptor 2 (interferon gamma transducer 1)	ref|Homo sapiens interferon gamma receptor 2 (interferon gamma transducer 1) (IFNGR2), mRNA [NM_005534]	chr21	34775772	34809809	GO:0004896(cytokine receptor activity);GO:0004906(interferon-gamma receptor activity);GO:0005783(endoplasmic reticulum);GO:0005886(plasma membrane);GO:0005887(integral to plasma membrane);GO:0007166(cell surface receptor signaling pathway);GO:0009615(response to virus);GO:0016021(integral to membrane);GO:0019221(cytokine-mediated signaling pathway);GO:0060333(interferon-gamma-mediated signaling p…	04630(Jak-STAT signaling pathway);04066(HIF-1 signaling pathway);04060(Cytokine-cytokine receptor interaction);04650(Natural killer cell mediated cytotoxicity);04380(Osteoclast differentiation);05321(Inflammatiory bowel disease (IBD));05132(Salmonella infection);05152(Tuberculosis);05162(Measles);05164(Influenza A);05168(Herpes simplex infection);05145(Toxoplasmosis);05140(Leishmaniasis);05142(Ch…	mRNA	agilent G3 V3
A_33_P3217347	4.77	4.57	4.58	6.94	6.68	6.67	0.686052	-0.54361	down	4.1034e-05	1	yes	AGGCAAAATCATTTTTGTTGCATGTTATGGGTCGATGTTCCTGTAATTGCAGTGCCGTAA	FALSE	NM_145119	ref|NM_145119|ref|NM_001032396|ref|NM_022368|ens|ENST00000374571	PJA1	praja ring finger 1, E3 ubiquitin protein ligase	ref|Homo sapiens praja ring finger 1, E3 ubiquitin protein ligase (PJA1), transcript variant 1, mRNA [NM_145119]	chrX	68380736	68385636	GO:0004842(ubiquitin-protein ligase activity);GO:0005515(protein binding);GO:0005737(cytoplasm);GO:0008270(zinc ion binding);GO:0016567(protein ubiquitination);GO:0016874(ligase activity);GO:0030163(protein catabolic process)		mRNA	agilent G3 V3
A_33_P3387561	14.88	14.79	14.89	15.98	15.94	15.83	0.933194	-0.0997515	down	4.1057e-05	1	yes	GGAATGCAGGCCCCAGGACCTCCGCCCTCAGACCCAGGAGCCCAGGCCCCCAGCCTCTCC	FALSE	NM_206818	ref|NM_206818|ref|NM_001282349|ref|NM_001282350|ens|ENST00000610577	OSCAR	osteoclast associated, immunoglobulin-like receptor	ref|Homo sapiens osteoclast associated, immunoglobulin-like receptor (OSCAR), transcript variant 1, mRNA [NM_206818]	chr19	54599040	54604132	GO:0005886(plasma membrane);GO:0016021(integral to membrane);GO:0070062(extracellular vesicular exosome)	04380(Osteoclast differentiation)	mRNA	agilent G3 V3
A_23_P66137	7.28	7.1	7.2	8.34	8.3	8.4	0.861821	-0.21454	down	4.1058e-05	1	yes	CCTGCTGCCTTCACTCCTTTCTGACCAAGCAACGCTAACTTTTGTACAGATCGATTTGAT	FALSE	NM_014587	ref|NM_014587|ens|ENST00000566034|ens|ENST00000293894|gb|AK024491	SOX8	SRY (sex determining region Y)-box 8	ref|Homo sapiens SRY (sex determining region Y)-box 8 (SOX8), mRNA [NM_014587]	chr16	1032086	1036978	GO:0000979(RNA polymerase II core promoter sequence-specific DNA binding);GO:0000981(sequence-specific DNA binding RNA polymerase II transcription factor activity);GO:0001649(osteoblast differentiation);GO:0001701(in utero embryonic development);GO:0001755(neural crest cell migration);GO:0003677(DNA binding);GO:0005634(nucleus);GO:0005737(cytoplasm);GO:0006366(transcription from RNA polymerase II…		mRNA	agilent G3 V3
A_24_P95029	10.19	10.32	10.29	9.34	9.23	9.26	1.10672	0.146289	up	4.1097e-05	1	yes	TGCTTTGATTCCAGCTTTGATGTTCACAAGAAGTGTCCCCTCTGTGAGTTAATGTTTCCT	FALSE	NM_006024	ref|NM_006024|ref|NM_001206901|ref|NM_001079864|ref|NM_001206902	TAX1BP1	Tax1 (human T-cell leukemia virus type I) binding protein 1	ref|Homo sapiens Tax1 (human T-cell leukemia virus type I) binding protein 1 (TAX1BP1), transcript variant 1, mRNA [NM_006024]	chr7	27779714	27868500	GO:0005515(protein binding);GO:0005829(cytosol);GO:0006915(apoptotic process);GO:0019900(kinase binding);GO:0032088(negative regulation of NF-kappaB transcription factor activity);GO:0032480(negative regulation of type I interferon production);GO:0043066(negative regulation of apoptotic process);GO:0045087(innate immune response);GO:0070062(extracellular vesicular exosome)		mRNA	agilent G3 V3
A_33_P3290562	6.46	6.32	6.21	8.02	8.16	7.99	0.785685	-0.347978	down	4.1103e-05	1	yes	CACAGATGAACTCTACCTTTGCTTTCAGAACCACTTAGTCCTTTTGTAACAAAGAAAAAA	FALSE	NM_000168	ref|NM_000168|ens|ENST00000395925|ref|XM_005249704|ref|XM_005249703	GLI3	GLI family zinc finger 3	ref|Homo sapiens GLI family zinc finger 3 (GLI3), mRNA [NM_000168]	chr7	42000548	42276612	GO:0000122(negative regulation of transcription from RNA polymerase II promoter);GO:0000978(RNA polymerase II core promoter proximal region sequence-specific DNA binding);GO:0001077(RNA polymerase II core promoter proximal region sequence-specific DNA binding transcription factor activity involved in positive regulation of transcription);GO:0001656(metanephros development);GO:0001658(branching in…	04340(Hedgehog signaling pathway);04024(cAMP signaling pathway);05200(Pathways in cancer);05217(Basal cell carcinoma)	mRNA	agilent G3 V3
A_33_P3380837	8.8	8.61	8.6	10.11	10.25	10.24	0.85	-0.234465	down	4.1121e-05	1	yes	CAGACTGGGCAACATGGTGAGACTCTGCCTCTACAAAAGAAAAATTAAAAAATTAGCTGG	FALSE	NM_133463	ref|NM_133463|ref|NM_001284355|ens|ENST00000312371|gb|AK289723	AMZ1	archaelysin family metallopeptidase 1	ref|Homo sapiens archaelysin family metallopeptidase 1 (AMZ1), transcript variant 1, mRNA [NM_133463]	chr7	2727836	2752734	GO:0006508(proteolysis);GO:0008237(metallopeptidase activity);GO:0008270(zinc ion binding)		mRNA	agilent G3 V3
A_23_P408239	9.34	9.54	9.55	8.11	8.02	8.06	1.17528	0.233003	up	4.1185e-05	1	yes	CTGTGTTGGAAGGTGACGTCCTCCCTTTAGTTTGTGGCCAACACTTGTTTCTGAAACTTT	FALSE	NM_001252124	ref|NM_001252124|ens|ENST00000493544|gb|AL117400|gb|BC050565	PASK	PAS domain containing serine/threonine kinase	ref|Homo sapiens PAS domain containing serine/threonine kinase (PASK), transcript variant 5, mRNA [NM_001252124]	chr2	242053056	242074184	GO:0004674(protein serine/threonine kinase activity);GO:0004871(signal transducer activity);GO:0005515(protein binding);GO:0005524(ATP binding);GO:0005634(nucleus);GO:0005737(cytoplasm);GO:0005794(Golgi apparatus);GO:0006468(protein phosphorylation);GO:0007165(signal transduction);GO:0035091(phosphatidylinositol binding);GO:0043576(regulation of respiratory gaseous exchange);GO:0045719(negative r…		mRNA	agilent G3 V3
A_32_P165340	2.23	2.45	2.34	4.63	4.68	4.37	0.513158	-0.962525	down	4.1354e-05	1	yes	ACATTGAAATATGTTTTGTATAAATTTGTCATGTTGAACAACATTTTAGCATGGTAAGTT	FALSE	NM_003133	ref|NM_003133|ref|NM_001130440|ens|ENST00000366839|ens|ENST00000304786	SRP9	signal recognition particle 9kDa	ref|Homo sapiens signal recognition particle 9kDa (SRP9), transcript variant 2, mRNA [NM_003133]	chr1	225965536	225978168	GO:0003723(RNA binding);GO:0005047(signal recognition particle binding);GO:0005785(signal recognition particle receptor complex);GO:0005786(signal recognition particle, endoplasmic reticulum targeting);GO:0005829(cytosol);GO:0006412(translation);GO:0006614(SRP-dependent cotranslational protein targeting to membrane);GO:0008312(7S RNA binding);GO:0010467(gene expression);GO:0044267(cellular protei…	03060(Protein export)	mRNA	agilent G3 V3
A_24_P254177	2.03	1.9	2.22	4.85	5.02	5.28	0.405941	-1.30066	down	4.1423e-05	1	yes	TTCAAAGATAGTTTCACTTTGGTCTCTGAATTGAAATGCTGTCTACTGAAAGGGTTTCAG	FALSE	NM_024104	ref|NM_024104|ens|ENST00000397349|ens|ENST00000463051|ens|ENST00000461488	SMIM7	small integral membrane protein 7	ref|Homo sapiens small integral membrane protein 7 (SMIM7), transcript variant 2, mRNA [NM_024104]	chr19	16757818	16770925	GO:0016021(integral to membrane)		mRNA	agilent G3 V3
A_33_P3363515	12.42	12.42	12.28	13.31	13.29	13.34	0.929394	-0.105638	down	4.1538e-05	1	yes	CCAGCCTGGGCGACAGAGTGAGTCTCTTGTCTCTCAAAAATTAAAATAAAATAAATAAAT	FALSE	ENST00000557439	ens|ENST00000557439|tc|THC2493575	XRCC3	X-ray repair complementing defective repair in Chinese hamster cells 3	ens|X-ray repair complementing defective repair in Chinese hamster cells 3 [Source:HGNC Symbol;Acc:HGNC:12830] [ENST00000557439]	chr14	104170736	104181820	GO:0000400(four-way junction DNA binding);GO:0000724(double-strand break repair via homologous recombination);GO:0000737(DNA catabolic process, endonucleolytic);GO:0005515(protein binding);GO:0005524(ATP binding);GO:0005634(nucleus);GO:0005657(replication fork);GO:0005737(cytoplasm);GO:0005739(mitochondrion);GO:0006281(DNA repair);GO:0006310(DNA recombination);GO:0006974(response to DNA damage st…	03440(Homologous recombination)	mRNA	agilent G3 V3
A_23_P384650	7.51	7.43	7.55	6.34	6.23	6.4	1.18556	0.245564	up	4.154e-05	1	yes	CCTTCGTGCCCATCCTCAAGGACTTCTTCGTGCGGCTCACAGATGAGTTCTATGTACTGC	FALSE	NM_138454	ref|NM_138454|ens|ENST00000301944|gb|HQ448672|gb|BC014127	NXNL1	nucleoredoxin-like 1	ref|Homo sapiens nucleoredoxin-like 1 (NXNL1), mRNA [NM_138454]	chr19	17566234	17571763	GO:0005640(nuclear outer membrane);GO:0005739(mitochondrion);GO:0045494(photoreceptor cell maintenance)		mRNA	agilent G3 V3
A_33_P3398564	7.45	7.29	7.26	9.57	9.6	9.3	0.772743	-0.371939	down	4.1548e-05	1	yes	GGCACCTTCTCCTGGTACTCGGCCCAGAGCCTGCGCATAAAGCCACTTTGCCACTTTGCA	FALSE	NM_030649	ref|NM_030649|ens|ENST00000467278|ens|ENST00000492936|ref|XM_006710329	ACAP3	ArfGAP with coiled-coil, ankyrin repeat and PH domains 3	ref|Homo sapiens ArfGAP with coiled-coil, ankyrin repeat and PH domains 3 (ACAP3), mRNA [NM_030649]	chr1	1227764	1243269	GO:0008060(ARF GTPase activator activity);GO:0008270(zinc ion binding);GO:0032312(regulation of ARF GTPase activity);GO:0043547(positive regulation of GTPase activity)	04144(Endocytosis)	mRNA	agilent G3 V3
A_33_P3404954	7.92	7.98	7.65	9.84	9.82	9.9	0.796685	-0.327919	down	4.1646e-05	1	yes	ACCAAACGTGTCCACACCTTGATCTTGCACTTCCCAACCTCCAGAACTGTGAGCAAATAA	FALSE	NM_001172702	ref|NM_001172702|ref|NR_033344|ens|ENST00000354886|ens|ENST00000491344	SLC38A6	solute carrier family 38, member 6	ref|Homo sapiens solute carrier family 38, member 6 (SLC38A6), transcript variant 1, mRNA [NM_001172702]	chr14	61448160	61550450	GO:0003333(amino acid transmembrane transport);GO:0005887(integral to plasma membrane);GO:0006814(sodium ion transport);GO:0015171(amino acid transmembrane transporter activity)		mRNA	agilent G3 V3
A_24_P391104	1.88	2.23	1.9	5.74	5.9	5.38	0.353114	-1.50179	down	4.1665e-05	1	yes	CAGTTTTCTCAGTGTTTTCAGCCTGTGAGATAGATGTTTATGGCAAGAAAAAGGAAAAAA	FALSE	NM_002918	ref|NM_002918|ens|ENST00000254325|ref|XM_006722829|ref|XM_006722831	RFX1	regulatory factor X, 1 (influences HLA class II expression)	ref|Homo sapiens regulatory factor X, 1 (influences HLA class II expression) (RFX1), mRNA [NM_002918]	chr19	14072350	14117097	GO:0000978(RNA polymerase II core promoter proximal region sequence-specific DNA binding);GO:0003705(RNA polymerase II distal enhancer sequence-specific DNA binding transcription factor activity);GO:0005515(protein binding);GO:0005634(nucleus);GO:0005654(nucleoplasm);GO:0006357(regulation of transcription from RNA polymerase II promoter);GO:0006366(transcription from RNA polymerase II promoter);G…		mRNA	agilent G3 V3
A_24_P71700	4.84	4.84	5.12	7.45	7.78	7.51	0.650836	-0.619635	down	4.1703e-05	1	yes	GTGGCAGAATGGCCATGCCCAGGTGTGTGTTGAGACCATTGACAACTGCTCGTGTACAGG	FALSE	NM_145166	ref|NM_145166|ref|XM_005265582|ref|XM_006713415|gb|AB033016	ZBTB47	zinc finger and BTB domain containing 47	ref|Homo sapiens zinc finger and BTB domain containing 47 (ZBTB47), mRNA [NM_145166]	chr3	42695176	42709072	GO:0003677(DNA binding);GO:0005634(nucleus);GO:0006351(transcription, DNA-dependent);GO:0006355(regulation of transcription, DNA-dependent);GO:0046872(metal ion binding)		mRNA	agilent G3 V3
A_23_P130466	5.7	5.59	5.76	6.65	6.64	6.67	0.854208	-0.22734	down	4.1736e-05	1	yes	ACCCGAGGTTGGTTGGTCCCAAATCTATCAAACTCAGTGCCCTCTTTAGCGACATATTTT	FALSE	NM_021089	ref|NM_021089|gb|M29581|gb|BC039323|gb|AK225825	ZNF8	zinc finger protein 8	ref|Homo sapiens zinc finger protein 8 (ZNF8), mRNA [NM_021089]	chr19	58790320	58807254	GO:0000122(negative regulation of transcription from RNA polymerase II promoter);GO:0003677(DNA binding);GO:0005634(nucleus);GO:0006351(transcription, DNA-dependent);GO:0008270(zinc ion binding);GO:0030509(BMP signaling pathway)		mRNA	agilent G3 V3
A_24_P275873	7.13	7.41	7.29	9.43	9.42	9.21	0.777976	-0.362203	down	4.1769e-05	1	yes	TGACTTGGGGTGGACGCCTCTGCCTTCACTTGAACACAAATGTGCTTCCTATAAAATCAT	FALSE	NM_005993	ref|NM_005993|ens|ENST00000576677|ens|ENST00000576691|ens|ENST00000572389	TBCD	tubulin folding cofactor D	ref|Homo sapiens tubulin folding cofactor D (TBCD), mRNA [NM_005993]	chr17	80897280	80900578	GO:0005096(GTPase activator activity);GO:0005515(protein binding);GO:0005737(cytoplasm);GO:0005874(microtubule);GO:0005912(adherens junction);GO:0005923(tight junction);GO:0006457(protein folding);GO:0007023(post-chaperonin tubulin folding pathway);GO:0010812(negative regulation of cell-substrate adhesion);GO:0016328(lateral plasma membrane);GO:0031115(negative regulation of microtubule polymeriz…		mRNA	agilent G3 V3
A_23_P48610	5.1	5.05	5.2	6.53	6.67	6.76	0.769038	-0.378873	down	4.1794e-05	1	yes	AGAGCACTGCTGACCATCTGCTTTCCTCCAAGGGTTGCTGTGTCTAGGGTGAAGTAGGCA	FALSE	NM_144568	ref|NM_144568|ref|NM_001100814|ens|ENST00000557041|ens|ENST00000398020	TMEM55B	transmembrane protein 55B	ref|Homo sapiens transmembrane protein 55B (TMEM55B), transcript variant 2, mRNA [NM_144568]	chr14	20926776	20927751	GO:0005765(lysosomal membrane);GO:0008152(metabolic process);GO:0016021(integral to membrane);GO:0016787(hydrolase activity);GO:0031902(late endosome membrane)		mRNA	agilent G3 V3
A_23_P254852	8.8	8.9	8.72	10.24	10.08	10.21	0.865378	-0.208597	down	4.1943e-05	1	yes	TGCCCCTGCCTGTGTCTGGGTTTCTGTTGGCTGTTTTTCTTTTCTTGAGTGGTGATTTTT	FALSE	NM_194248	ref|NM_194248|ref|NM_001287489|ref|NM_194322|ref|NM_004802	OTOF	otoferlin	ref|Homo sapiens otoferlin (OTOF), transcript variant 1, mRNA [NM_194248]	chr2	26680072	26781546	GO:0003674(molecular_function);GO:0005509(calcium ion binding);GO:0005789(endoplasmic reticulum membrane);GO:0005829(cytosol);GO:0007605(sensory perception of sound);GO:0016021(integral to membrane);GO:0016079(synaptic vesicle exocytosis);GO:0016323(basolateral plasma membrane);GO:0030054(cell junction);GO:0030672(synaptic vesicle membrane);GO:0035612(AP-2 adaptor complex binding);GO:0061025(memb…		mRNA	agilent G3 V3
A_33_P3369969	2.49	2.57	2.93	5.58	5.64	5.85	0.468073	-1.0952	down	4.1962e-05	1	yes	GTACTTGGCTACACACAGATTGTATTTTTATTGTTAATGCTCTTCTTATGGATACCTGCA	FALSE	NM_001137675	ref|NM_001137675|ens|ENST00000427980|gb|BC042985|gb|AL833385	ATXN1L	ataxin 1-like	ref|Homo sapiens ataxin 1-like (ATXN1L), mRNA [NM_001137675]	chr16	71879896	71891231	GO:0000122(negative regulation of transcription from RNA polymerase II promoter);GO:0003677(DNA binding);GO:0003723(RNA binding);GO:0005515(protein binding);GO:0005634(nucleus);GO:0005730(nucleolus);GO:0006351(transcription, DNA-dependent);GO:0030198(extracellular matrix organization);GO:0030425(dendrite);GO:0048286(lung alveolus development)		mRNA	agilent G3 V3
A_33_P3425356	2.53	2.8	2.5	4.87	4.83	5.07	0.530129	-0.915586	down	4.1962e-05	1	yes	CTTGTGTGAAAATCTCTTTTCTACAGATTTTCCAGGGTTTAAGCATTGCTTGCTGTATAA	FALSE	NM_015396	ref|NM_015396|ref|NM_001267041|ref|NM_001282342|ref|NM_001267042	ARMC8	armadillo repeat containing 8	ref|Homo sapiens armadillo repeat containing 8 (ARMC8), transcript variant 2, mRNA [NM_015396]	chr3	137906384	138015263			mRNA	agilent G3 V3
A_33_P3401169	12.47	12.52	12.39	11.48	11.39	11.51	1.08726	0.120697	up	4.2011e-05	1	yes	AATAATCAATGAGCGATTTTCAGCCCAATGCCCCCAAAACTCACCCTGTACCTTGGAGAT	FALSE	ENST00000331828	ens|ENST00000331828|tc|THC2565247			ens|T cell receptor beta variable 21/OR9-2 (pseudogene) [Source:HGNC Symbol;Acc:HGNC:12199] [ENST00000331828]	chr9	33629120	33629584			mRNA	agilent G3 V3
A_33_P3257312	3.38	2.92	2.88	6.32	6.49	6.28	0.48088	-1.05625	down	4.2086e-05	1	yes	TGATATCCGTGTGGTTCGATGTATTATTTTTAAGCTCCGTGAGTGCGTGGGTCAGTGTCT	FALSE	NM_015104	ref|NM_015104|ens|ENST00000421419|ens|ENST00000377264|ref|XM_005273849	ATG2A	autophagy related 2A	ref|Homo sapiens autophagy related 2A (ATG2A), mRNA [NM_015104]	chr11	64662008	64684722	GO:0000045(autophagic vacuole assembly);GO:0000407(pre-autophagosomal structure);GO:0000422(mitochondrion degradation);GO:0005515(protein binding);GO:0005811(lipid particle);GO:0006995(cellular response to nitrogen starvation);GO:0019898(extrinsic to membrane);GO:0034045(pre-autophagosomal structure membrane)		mRNA	agilent G3 V3
A_33_P3339051	7.66	7.74	7.7	9.31	9.37	9.11	0.831234	-0.266673	down	4.2212e-05	1	yes	ACAGTGGTCATGGGGGATGGGGTACTGCCGGTCTGTGTTGTCTTAGAAGTAGATGTGTGA	FALSE	NM_182498	ref|NM_182498|ens|ENST00000300811|ref|XM_005258517|gb|BC015950	ZNF428	zinc finger protein 428	ref|Homo sapiens zinc finger protein 428 (ZNF428), mRNA [NM_182498]	chr19	44111780	44123751	GO:0046872(metal ion binding)		mRNA	agilent G3 V3
A_24_P277807	5.21	5.05	5.09	6.56	6.79	6.69	0.765968	-0.384644	down	4.2432e-05	1	yes	GGCACAGAACGAACGTTGTCTTCACATGTTTTTACAAGATGAAATAATAGATAAAAGCTA	FALSE	NM_003795	ref|NM_003795|ref|NM_001300929|ref|NM_152827|ref|NM_001300928	SNX3	sorting nexin 3	ref|Homo sapiens sorting nexin 3 (SNX3), transcript variant 1, mRNA [NM_003795]	chr6	108533208	108582448	GO:0005515(protein binding);GO:0005737(cytoplasm);GO:0005769(early endosome);GO:0005829(cytosol);GO:0009617(response to bacterium);GO:0010008(endosome membrane);GO:0010314(phosphatidylinositol-5-phosphate binding);GO:0010324(membrane invagination);GO:0010976(positive regulation of neuron projection development);GO:0016050(vesicle organization);GO:0019898(extrinsic to membrane);GO:0019903(protein …		mRNA	agilent G3 V3
A_23_P45059	2.4	2.52	2.42	4.67	4.39	4.74	0.531884	-0.910816	down	4.2485e-05	1	yes	GGTTCTTAGAACTTGTTTTAATTTTTGTGGTCCTTCTGTTTATTATAATAGGCGTCCACC	FALSE	NM_001380	ref|NM_001380|ref|NM_001290223|ens|ENST00000280333|gb|D50857	DOCK1	dedicator of cytokinesis 1	ref|Homo sapiens dedicator of cytokinesis 1 (DOCK1), transcript variant 2, mRNA [NM_001380]	chr10	128593976	129250781	GO:0002244(hemopoietic progenitor cell differentiation);GO:0005085(guanyl-nucleotide exchange factor activity);GO:0005096(GTPase activator activity);GO:0005515(protein binding);GO:0005634(nucleus);GO:0005654(nucleoplasm);GO:0005737(cytoplasm);GO:0005829(cytosol);GO:0006911(phagocytosis, engulfment);GO:0006915(apoptotic process);GO:0007165(signal transduction);GO:0007229(integrin-mediated signalin…	04810(Regulation of actin cytoskeleton);04510(Focal adhesion);05131(Shigellosis);05100(Bacterial invasion of epithelial cells)	mRNA	agilent G3 V3
A_24_P373844	3.02	3.11	2.85	6.29	5.8	6.08	0.494221	-1.01677	down	4.2534e-05	1	yes	AAGCATTTTTACACTTCCTGGAATGAGTATATTATCAGCAATCTTTTGTCAAATGCCAGC	FALSE	NM_024076	ref|NM_024076|ref|NM_001129994|ref|NM_001129995|ens|ENST00000284006	KCTD15	potassium channel tetramerization domain containing 15	ref|Homo sapiens potassium channel tetramerization domain containing 15 (KCTD15), transcript variant 1, mRNA [NM_024076]	chr19	34289292	34305148	GO:0007275(multicellular organismal development);GO:0051260(protein homooligomerization)		mRNA	agilent G3 V3
A_23_P98580	11.95	11.91	11.92	11.66	11.64	11.63	1.02433	0.0346867	up	4.257e-05	1	yes	CTGATCGTAATGTTTATCATGTTACTTCCCCACCCCTACATTTTTTGAAATAAAATAAGG	FALSE	NM_004265	ref|NM_004265|ref|NM_001281502|ref|NM_001281501|ens|ENST00000523235	FADS2	fatty acid desaturase 2	ref|Homo sapiens fatty acid desaturase 2 (FADS2), transcript variant 1, mRNA [NM_004265]	chr11	61621660	61634819	GO:0004768(stearoyl-CoA 9-desaturase activity);GO:0005506(iron ion binding);GO:0005789(endoplasmic reticulum membrane);GO:0005887(integral to plasma membrane);GO:0006636(unsaturated fatty acid biosynthetic process);GO:0016020(membrane);GO:0020037(heme binding);GO:0033559(unsaturated fatty acid metabolic process);GO:0036109(alpha-linolenic acid metabolic process);GO:0043651(linoleic acid metabolic…	01212(Fatty acid metabolism);00592(alpha-Linolenic acid metabolism);01040(Biosynthesis of unsaturated fatty acids);03320(PPAR signaling pathway)	mRNA	agilent G3 V3
A_33_P3297599	10.2	10.19	10	11.4	11.45	11.48	0.885232	-0.175873	down	4.2599e-05	1	yes	TGGACAACATGGCGAAACCCCATCTCCACAAAAAATTAGCCAGGCAATGTGGTGCATGCC	FALSE	AF416714	gb|AF416714|gb|AF130056			gb|Homo sapiens clone 3 unknown mRNA. [AF416714]	chrX	73806120	73807340			mRNA	agilent G3 V3
A_23_P201432	2.16	2.24	2.13	4.11	4.1	4.41	0.517433	-0.950557	down	4.2628e-05	1	yes	TGGATGCCTACTGTGGAGATTAACTTTGGCATATTCCAGTGTCAGCTTTCTTTAGCTGGA	FALSE	NM_001126	ref|NM_001126|ens|ENST00000366535|gb|BC012356|gb|AK025514	ADSS	adenylosuccinate synthase	ref|Homo sapiens adenylosuccinate synthase (ADSS), mRNA [NM_001126]	chr1	244571792	244615436	GO:0000287(magnesium ion binding);GO:0002376(immune system process);GO:0004019(adenylosuccinate synthase activity);GO:0005515(protein binding);GO:0005525(GTP binding);GO:0005737(cytoplasm);GO:0005829(cytosol);GO:0005886(plasma membrane);GO:0006144(purine base metabolic process);GO:0006167(AMP biosynthetic process);GO:0006184(GTP catabolic process);GO:0006531(aspartate metabolic process);GO:000916…	00230(Purine metabolism);00250(Alanine, aspartate and glutamate metabolism)	mRNA	agilent G3 V3
A_33_P3232193	2.05	2.19	2.08	4.78	5.12	5.29	0.416063	-1.26513	down	4.2737e-05	1	yes	GGTCTTTATAAAACTTCCTTTCCTCTATGTGGTGGCTACAGAGAGTCCAACCACACTTAC	FALSE	ENST00000394156	ens|ENST00000394156|ref|XM_005255764|gb|D21255|gb|E07383	CDH11	cadherin 11, type 2, OB-cadherin (osteoblast)	ens|cadherin 11, type 2, OB-cadherin (osteoblast) [Source:HGNC Symbol;Acc:HGNC:1750] [ENST00000394156]	chr16	64977656	65155939	GO:0001501(skeletal system development);GO:0001503(ossification);GO:0005509(calcium ion binding);GO:0005737(cytoplasm);GO:0005886(plasma membrane);GO:0007155(cell adhesion);GO:0007156(homophilic cell adhesion);GO:0016021(integral to membrane);GO:0021957(corticospinal tract morphogenesis);GO:0034329(cell junction assembly);GO:0034332(adherens junction organization);GO:0045216(cell-cell junction or…		mRNA	agilent G3 V3
A_33_P3365601	10.24	10.24	10.32	9.29	9.28	9.41	1.10079	0.138534	up	4.2746e-05	1	yes	CTCTGGGGAGAAGAGCAGCGCGGAGGCAGCGAGGCCAGGACGTCACCCCCACGGAGACTG	FALSE	NM_001278559	ref|NM_001278559|ens|ENST00000382252|ref|XM_006715629|ref|XM_006715630	ZNF316	zinc finger protein 316	ref|Homo sapiens zinc finger protein 316 (ZNF316), mRNA [NM_001278559]	chr7	6682041	6694242	GO:0003677(DNA binding);GO:0005634(nucleus);GO:0006351(transcription, DNA-dependent);GO:0006355(regulation of transcription, DNA-dependent);GO:0046872(metal ion binding)		mRNA	agilent G3 V3
A_33_P3283669	13.99	14.06	13.95	13.09	13.2	13.14	1.06518	0.0910956	up	4.2856e-05	1	yes	CCCCTTCAGCCCCCCGGCTGATGCCATCTCTGGTTCTGGACAATTATCAAATATATCAGT	FALSE	NM_001256214	ref|NM_001256214|ref|NM_152296|ref|NM_001256213|ens|ENST00000545399	ATP1A3	ATPase, Na+/K+ transporting, alpha 3 polypeptide	ref|Homo sapiens ATPase, Na+/K+ transporting, alpha 3 polypeptide (ATP1A3), transcript variant 3, mRNA [NM_001256214]	chr19	42470772	42497619	GO:0005391(sodium:potassium-exchanging ATPase activity);GO:0005524(ATP binding);GO:0005634(nucleus);GO:0005783(endoplasmic reticulum);GO:0005794(Golgi apparatus);GO:0005886(plasma membrane);GO:0005890(sodium:potassium-exchanging ATPase complex);GO:0006883(cellular sodium ion homeostasis);GO:0007613(memory);GO:0008152(metabolic process);GO:0008344(adult locomotory behavior);GO:0008542(visual learn…	04024(cAMP signaling pathway);04022(cGMP - PKG signaling pathway);04911(Insulin secretion);04918(Thyroid hormone synthesis);04919(Thyroid hormone signaling pathway);04260(Cardiac muscle contraction);04261(Adrenergic signaling in cardiomyocytes);04970(Salivary secretion);04971(Gastric acid secretion);04972(Pancreatic secretion);04976(Bile secretion);04973(Carbohydrate digestion and absorption);049…	mRNA	agilent G3 V3
A_32_P41065	1.89	2.12	1.86	4.32	4.08	4.37	0.459671	-1.12133	down	4.2913e-05	1	yes	GTATGTCGTGTATGCTAGGTGATATCCTCAGTAGGGATTGACTACTAGACTGTGTGTTTT	FALSE	NM_001017395	ref|NM_001017395|ref|NM_001128224|ref|NR_033361|ens|ENST00000426664	TMCC1	transmembrane and coiled-coil domain family 1	ref|Homo sapiens transmembrane and coiled-coil domain family 1 (TMCC1), transcript variant 1, mRNA [NM_001017395]	chr3	129366640	129612419	GO:0005789(endoplasmic reticulum membrane);GO:0016021(integral to membrane)		mRNA	agilent G3 V3
A_24_P357100	11.11	11.22	11.22	9.64	9.83	9.84	1.14466	0.19492	up	4.2963e-05	1	yes	AGCAAGCTAGCGCTGGGCATTCAGTACATACCACGATGTGCTCCCTCTCTTGATGCTTGG	FALSE	NM_014310	ref|NM_014310|ens|ENST00000216127|ref|XM_005261441|ref|XM_005261442	RASD2	RASD family, member 2	ref|Homo sapiens RASD family, member 2 (RASD2), mRNA [NM_014310]	chr22	35936916	35950048	GO:0001963(synaptic transmission, dopaminergic);GO:0003924(GTPase activity);GO:0005525(GTP binding);GO:0005886(plasma membrane);GO:0006184(GTP catabolic process);GO:0007264(small GTPase mediated signal transduction);GO:0007626(locomotory behavior);GO:0031397(negative regulation of protein ubiquitination);GO:0031624(ubiquitin conjugating enzyme binding);GO:0031681(G-protein beta-subunit binding);G…		mRNA	agilent G3 V3
A_33_P3337044	6.18	5.87	6.06	7.77	7.75	7.81	0.776254	-0.3654	down	4.297e-05	1	yes	TACTAAAAAATACAAAAAAGCTGGGTGTGGTGGCACACACCCGTAGTTCCAGCTACTTGG	FALSE	NM_017585	ref|NM_017585|ref|NM_001145099|ens|ENST00000371897|ens|ENST00000485978	SLC2A6	solute carrier family 2 (facilitated glucose transporter), member 6	ref|Homo sapiens solute carrier family 2 (facilitated glucose transporter), member 6 (SLC2A6), transcript variant 1, mRNA [NM_017585]	chr9	136336224	136344259	GO:0005355(glucose transmembrane transporter activity);GO:0005886(plasma membrane);GO:0015758(glucose transport);GO:0016020(membrane);GO:0016021(integral to membrane);GO:0055085(transmembrane transport)		mRNA	agilent G3 V3
A_24_P10657	2.27	2.42	2.36	5.58	5.97	6.21	0.396959	-1.33294	down	4.2978e-05	1	yes	TGGACATGCATTAAAGGGTCTATTAGCTTTCTTTCCGTCTGTCTCAACAGCTGAGATGGG	FALSE	NM_020428	ref|NM_020428|ref|NM_001145056|ens|ENST00000407327|ens|ENST00000589561	SLC44A2	solute carrier family 44 (choline transporter), member 2	ref|Homo sapiens solute carrier family 44 (choline transporter), member 2 (SLC44A2), transcript variant 1, mRNA [NM_020428]	chr19	10753012	10754074	GO:0004871(signal transducer activity);GO:0005765(lysosomal membrane);GO:0005886(plasma membrane);GO:0006644(phospholipid metabolic process);GO:0006656(phosphatidylcholine biosynthetic process);GO:0007165(signal transduction);GO:0015220(choline transmembrane transporter activity);GO:0015871(choline transport);GO:0016021(integral to membrane);GO:0043123(positive regulation of I-kappaB kinase/NF-ka…	05231(Choline metabolism in cancer)	mRNA	agilent G3 V3
A_23_P10374	2.37	2.83	2.74	5.55	5.7	5.48	0.474597	-1.07523	down	4.3058e-05	1	yes	TGTTTGTTTGAGGTTCGTGCCGCAGTAACAGACACAGTATTTAATTGCACATACAGATGT	FALSE	NM_014925	ref|NM_014925|ens|ENST00000441731|ens|ENST00000358907|ens|ENST00000347140	R3HDM2	R3H domain containing 2	ref|Homo sapiens R3H domain containing 2 (R3HDM2), mRNA [NM_014925]	chr12	57647548	57704246	GO:0005634(nucleus)		mRNA	agilent G3 V3
A_32_P108889	8.65	8.52	8.54	7.69	7.62	7.7	1.11734	0.160069	up	4.306e-05	1	yes	TTCAAACAATTTGTGTCCTTAATTAAAGGTGGAATGAGATCCAATTTTTCCCCCTAATCC	FALSE	NM_004734	ref|NM_004734|ref|NM_001195415|ref|NM_001195416|ens|ENST00000360631	DCLK1	doublecortin-like kinase 1	ref|Homo sapiens doublecortin-like kinase 1 (DCLK1), transcript variant 1, mRNA [NM_004734]	chr13	36345480	36705443	GO:0001764(neuron migration);GO:0004672(protein kinase activity);GO:0004674(protein serine/threonine kinase activity);GO:0005057(receptor signaling protein activity);GO:0005524(ATP binding);GO:0005887(integral to plasma membrane);GO:0006468(protein phosphorylation);GO:0007399(nervous system development);GO:0007417(central nervous system development);GO:0009615(response to virus);GO:0016197(endoso…		mRNA	agilent G3 V3
A_23_P40354	2.28	2.44	2.3	4.78	4.41	4.67	0.506494	-0.981384	down	4.3122e-05	1	yes	TTCATAAGCAAAAAGTACCTCTTCTTAAAGTGCACTTTGCAGACGTTTCACTCCTTTTCC	FALSE	NM_012325	ref|NM_012325|ens|ENST00000375571|gb|AK297273|gb|BC109281	MAPRE1	microtubule-associated protein, RP/EB family, member 1	ref|Homo sapiens microtubule-associated protein, RP/EB family, member 1 (MAPRE1), mRNA [NM_012325]	chr20	31407700	31438211	GO:0000086(G2/M transition of mitotic cell cycle);GO:0000278(mitotic cell cycle);GO:0005515(protein binding);GO:0005737(cytoplasm);GO:0005794(Golgi apparatus);GO:0005813(centrosome);GO:0005819(spindle);GO:0005829(cytosol);GO:0005874(microtubule);GO:0005881(cytoplasmic microtubule);GO:0006996(organelle organization);GO:0007067(mitosis);GO:0008022(protein C-terminus binding);GO:0008283(cell prolife…		mRNA	agilent G3 V3
A_33_P3349597	13.41	13.42	13.39	14.35	14.35	14.21	0.937311	-0.0934008	down	4.3175e-05	1	yes	ATCCATCCACCGATCCATCCGTCCACCCACCCATCCATCCATCCATCCATCCACCGATCC	FALSE											mRNA	agilent G3 V3
A_24_P350622	8.36	8.25	8.49	6.91	6.86	6.77	1.22201	0.289251	up	4.3227e-05	1	yes	TTTCTGTCACAGGAAACCCTTCTAGTAGTTGGCCTTCACCCACTGAACCAAGCTTCAAAA	FALSE	NM_002255	ref|NM_002255|ref|NM_001080770|ref|NM_001080772|ref|NM_012313	KIR2DL4	killer cell immunoglobulin-like receptor, two domains, long cytoplasmic tail, 4	ref|Homo sapiens killer cell immunoglobulin-like receptor, two domains, long cytoplasmic tail, 4 (KIR2DL4), transcript variant 1, mRNA [NM_002255]	chrHSCHR19LRC_PGF2_CTG1	54979404	55007752	GO:0004888(transmembrane signaling receptor activity);GO:0005515(protein binding);GO:0005886(plasma membrane);GO:0005887(integral to plasma membrane);GO:0006968(cellular defense response);GO:0007165(signal transduction);GO:0016020(membrane);GO:0050776(regulation of immune response)	04650(Natural killer cell mediated cytotoxicity);04612(Antigen processing and presentation)	mRNA	agilent G3 V3
A_23_P16562	1.94	2.06	2.05	4.8	4.43	4.4	0.443874	-1.17178	down	4.3465e-05	1	yes	AAGCAGGATCGTTGAAGTTTTAAGTATGGGCAAAAATCTGGAAAACTTAGGATCCCTCTG	FALSE	NM_001017392	ref|NM_001017392|ens|ENST00000600239|ens|ENST00000601879|ens|ENST00000452918	SUGP2	SURP and G patch domain containing 2	ref|Homo sapiens SURP and G patch domain containing 2 (SUGP2), transcript variant 1, mRNA [NM_001017392]	chr19	19105408	19141839	GO:0005654(nucleoplasm);GO:0006397(mRNA processing);GO:0008380(RNA splicing)		mRNA	agilent G3 V3
A_33_P3237344	8.26	8.21	8.34	7.49	7.44	7.5	1.10611	0.145492	up	4.3492e-05	1	yes	TACCCTCGACCTCTTTGACAACATTGCGCTCACCCCAGAGTGTGCCTCAATGCCATGGGA	FALSE											mRNA	agilent G3 V3
A_32_P170444	1.99	2.03	2.12	3.85	3.65	3.94	0.536713	-0.897776	down	4.3524e-05	1	yes	TAGGTATCTCTCCTGAAATTCTTTGCAGTTCATTTTTTATGGCAGTTAATCCAGTGAAAC	FALSE	NM_006713	ref|NM_006713|ens|ENST00000265073|gb|BC071655|gb|BF793065	SUB1	SUB1 homolog (S. cerevisiae)	ref|Homo sapiens SUB1 homolog (S. cerevisiae) (SUB1), mRNA [NM_006713]	chr5	32585604	32604185	GO:0001205(RNA polymerase II distal enhancer sequence-specific DNA binding transcription factor activity involved in positive regulation of transcription);GO:0003697(single-stranded DNA binding);GO:0003713(transcription coactivator activity);GO:0005515(protein binding);GO:0005634(nucleus);GO:0005667(transcription factor complex);GO:0005730(nucleolus);GO:0006351(transcription, DNA-dependent);GO:00…		mRNA	agilent G3 V3
A_21_P0013971	9.79	9.74	9.82	9.24	9.2	9.26	1.05957	0.0834745	up	4.3552e-05	1	yes	GCAATTTCCACAGATGCTTTGTTTGTGGAGAAAAGTAGGATGGCCCCTCTGCTTGTCTTA	FALSE	ENST00000497570	ens|ENST00000497570|gb|BX104753|tc|THC2699452	ZNF385D	zinc finger protein 385D	ens|zinc finger protein 385D [Source:HGNC Symbol;Acc:HGNC:26191] [ENST00000497570]	chr3	22175074	22210508	GO:0003676(nucleic acid binding);GO:0005634(nucleus);GO:0008270(zinc ion binding)		mRNA	agilent G3 V3
A_33_P3294654	6.48	6.42	6.4	5.16	5.36	5.25	1.22384	0.291418	up	4.3627e-05	1	yes	CTTTGGCAGCACCGATGGAGGATGACTGGGAGAGGGGGTGCCTCTCAAGTTACTTCAATC	FALSE	NM_030907	ref|NM_030907|ens|ENST00000375599|gb|BC002946|gb|BC008702	RSG1	REM2 and RAB-like small GTPase 1	ref|Homo sapiens REM2 and RAB-like small GTPase 1 (RSG1), mRNA [NM_030907]	chr1	16558776	16563154	GO:0005525(GTP binding);GO:0005654(nucleoplasm);GO:0005737(cytoplasm);GO:0006887(exocytosis);GO:0007264(small GTPase mediated signal transduction);GO:0015031(protein transport);GO:0017157(regulation of exocytosis);GO:0031338(regulation of vesicle fusion);GO:0034613(cellular protein localization);GO:0036064(cilium basal body);GO:0042384(cilium assembly)		mRNA	agilent G3 V3
A_23_P345460	2.46	2.64	2.56	6.82	6.53	7.3	0.370944	-1.43073	down	4.3635e-05	1	yes	GACTTGATGCCTTTTGAATAACTTTCAATAGAATTGTCTAAAATTATCTTACTGGTTGTT	FALSE	NM_001129728	ref|NM_001129728|ens|ENST00000379344|ens|ENST00000563969|ens|ENST00000360461	PLEKHG4	pleckstrin homology domain containing, family G (with RhoGef domain) member 4	ref|Homo sapiens pleckstrin homology domain containing, family G (with RhoGef domain) member 4 (PLEKHG4), transcript variant 3, mRNA [NM_001129728]	chr16	67321856	67322975	GO:0005089(Rho guanyl-nucleotide exchange factor activity);GO:0032321(positive regulation of Rho GTPase activity)		mRNA	agilent G3 V3
A_21_P0013477	5.51	5.35	5.36	6.75	6.83	6.66	0.801383	-0.319435	down	4.3648e-05	1	yes	TGACAAAGATACAAATCTCTTAAGGAGGTGGACCCCAAGTTCCCGAGGAACATACGCTTT	FALSE	ENST00000425197	ens|ENST00000425197|linc|TCONS_l2_00027751|linc|TCONS_l2_00027748|linc|TCONS_l2_00027750			ens|ribosomal protein L29 pseudogene 19 [Source:HGNC Symbol;Acc:HGNC:35508] [ENST00000425197]	chr8	49297152	49297609			mRNA	agilent G3 V3
A_23_P98282	11.25	11.21	11.15	10.62	10.63	10.65	1.05361	0.0753341	up	4.372e-05	1	yes	CCTTCTCTTCTGCTGTTTAATTCCAGACTGGTGGTGGGACCCAGGTAACCCCCTCTCCCA	FALSE	NM_006946	ref|NM_006946|ens|ENST00000529997|ens|ENST00000309996|ens|ENST00000617502	SPTBN2	spectrin, beta, non-erythrocytic 2	ref|Homo sapiens spectrin, beta, non-erythrocytic 2 (SPTBN2), mRNA [NM_006946]	chr11	66452720	66488870	GO:0003779(actin binding);GO:0005200(structural constituent of cytoskeleton);GO:0005543(phospholipid binding);GO:0005615(extracellular space);GO:0005737(cytoplasm);GO:0005829(cytosol);GO:0007411(axon guidance);GO:0007416(synapse assembly);GO:0008091(spectrin);GO:0016192(vesicle-mediated transport);GO:0016324(apical plasma membrane);GO:0019886(antigen processing and presentation of exogenous pepti…		mRNA	agilent G3 V3
A_21_P0014185	9.92	9.91	10.14	8.49	8.5	8.4	1.18039	0.239259	up	4.3925e-05	1	yes	AAGTTTTTAGCTCCTCCTGTAACTTTTTACTTCTTTGTGGCAGCTTTTCGTAGCAAAGAA	FALSE	AF090910	gb|AF090910|tc|THC2503940			gb|Homo sapiens clone HQ0262. [AF090910]						mRNA	agilent G3 V3
A_33_P3358824	1.9	2.07	1.87	4.2	3.99	4.34	0.466081	-1.10135	down	4.4077e-05	1	yes	CCAGGACAGCGACAGCGATCAGCTGTTTTACACCAAGATCTTCTTGGACCCGGAGAAGAG	FALSE	NM_000302	ref|NM_000302|ens|ENST00000358133|ens|ENST00000485046|ens|ENST00000196061	PLOD1	procollagen-lysine, 2-oxoglutarate 5-dioxygenase 1	ref|Homo sapiens procollagen-lysine, 2-oxoglutarate 5-dioxygenase 1 (PLOD1), mRNA [NM_000302]	chr1	11994792	12035150	GO:0001666(response to hypoxia);GO:0005506(iron ion binding);GO:0005789(endoplasmic reticulum membrane);GO:0006464(cellular protein modification process);GO:0008475(procollagen-lysine 5-dioxygenase activity);GO:0008544(epidermis development);GO:0030198(extracellular matrix organization);GO:0030867(rough endoplasmic reticulum membrane);GO:0031418(L-ascorbic acid binding);GO:0042803(protein homodim…	00310(Lysine degradation)	mRNA	agilent G3 V3
A_21_P0008580	14.71	14.8	14.7	14.1	14.05	14.05	1.04763	0.0671297	up	4.4265e-05	1	yes	AACTCTCTGGCCCCCCATTGGATCTAGCAAAGATAACTTGGATGCTAGATATTTGCATAC	FALSE	XR_243177	ref|XR_243177|ref|XR_248103|ref|XR_253403|linc|lnc-UACA-2:1	LOC101929151	uncharacterized LOC101929151	ref|PREDICTED: Homo sapiens uncharacterized LOC101929151 (LOC101929151), ncRNA [XR_243177]	chr15	70863296	70878945			mRNA	agilent G3 V3
A_33_P3412716	4.48	4.29	4.2	6.48	6.51	6.76	0.656709	-0.606674	down	4.4344e-05	1	yes	TGAAATGCCCAGGCCATCAGGGTAGGCATATATGAAAAGCCACAAAGTATCTGAAAGATG	FALSE	ENST00000467688	ens|ENST00000467688			ens|ribosomal protein L17 pseudogene 22 [Source:HGNC Symbol;Acc:HGNC:35761] [ENST00000467688]	chr5	55432808	55433358			mRNA	agilent G3 V3
A_24_P349274	5.64	5.49	5.74	7.07	7.02	7	0.799905	-0.322099	down	4.4518e-05	1	yes	GGAGGCTTCATGCATTCCTTTGCACAAATCCTTCTCATCTTCCACCTGCTCTTCTGTGGC	FALSE	NM_001004727	ref|NM_001004727|ens|ENST00000623137|ens|ENST00000302329|ens|ENST00000624868	OR4X2	olfactory receptor, family 4, subfamily X, member 2 (gene/pseudogene)	ref|Homo sapiens olfactory receptor, family 4, subfamily X, member 2 (gene/pseudogene) (OR4X2), mRNA [NM_001004727]	chr11	48266608	48267622	GO:0004888(transmembrane signaling receptor activity);GO:0004930(G-protein coupled receptor activity);GO:0004984(olfactory receptor activity);GO:0005886(plasma membrane);GO:0007186(G-protein coupled receptor signaling pathway);GO:0016021(integral to membrane);GO:0050907(detection of chemical stimulus involved in sensory perception);GO:0050911(detection of chemical stimulus involved in sensory per…	04740(Olfactory transduction)	mRNA	agilent G3 V3
A_22_P00012254	13.06	13.04	13.32	14.91	14.98	14.87	0.880697	-0.183282	down	4.4634e-05	1	yes	CTCCAGCCCGCTCCGCCTGCGCCTCGGCCTTGCGCGCGGGGGCCCGGGTTACCTGCGCAG	FALSE	XR_424592	ref|XR_424592|linc|lnc-PPP1R14D-1:3|linc|lnc-PPP1R14D-1:1|linc|lnc-PPP1R14D-1:2	LOC102724362	uncharacterized LOC102724362	ref|PREDICTED: Homo sapiens uncharacterized LOC102724362 (LOC102724362), ncRNA [XR_424592]	chr15	41128188	41136482			mRNA	agilent G3 V3
A_33_P3413945	5.68	5.92	5.65	4.14	4.09	4.15	1.39338	0.478585	up	4.4765e-05	1	yes	GACCAAGACTCTGGATCCAATTCTATTTCCCAGAGAAGGAACCAAATCTATGCCCCACTT	FALSE											mRNA	agilent G3 V3
A_22_P00011159	13.93	13.85	13.85	13.35	13.31	13.31	1.04153	0.058706	up	4.4803e-05	1	yes	AAGTACCTGCTGCGCCACAAACCCACCAAGGTGCTCTCCCCCGAGTACTTGTGGGACCAG	FALSE	NM_020469	ref|NM_020469|ens|ENST00000538324|ens|ENST00000611156|linc|lnc-OBP2B-2:1	ABO	ABO blood group (transferase A, alpha 1-3-N-acetylgalactosaminyltransferase; transferase B, alpha 1-3-galactosyltransferase)	ref|Homo sapiens ABO blood group (transferase A, alpha 1-3-N-acetylgalactosaminyltransferase; transferase B, alpha 1-3-galactosyltransferase) (ABO), mRNA [NM_020469]	chr9	136130560	136150630	GO:0004380(glycoprotein-fucosylgalactoside alpha-N-acetylgalactosaminyltransferase activity);GO:0004381(fucosylgalactoside 3-alpha-galactosyltransferase activity);GO:0005576(extracellular region);GO:0006486(protein glycosylation);GO:0016021(integral to membrane);GO:0032580(Golgi cisterna membrane);GO:0046872(metal ion binding)	00601(Glycosphingolipid biosynthesis - lacto and neolacto series)	mRNA	agilent G3 V3
A_22_P00005912	13.5	13.55	13.48	12.46	12.44	12.6	1.0808	0.1121	up	4.4889e-05	1	yes	CATTTGTTATGGCAAAGTTCTCTTTCTGTGCCCCTTCCCTAATAAAGAAATCCTCAGTCA	FALSE	ENST00000518886	ens|ENST00000518886|linc|lnc-EVX1-1:1				chr7	27286988	27290112			mRNA	agilent G3 V3
A_24_P235783	2.01	2.02	2.21	4.95	5.41	4.97	0.407045	-1.29674	down	5.5012e-05	1	yes	GAGATTGTAGTTATCTTTTTTGAGATGAGATACTTTCACGACTTTGGTATCATCTGTCAG	FALSE	ENST00000463343	ens|ENST00000463343|ens|ENST00000472725|gb|D26121|tc|THC2588580	SF1	splicing factor 1	ens|splicing factor 1 [Source:HGNC Symbol;Acc:HGNC:12950] [ENST00000463343]	chr11	64543520	64546235	GO:0000245(spliceosomal complex assembly);GO:0000389(nuclear mRNA 3'-splice site recognition);GO:0000398(nuclear mRNA splicing, via spliceosome);GO:0003714(transcription corepressor activity);GO:0003723(RNA binding);GO:0005634(nucleus);GO:0005654(nucleoplasm);GO:0005681(spliceosomal complex);GO:0005840(ribosome);GO:0006351(transcription, DNA-dependent);GO:0006355(regulation of transcription, DNA-…		mRNA	agilent G3 V3
A_32_P220696	2.14	2.33	2.29	3.67	3.85	3.7	0.602496	-0.730978	down	5.5017e-05	1	yes	CTTCATTTAATATATCAATATTGGGCCTAAAACAGTATTCTGTAAAGCTTAAATTGGTAT	FALSE	NM_017489	ref|NM_017489|ref|NM_003218|ens|ENST00000276602|ref|XR_254158	TERF1	telomeric repeat binding factor (NIMA-interacting) 1	ref|Homo sapiens telomeric repeat binding factor (NIMA-interacting) 1 (TERF1), transcript variant 1, mRNA [NM_017489]	chr8	73942192	73959210	GO:0000086(G2/M transition of mitotic cell cycle);GO:0000723(telomere maintenance);GO:0000781(chromosome, telomeric region);GO:0000783(nuclear telomere cap complex);GO:0000784(nuclear chromosome, telomeric region);GO:0001309(age-dependent telomere shortening);GO:0003677(DNA binding);GO:0003682(chromatin binding);GO:0003691(double-stranded telomeric DNA binding);GO:0005515(protein binding);GO:0005…		mRNA	agilent G3 V3
A_33_P3379456	4.28	4.47	4.08	6.84	6.73	6.6	0.636093	-0.65269	down	5.5115e-05	1	yes	CATTTCCAGCAGTAGCATAAACTTACGGTGACATGGTAGACTTGTCTCTAAATAAAATTT	FALSE	NM_001282687	ref|NM_001282687|ref|NM_001282682|ref|NM_015677|ref|NM_001159597	SH3YL1	SH3 and SYLF domain containing 1	ref|Homo sapiens SH3 and SYLF domain containing 1 (SH3YL1), transcript variant 4, mRNA [NM_001282687]	chr2	218138	242800	GO:0006661(phosphatidylinositol biosynthetic process);GO:0019902(phosphatase binding);GO:0032587(ruffle membrane);GO:0035091(phosphatidylinositol binding);GO:1900027(regulation of ruffle assembly)		mRNA	agilent G3 V3
A_23_P412409	2.21	2.26	2.61	5.21	5.19	5.49	0.445563	-1.1663	down	5.5146e-05	1	yes	AGGACAGTACTGTATCATACCTCTGTGAATGTAAAATATCTTGTACCTGCTTTATGATAC	FALSE	NM_015172	ref|NM_015172|ens|ENST00000338920|ens|ENST00000426496|ref|XM_005245020	PRRC2C	proline-rich coiled-coil 2C	ref|Homo sapiens proline-rich coiled-coil 2C (PRRC2C), mRNA [NM_015172]	chr1	171556208	171561362	GO:0002244(hemopoietic progenitor cell differentiation);GO:0008022(protein C-terminus binding);GO:0016020(membrane)		mRNA	agilent G3 V3
A_23_P350234	7.88	7.75	7.85	6.78	6.67	6.62	1.16991	0.226392	up	5.5156e-05	1	yes	TTATTTTCATGTGGTCATTGCTGGGGAATCAAAGGATTCCCCCTTTGAGGGAGGGACTTT	FALSE	NM_001012989	ref|NM_001012989|ref|NR_121210|ens|ENST00000616924|ens|ENST00000618570	UBE2NL	ubiquitin-conjugating enzyme E2N-like (gene/pseudogene)	ref|Homo sapiens ubiquitin-conjugating enzyme E2N-like (gene/pseudogene) (UBE2NL), transcript variant coding, mRNA [NM_001012989]	chrX	142967168	142968355	GO:0005634(nucleus);GO:0005737(cytoplasm);GO:0006301(postreplication repair);GO:0019787(small conjugating protein ligase activity);GO:0031625(ubiquitin protein ligase binding);GO:0070062(extracellular vesicular exosome);GO:0070534(protein K63-linked ubiquitination)	04120(Ubiquitin mediated proteolysis)	mRNA	agilent G3 V3
A_24_P103025	6.19	6.29	5.88	8.55	8.46	8.61	0.716628	-0.480704	down	5.5184e-05	1	yes	AAGGCTATTGGGCAAGTTTGGATGCATCTACTCAAACCACCCATGAACTCACCATTCCAA	FALSE	NM_006196	ref|NM_006196|ens|ENST00000303577|gb|AK314225|gb|AB464656	PCBP1	poly(rC) binding protein 1	ref|Homo sapiens poly(rC) binding protein 1 (PCBP1), mRNA [NM_006196]	chr2	70314584	70316332	GO:0000398(nuclear mRNA splicing, via spliceosome);GO:0003697(single-stranded DNA binding);GO:0003723(RNA binding);GO:0005515(protein binding);GO:0005654(nucleoplasm);GO:0005737(cytoplasm);GO:0008380(RNA splicing);GO:0010467(gene expression);GO:0016020(membrane);GO:0030529(ribonucleoprotein complex);GO:0043231(intracellular membrane-bounded organelle);GO:0070062(extracellular vesicular exosome)	03040(Spliceosome)	mRNA	agilent G3 V3
A_23_P143143	6.02	6.07	6.15	7.72	8.01	7.79	0.77551	-0.366782	down	5.5208e-05	1	yes	AGGCTTCTGAATTCCCTTCTGAGTTAATGTCAAATGACAGCAAAGCACTGTGTGGCTGAA	FALSE	NM_002166	ref|NM_002166|ens|ENST00000331129|ens|ENST00000472142|ens|ENST00000396290	ID2	inhibitor of DNA binding 2, dominant negative helix-loop-helix protein	ref|Homo sapiens inhibitor of DNA binding 2, dominant negative helix-loop-helix protein (ID2), mRNA [NM_002166]	chr2	8822910	8824161	GO:0000122(negative regulation of transcription from RNA polymerase II promoter);GO:0000785(chromatin);GO:0001656(metanephros development);GO:0001779(natural killer cell differentiation);GO:0003149(membranous septum morphogenesis);GO:0003166(bundle of His development);GO:0005515(protein binding);GO:0005634(nucleus);GO:0005654(nucleoplasm);GO:0005737(cytoplasm);GO:0005813(centrosome);GO:0005829(cy…	04350(TGF-beta signaling pathway);04390(Hippo signaling pathway);04550(Signaling pathways regulating pluripotency of stem cells);05202(Transcriptional misregulation in cancers)	mRNA	agilent G3 V3
A_23_P250347	10.28	10.28	10.4	9.24	9.31	9.37	1.10888	0.149107	up	5.53e-05	1	yes	AGGTGCAAGCCTTAGAGAAAGTTAAAGGTGCAGATATAAATGCTGAAGAGGCCCCCAAAA	FALSE	NM_001744	ref|NM_001744|ens|ENST00000512453|ens|ENST00000510858|ens|ENST00000512890	CAMK4	calcium/calmodulin-dependent protein kinase IV	ref|Homo sapiens calcium/calmodulin-dependent protein kinase IV (CAMK4), mRNA [NM_001744]	chr5	110818184	110825410	GO:0002372(myeloid dendritic cell cytokine production);GO:0004683(calmodulin-dependent protein kinase activity);GO:0005516(calmodulin binding);GO:0005524(ATP binding);GO:0005654(nucleoplasm);GO:0005730(nucleolus);GO:0005829(cytosol);GO:0006468(protein phosphorylation);GO:0006913(nucleocytoplasmic transport);GO:0006954(inflammatory response);GO:0006996(organelle organization);GO:0007005(mitochondr…	04020(Calcium signaling pathway);04024(cAMP signaling pathway);04921(Oxytocin signaling pathway);04725(Cholinergic synapse);04720(Long-term potentiation);04722(Neurotrophin signaling pathway);04380(Osteoclast differentiation);05031(Amphetamine addiction);05034(Alcoholism)	mRNA	agilent G3 V3
A_24_P244442	2.27	2.67	2.27	4.93	4.97	4.87	0.488152	-1.0346	down	5.5301e-05	1	yes	CCTGTGAATCAAGATTTGGGCATGTTCTTGGTCACCATTTCCTGCTACACCAGAGGTGGC	FALSE	NM_032667	ref|NM_032667|ref|NM_001130702|ref|NM_001122955|ref|NR_037946	BSCL2	Berardinelli-Seip congenital lipodystrophy 2 (seipin)	ref|Homo sapiens Berardinelli-Seip congenital lipodystrophy 2 (seipin) (BSCL2), transcript variant 2, mRNA [NM_032667]	chr11	62457748	62477046	GO:0003674(molecular_function);GO:0016042(lipid catabolic process);GO:0019915(lipid storage);GO:0030176(integral to endoplasmic reticulum membrane);GO:0034389(lipid particle organization);GO:0045444(fat cell differentiation);GO:0050995(negative regulation of lipid catabolic process)		mRNA	agilent G3 V3
A_24_P116351	4.87	4.73	4.4	7.28	7.43	7.38	0.633771	-0.657967	down	5.5373e-05	1	yes	TGGCCTCGTGGACTGCAGTGACATGTACGAGAAAGTGCTGTGCACCAGCTGTGCCATGTT	FALSE	NM_006427	ref|NM_006427|ref|NM_021709|ens|ENST00000329967|ens|ENST00000347067	SIVA1	SIVA1, apoptosis-inducing factor	ref|Homo sapiens SIVA1, apoptosis-inducing factor (SIVA1), transcript variant 1, mRNA [NM_006427]	chr14	105219440	105225994	GO:0001618(viral receptor activity);GO:0005175(CD27 receptor binding);GO:0005515(protein binding);GO:0005634(nucleus);GO:0005654(nucleoplasm);GO:0005737(cytoplasm);GO:0005739(mitochondrion);GO:0006924(activation-induced cell death of T cells);GO:0008270(zinc ion binding);GO:0009615(response to virus);GO:0016032(viral reproduction);GO:0032088(negative regulation of NF-kappaB transcription factor a…		mRNA	agilent G3 V3
A_23_P4353	3.81	3.97	3.22	7.94	7.88	8.03	0.461216	-1.11649	down	5.5403e-05	1	yes	ATGGACCCTTTTGCTTTTCTGATTTTTAGTTCTGACATGTATATATTGCTTCAGTAGAGC	FALSE	NM_015626	ref|NM_015626|ref|NM_134265|ens|ENST00000348811|ens|ENST00000467843	WSB1	WD repeat and SOCS box containing 1	ref|Homo sapiens WD repeat and SOCS box containing 1 (WSB1), transcript variant 1, mRNA [NM_015626]	chr17	25621156	25639913	GO:0005515(protein binding);GO:0005622(intracellular);GO:0008150(biological_process);GO:0016567(protein ubiquitination);GO:0035556(intracellular signal transduction)		mRNA	agilent G3 V3
A_33_P3358243	9.87	9.6	9.78	11.22	11.27	11.23	0.867438	-0.205168	down	5.5478e-05	1	yes	TATAAGAGGTTTCCCCTTTTGCTTAGTTCTCATTCTCTCTTGCCTGCCGCCATGTAAGAC	FALSE	NM_020702	ref|NM_020702|ens|ENST00000297625|ref|XM_006716808|gb|BC070098	KIAA1161	KIAA1161	ref|Homo sapiens KIAA1161 (KIAA1161), mRNA [NM_020702]	chr9	34366668	34376851	GO:0004553(hydrolase activity, hydrolyzing O-glycosyl compounds);GO:0005975(carbohydrate metabolic process);GO:0016021(integral to membrane);GO:0031965(nuclear membrane);GO:0043568(positive regulation of insulin-like growth factor receptor signaling pathway);GO:0048741(skeletal muscle fiber development);GO:0051897(positive regulation of protein kinase B signaling cascade)		mRNA	agilent G3 V3
A_21_P0005461	14.67	14.77	14.63	13.27	13.29	13.46	1.1012	0.139076	up	5.551e-05	1	yes	AATTTCAAATTCCCTTATCCAAACCAGTGTTACAAAAGGACTCCAGTTTGCCCCCCAAAT	FALSE	XR_426123	ref|XR_426123|ref|XR_430675|ref|XR_432109|ref|XR_428089	LOC102723672	uncharacterized LOC102723672	ref|PREDICTED: Homo sapiens uncharacterized LOC102723672 (LOC102723672), ncRNA [XR_426123]	chr7	144899	145683			mRNA	agilent G3 V3
A_24_P220485	6.22	6.19	6.34	9.02	8.86	8.57	0.708885	-0.496377	down	5.5629e-05	1	yes	TCTAGCTTTCTGCTTTTACCTTTACCCTAATCTTTTTATTTTTATGCTATTGTACTTTAT	FALSE	NM_182487	ref|NM_182487|ref|NM_001282715|ens|ENST00000373580|ens|ENST00000288815	OLFML2A	olfactomedin-like 2A	ref|Homo sapiens olfactomedin-like 2A (OLFML2A), transcript variant 1, mRNA [NM_182487]	chr9	127563152	127577164	GO:0005576(extracellular region);GO:0030198(extracellular matrix organization);GO:0031012(extracellular matrix);GO:0042803(protein homodimerization activity);GO:0050840(extracellular matrix binding)		mRNA	agilent G3 V3
A_21_P0012971	2.07	1.92	2.2	3.89	3.72	3.84	0.540611	-0.887336	down	5.5714e-05	1	yes	ATACTGCTTCATGGTGGAGATGCTTCTGGTTTATTTTGTGGCTACCGCTGTTACTGCTTG	FALSE	ENST00000507290	ens|ENST00000507290|ens|ENST00000343123|ens|ENST00000522848|ens|ENST00000515587			ens|programmed cell death 6 [Source:HGNC Symbol;Acc:HGNC:8765] [ENST00000515587]	chr5	1599035	1634096			mRNA	agilent G3 V3
A_33_P3222761	10.2	10.29	10.43	9.02	8.92	8.96	1.14944	0.200934	up	5.5844e-05	1	yes	CCAGACAGAAGGCCAAGTGCTCCCCTCTGAAGGGGATTCCCTGATTGTGAACTGCTCCTA	FALSE	ENST00000390431	ens|ENST00000390431			ens|T cell receptor alpha variable 9-1 [Source:HGNC Symbol;Acc:HGNC:12153] [ENST00000390431]	chr14	22279674	22280149			mRNA	agilent G3 V3
A_24_P468810	2.38	2.55	2.74	4.86	5.15	5.03	0.509973	-0.971506	down	5.5845e-05	1	yes	CAGTGGCATTAAGGATGGTCTCTTAATCCTGTGTTAACCACTAGATTAACTTTACAATCA	FALSE	NM_005610	ref|NM_005610|ref|NM_001135255|ref|NM_001135256|ens|ENST00000373493	RBBP4	retinoblastoma binding protein 4	ref|Homo sapiens retinoblastoma binding protein 4 (RBBP4), transcript variant 1, mRNA [NM_005610]	chr1	33116748	33151812	GO:0000086(G2/M transition of mitotic cell cycle);GO:0000278(mitotic cell cycle);GO:0000790(nuclear chromatin);GO:0000978(RNA polymerase II core promoter proximal region sequence-specific DNA binding);GO:0000980(RNA polymerase II distal enhancer sequence-specific DNA binding);GO:0005515(protein binding);GO:0005634(nucleus);GO:0005654(nucleoplasm);GO:0006260(DNA replication);GO:0006325(chromatin o…		mRNA	agilent G3 V3
A_23_P251293	13.33	13.37	13.42	12.19	12.23	12.37	1.09051	0.125008	up	5.5894e-05	1	yes	TGCGCAAGGAGGACTTGAGGCCATCTGCCCCCCAACAGGAGGGTGTGGCATCCAAAGAGA	FALSE	NM_003087	ref|NM_003087|ens|ENST00000465679|ens|ENST00000348795|ens|ENST00000483064	SNCG	synuclein, gamma (breast cancer-specific protein 1)	ref|Homo sapiens synuclein, gamma (breast cancer-specific protein 1) (SNCG), mRNA [NM_003087]	chr10	88718376	88722630	GO:0002118(aggressive behavior);GO:0005737(cytoplasm);GO:0005815(microtubule organizing center);GO:0005819(spindle);GO:0005886(plasma membrane);GO:0007268(synaptic transmission);GO:0008344(adult locomotory behavior);GO:0009306(protein secretion);GO:0014059(regulation of dopamine secretion);GO:0042220(response to cocaine);GO:0042493(response to drug);GO:0043014(alpha-tubulin binding);GO:0043025(ne…		mRNA	agilent G3 V3
A_24_P99216	2.05	1.9	2.17	5.42	5.4	5.94	0.365155	-1.45342	down	5.5927e-05	1	yes	CATCCCACCTGTAGAAGACTTTCCTACAGAGAATCCTAATGATAACTCAGTGCTGGGCAA	FALSE	NM_014045	ref|NM_014045|ens|ENST00000546834|ens|ENST00000470660|gb|CR457151	LRP10	low density lipoprotein receptor-related protein 10	ref|Homo sapiens low density lipoprotein receptor-related protein 10 (LRP10), mRNA [NM_014045]	chr14	23340822	23350789	GO:0005905(coated pit);GO:0006897(endocytosis);GO:0016020(membrane);GO:0016021(integral to membrane)		mRNA	agilent G3 V3
A_23_P304543	11.98	11.98	12.1	11.12	11.05	11.15	1.08223	0.114011	up	5.5952e-05	1	yes	TATCATTCTTGTCATAGTGAGGAGAAGTGTCCCCCTTGCACTTTCCTAACTCAGAAGTGG	FALSE	NM_147133	ref|NM_147133|ref|NM_147134|ens|ENST00000466971|ens|ENST00000318524	NFX1	nuclear transcription factor, X-box binding 1	ref|Homo sapiens nuclear transcription factor, X-box binding 1 (NFX1), transcript variant 2, mRNA [NM_147133]	chr9	33342810	33351880	GO:0000122(negative regulation of transcription from RNA polymerase II promoter);GO:0000977(RNA polymerase II regulatory region sequence-specific DNA binding);GO:0001078(RNA polymerase II core promoter proximal region sequence-specific DNA binding transcription factor activity involved in negative regulation of transcription);GO:0003700(sequence-specific DNA binding transcription factor activity)…		mRNA	agilent G3 V3
A_23_P58763	2.23	2.45	2.33	5.36	5.9	5.47	0.419008	-1.25495	down	5.5965e-05	1	yes	TGGTGGACAGTGTGAAAGAGAATGCAGGCACCGTTAGGATATTCTCTAGTCTTCACGTTT	FALSE	NM_015946	ref|NM_015946|ens|ENST00000506949|gb|AK312633|gb|DQ892950	PELO	pelota homolog (Drosophila)	ref|Homo sapiens pelota homolog (Drosophila) (PELO), mRNA [NM_015946]	chr5	52083788	52097668	GO:0004519(endonuclease activity);GO:0005634(nucleus);GO:0005737(cytoplasm);GO:0007049(cell cycle);GO:0008283(cell proliferation);GO:0046872(metal ion binding);GO:0051276(chromosome organization);GO:0051301(cell division);GO:0070481(nuclear-transcribed mRNA catabolic process, non-stop decay);GO:0070966(nuclear-transcribed mRNA catabolic process, no-go decay);GO:0071025(RNA surveillance);GO:009030…	03015(mRNA surveillance pathway)	mRNA	agilent G3 V3
A_24_P690811	9.87	10.06	10.01	7.84	7.57	7.92	1.28333	0.359888	up	5.604e-05	1	yes	GCCCATCCCAAAATAATCCATGAATCTGGGGCACAAATCCTGCGCCATGCCAATCTCCTG	FALSE	NM_001024656	ref|NM_001024656|ref|NM_001114598|ens|ENST00000593569|ens|ENST00000376916	ASPDH	aspartate dehydrogenase domain containing	ref|Homo sapiens aspartate dehydrogenase domain containing (ASPDH), transcript variant 2, mRNA [NM_001024656]	chr19	51016032	51017921	GO:0006742(NADP catabolic process);GO:0009435(NAD biosynthetic process);GO:0033735(aspartate dehydrogenase activity);GO:0050661(NADP binding);GO:0055114(oxidation-reduction process)		mRNA	agilent G3 V3
A_23_P16096	10.98	11.02	11.1	10.11	10.16	10.22	1.0856	0.118495	up	5.612e-05	1	yes	TGGTATGCATGTGAAGCTCATGGCCACCATGTTCCAGAACCTGTTCCCCTCCATCAACGT	FALSE	NM_020230	ref|NM_020230|ens|ENST00000466025|ens|ENST00000253107|gb|CU679511	PPAN	peter pan homolog (Drosophila)	ref|Homo sapiens peter pan homolog (Drosophila) (PPAN), mRNA [NM_020230]	chr19	10218327	10218411	GO:0005634(nucleus);GO:0005730(nucleolus);GO:0008380(RNA splicing)		mRNA	agilent G3 V3
A_33_P3408898	1.97	2.16	1.95	4.05	4.19	4.39	0.481394	-1.05471	down	5.6141e-05	1	yes	GGTTTTGCATTTACATTTGTGGACCATGTTACAGTTAAGAAAAATCCTGTTTCAGTCCTT	FALSE	NM_001008739	ref|NM_001008739|gb|BC060325|gb|BC051007|gb|BC073804	C6orf226	chromosome 6 open reading frame 226	ref|Homo sapiens chromosome 6 open reading frame 226 (C6orf226), mRNA [NM_001008739]	chr6	42858004	42858554			mRNA	agilent G3 V3
A_23_P216501	8.02	7.99	7.49	11.02	11.07	10.97	0.710829	-0.492426	down	5.6319e-05	1	yes	TGCCAAGGAGGAGAACGTCGAGATTCACCAGACCTTGGACCAGACCCTGCTGGAACTCAA	FALSE	NM_213674	ref|NM_213674|ref|NM_001301226|ens|ENST00000378292|ref|XM_005251566	TPM2	tropomyosin 2 (beta)	ref|Homo sapiens tropomyosin 2 (beta) (TPM2), transcript variant Tpm2.1, mRNA [NM_213674]	chr9	35682012	35689910	GO:0003779(actin binding);GO:0005829(cytosol);GO:0005862(muscle thin filament tropomyosin);GO:0006936(muscle contraction);GO:0008307(structural constituent of muscle);GO:0030049(muscle filament sliding);GO:0043462(regulation of ATPase activity)	04260(Cardiac muscle contraction);04261(Adrenergic signaling in cardiomyocytes);05410(Hypertrophic cardiomyopathy (HCM));05414(Dilated cardiomyopathy (DCM))	mRNA	agilent G3 V3
A_23_P74526	2.97	3.1	3.03	4.87	4.58	4.78	0.639494	-0.644997	down	5.6368e-05	1	yes	CATCCAGATGCTCCTGCGTTCTGATGTCGTGCCCATGACAGCAGAGAATTTCCGCTGCCT	FALSE	NM_203456	ref|NM_203456|ref|NM_001195007|ens|ENST00000474804|ens|ENST00000356511	PPIE	peptidylprolyl isomerase E (cyclophilin E)	ref|Homo sapiens peptidylprolyl isomerase E (cyclophilin E) (PPIE), transcript variant 2, mRNA [NM_203456]	chr1	40204552	40219379	GO:0000166(nucleotide binding);GO:0000398(nuclear mRNA splicing, via spliceosome);GO:0000413(protein peptidyl-prolyl isomerization);GO:0003723(RNA binding);GO:0003755(peptidyl-prolyl cis-trans isomerase activity);GO:0005515(protein binding);GO:0005634(nucleus);GO:0006355(regulation of transcription, DNA-dependent);GO:0006457(protein folding);GO:0016018(cyclosporin A binding);GO:0045070(positive r…	03040(Spliceosome)	mRNA	agilent G3 V3
A_33_P3373750	3.16	3.34	2.93	5.4	5.56	5.46	0.5743	-0.800124	down	5.6368e-05	1	yes	TTGAGTTGAAGATTGTCATGGAATAAAGATCACACCGTACTTGAGGCCATCTTCATGTAA	FALSE	NM_014299	ref|NM_014299|tc|THC2605886	BRD4	bromodomain containing 4	ref|Homo sapiens bromodomain containing 4 (BRD4), transcript variant short, mRNA [NM_014299]	chr19	15357868	15391262	GO:0000083(regulation of transcription involved in G1/S phase of mitotic cell cycle);GO:0000790(nuclear chromatin);GO:0000794(condensed nuclear chromosome);GO:0001833(inner cell mass cell proliferation);GO:0002039(p53 binding);GO:0003677(DNA binding);GO:0003682(chromatin binding);GO:0005515(protein binding);GO:0005634(nucleus);GO:0005654(nucleoplasm);GO:0005694(chromosome);GO:0005737(cytoplasm);G…		mRNA	agilent G3 V3
A_23_P109821	6.82	6.88	6.53	8.73	8.81	8.75	0.769494	-0.378018	down	5.653e-05	1	yes	TCCCCTTCAAGGACTTCTCCCTTGTGGTTTTGTAAAGTGCAAACTTAAGAATAAAGTGAC	FALSE	NM_006354	ref|NM_006354|ref|NM_001278270|ref|NR_103488|ens|ENST00000492103	TADA3	transcriptional adaptor 3	ref|Homo sapiens transcriptional adaptor 3 (TADA3), transcript variant 1, mRNA [NM_006354]	chr3	9821651	9829767	GO:0001932(regulation of protein phosphorylation);GO:0003700(sequence-specific DNA binding transcription factor activity);GO:0003713(transcription coactivator activity);GO:0004402(histone acetyltransferase activity);GO:0005515(protein binding);GO:0005622(intracellular);GO:0005634(nucleus);GO:0005654(nucleoplasm);GO:0005671(Ada2/Gcn5/Ada3 transcription activator complex);GO:0006325(chromatin organ…		mRNA	agilent G3 V3
A_23_P112412	3.51	3.17	3.35	5.18	5.19	5.13	0.647097	-0.627947	down	5.6549e-05	1	yes	GTGTTCAGGAACAGTGGCTCACAGACTTACATTACTGCTTTAACGTGTATATCACTGGGC	FALSE	NM_017746	ref|NM_017746|ref|NM_001161584|ens|ENST00000477648|ens|ENST00000374902	TEX10	testis expressed 10	ref|Homo sapiens testis expressed 10 (TEX10), transcript variant 1, mRNA [NM_017746]	chr9	103064360	103114853	GO:0005515(protein binding);GO:0005730(nucleolus);GO:0005737(cytoplasm);GO:0016021(integral to membrane);GO:0031965(nuclear membrane);GO:0071339(MLL1 complex)		mRNA	agilent G3 V3
A_21_P0011466	1.98	1.98	2.12	5.65	5.38	5.04	0.378345	-1.40223	down	5.6556e-05	1	yes	ATCAGATCTTAGCTGTGCATTTGTTGCAAGCAGTCCTTCGGTCATGGGACAAGACCAAAA	FALSE	ENST00000570151	ens|ENST00000570151|ens|ENST00000562687|linc|TCONS_l2_00010107|linc|TCONS_l2_00010106			ens|hect domain and RLD 2 pseudogene 4 [Source:HGNC Symbol;Acc:HGNC:4872] [ENST00000570151]	chr16	32163436	32164315			mRNA	agilent G3 V3
A_23_P142322	5.84	5.16	5.35	9.24	9.39	9.49	0.581437	-0.782306	down	5.662e-05	1	yes	TCAAGATCGTCCTTCCAATGGCTGTGTGTTTAAAGATTGTGGGAGCTTCGCTGAACGTTA	FALSE	NM_001280	ref|NM_001280|ref|NM_001300829|ens|ENST00000593128|ens|ENST00000585630	CIRBP	cold inducible RNA binding protein	ref|Homo sapiens cold inducible RNA binding protein (CIRBP), transcript variant 1, mRNA [NM_001280]	chr19	1269334	1274806	GO:0000166(nucleotide binding);GO:0003730(mRNA 3'-UTR binding);GO:0005515(protein binding);GO:0005634(nucleus);GO:0005654(nucleoplasm);GO:0005737(cytoplasm);GO:0009409(response to cold);GO:0009411(response to UV);GO:0010494(cytoplasmic stress granule);GO:0017148(negative regulation of translation);GO:0030371(translation repressor activity);GO:0034063(stress granule assembly);GO:0045727(positive r…		mRNA	agilent G3 V3
A_23_P131050	10.23	10.09	10.17	9.18	9.16	9.27	1.10431	0.143145	up	5.6927e-05	1	yes	CAGACATTAGAAAGAAAAAGCCTCACAGATTTGAAGAACTGGACCCCCAAATCAACTCAC	FALSE	NM_030924	ref|NM_030924|ref|NM_001289177|ref|NM_001289178|ref|NM_001289179	ACSBG2	acyl-CoA synthetase bubblegum family member 2	ref|Homo sapiens acyl-CoA synthetase bubblegum family member 2 (ACSBG2), transcript variant 2, mRNA [NM_030924]	chr19	6135710	6193112	GO:0001676(long-chain fatty acid metabolic process);GO:0004467(long-chain fatty acid-CoA ligase activity);GO:0005524(ATP binding);GO:0005737(cytoplasm);GO:0005739(mitochondrion);GO:0005829(cytosol);GO:0006631(fatty acid metabolic process);GO:0007275(multicellular organismal development);GO:0007283(spermatogenesis);GO:0016020(membrane);GO:0030154(cell differentiation);GO:0047617(acyl-CoA hydrolase…	01212(Fatty acid metabolism);00061(Fatty acid biosynthesis);00071(Fatty acid degradation);04920(Adipocytokine signaling pathway);03320(PPAR signaling pathway)	mRNA	agilent G3 V3
A_33_P3288189	2.76	2.94	2.81	5.18	4.95	4.82	0.569231	-0.812914	down	5.6967e-05	1	yes	CAGAAGTCTGAACAATTGGATAAATTTGACTTCCAAGACAGCTAAACTTTTCAACTGCAA	FALSE	NM_014899	ref|NM_014899|ens|ENST00000379982|tc|THC2550943|tc|THC2531617	RHOBTB3	Rho-related BTB domain containing 3	ref|Homo sapiens Rho-related BTB domain containing 3 (RHOBTB3), mRNA [NM_014899]	chr5	95066880	95132071	GO:0005515(protein binding);GO:0005524(ATP binding);GO:0005525(GTP binding);GO:0005794(Golgi apparatus);GO:0007264(small GTPase mediated signal transduction);GO:0008152(metabolic process);GO:0016887(ATPase activity);GO:0017137(Rab GTPase binding);GO:0042147(retrograde transport, endosome to Golgi);GO:0070062(extracellular vesicular exosome)		mRNA	agilent G3 V3
A_33_P3258146	7.58	7.68	7.7	6.13	6.15	6.35	1.23242	0.301495	up	5.6986e-05	1	yes	ATGTAAGTAGGCCTTTCCCTGAGCTCTGTGAGCTGCTCTAGCGAATTATTCAAGTGTTAG	FALSE	NM_001258000	ref|NM_001258000|ens|ENST00000619243|ens|ENST00000624008|gb|AK295550	LOC100130539	uncharacterized LOC100130539	ref|Homo sapiens uncharacterized LOC100130539 (LOC100130539), mRNA [NM_001258000]	chr10	44788196	44790097			mRNA	agilent G3 V3
A_33_P3249081	10.2	10.14	10.08	9.1	9.22	9.22	1.10458	0.143492	up	5.714e-05	1	yes	GAAGTACTGACTTTACCAAAAGAATCATCAAGAAAGCTATTTATATAAACCCCCTCAGTC	FALSE	NM_015082	ref|NM_015082|ens|ENST00000265342|gb|AB028984|tc|THC2666328	FSTL4	follistatin-like 4	ref|Homo sapiens follistatin-like 4 (FSTL4), mRNA [NM_015082]	chr5	132532144	132948255	GO:0005509(calcium ion binding);GO:0005576(extracellular region)		mRNA	agilent G3 V3
A_23_P115356	4.65	4.63	4.83	7.85	8.29	7.74	0.590871	-0.759085	down	5.7232e-05	1	yes	CTTGGCCTTAAGCTGACTTAGAAGGGTTTTTCTGAATTGTCTAGATCCATGCATTATTTT	FALSE	NM_003689	ref|NM_003689|ens|ENST00000235835|gb|Y16675|gb|AF026947	AKR7A2	aldo-keto reductase family 7, member A2 (aflatoxin aldehyde reductase)	ref|Homo sapiens aldo-keto reductase family 7, member A2 (aflatoxin aldehyde reductase) (AKR7A2), mRNA [NM_003689]	chr1	19630780	19634999	GO:0004032(alditol:NADP+ 1-oxidoreductase activity);GO:0005739(mitochondrion);GO:0005794(Golgi apparatus);GO:0005829(cytosol);GO:0005975(carbohydrate metabolic process);GO:0006081(cellular aldehyde metabolic process);GO:0006805(xenobiotic metabolic process);GO:0009055(electron carrier activity);GO:0019119(phenanthrene-9,10-epoxide hydrolase activity);GO:0044281(small molecule metabolic process);G…	00980(Metabolism of xenobiotics by cytochrome P450)	mRNA	agilent G3 V3
A_33_P3230037	14.52	14.58	14.47	13.33	13.42	13.51	1.08222	0.113988	up	5.7323e-05	1	yes	TGACCCCCCCACCTCCCTCCTGGACGAGGCAGCTGGCCGGGCGGGGGGCTGACCCCCCCC	FALSE	AF336885	gb|AF336885|tc|NP316843			gb|Homo sapiens FKSG58 (FKSG58) mRNA, complete cds. [AF336885]						mRNA	agilent G3 V3
A_23_P16157	8.34	8.64	8.48	10.98	10.83	10.65	0.78435	-0.350431	down	5.7367e-05	1	yes	TCAAAATTGGGATCCTTCCATGTTGAGCCAGCCAGAGAAGATAGCGAGATCTAAATCTCT	FALSE	NM_003685	ref|NM_003685|ens|ENST00000398148|ref|XM_005259668|gb|U69126	KHSRP	KH-type splicing regulatory protein	ref|Homo sapiens KH-type splicing regulatory protein (KHSRP), mRNA [NM_003685]	chr19	6413976	6416823	GO:0000375(RNA splicing, via transesterification reactions);GO:0003677(DNA binding);GO:0003729(mRNA binding);GO:0005654(nucleoplasm);GO:0005829(cytosol);GO:0006351(transcription, DNA-dependent);GO:0006355(regulation of transcription, DNA-dependent);GO:0006397(mRNA processing);GO:0006402(mRNA catabolic process);GO:0008380(RNA splicing);GO:0010467(gene expression);GO:0010494(cytoplasmic stress gran…		mRNA	agilent G3 V3
A_23_P21618	1.9	2.02	1.98	4.24	4.51	4.09	0.459502	-1.12186	down	5.7423e-05	1	yes	TTTTAATGGAACCCTATTTTATAATGGTACGTTACTGAATGTGTTTCATATGCGTGACCG	FALSE	NM_015009	ref|NM_015009|ref|NM_001303139|ref|NM_001303142|ref|NM_001303140	PDZRN3	PDZ domain containing ring finger 3	ref|Homo sapiens PDZ domain containing ring finger 3 (PDZRN3), transcript variant 1, mRNA [NM_015009]	chr3	73432048	73523783	GO:0004842(ubiquitin-protein ligase activity);GO:0007528(neuromuscular junction development);GO:0008270(zinc ion binding);GO:0016567(protein ubiquitination);GO:0016874(ligase activity);GO:0031594(neuromuscular junction)		mRNA	agilent G3 V3
A_33_P3373119	8.79	8.79	8.66	7.49	7.37	7.56	1.17038	0.226981	up	5.7462e-05	1	yes	ACCCATGGTACAAGGAAACCTTTGGGTCAGACCCAAACTGCCTCAGTGGCTCCCTTCCCA	FALSE											mRNA	agilent G3 V3
A_23_P353056	9.52	9.71	9.52	8.06	7.9	7.84	1.20798	0.2726	up	5.747e-05	1	yes	AGCCTTCCCCAGAGAGATGGCTTTAGGGGCTTTATTTAAAGACTGTGATGATGGAGCCAC	FALSE	NM_014807	ref|NM_014807|ref|NM_001290474|ens|ENST00000525598|ref|XM_005271740	C2CD2L	C2CD2-like	ref|Homo sapiens C2CD2-like (C2CD2L), transcript variant 1, mRNA [NM_014807]	chr11	118981768	118987831	GO:0003674(molecular_function);GO:0005575(cellular_component);GO:0008150(biological_process);GO:0016021(integral to membrane);GO:0035774(positive regulation of insulin secretion involved in cellular response to glucose stimulus);GO:0043559(insulin binding)		mRNA	agilent G3 V3
A_32_P528311	8.69	8.61	8.53	9.64	9.75	9.77	0.885802	-0.174943	down	5.7475e-05	1	yes	TCCAACCTGCTCACCCTGTGGCTCTTCTCCAACAACCTCTCCACCATCTACCCGGGCACT	FALSE	NM_178570	ref|NM_178570|ens|ENST00000335099|gb|DQ864979|gb|AF532858	RTN4RL2	reticulon 4 receptor-like 2	ref|Homo sapiens reticulon 4 receptor-like 2 (RTN4RL2), mRNA [NM_178570]	chr11	57228340	57236103	GO:0004872(receptor activity);GO:0009897(external side of plasma membrane);GO:0009986(cell surface);GO:0031103(axon regeneration);GO:0045121(membrane raft);GO:0046658(anchored to plasma membrane);GO:0070062(extracellular vesicular exosome)		mRNA	agilent G3 V3
A_33_P3854217	7.63	7.57	7.59	7.24	7.21	7.24	1.05071	0.0713709	up	5.7489e-05	1	yes	AGGTTTCCTCTTTAAACCTGTCTGGTGGGCCCCCAGATATCCTCACCTCAGGGCCTCCTT	FALSE	NM_024874	ref|NM_024874|ens|ENST00000325722|ref|XR_246296|ref|XM_006710909	KIAA0319L	KIAA0319-like	ref|Homo sapiens KIAA0319-like (KIAA0319L), mRNA [NM_024874]	chr1	35900904	35909831	GO:0005515(protein binding);GO:0016021(integral to membrane);GO:0031410(cytoplasmic vesicle);GO:0070062(extracellular vesicular exosome)		mRNA	agilent G3 V3
A_23_P217958	3.07	3.15	3.22	5.92	6.02	6.44	0.513602	-0.961278	down	5.7691e-05	1	yes	GTGGCATCCATTTCTAATGTATGCATTCATCCAACAGAGTTATTTATTGGCTGGAGATGG	FALSE	NM_033500	ref|NM_033500|ref|NM_033498|ref|NM_033497|ref|NM_000188	HK1	hexokinase 1	ref|Homo sapiens hexokinase 1 (HK1), transcript variant 5, mRNA [NM_033500]	chr10	71075608	71161635	GO:0001678(cellular glucose homeostasis);GO:0004340(glucokinase activity);GO:0004396(hexokinase activity);GO:0005515(protein binding);GO:0005524(ATP binding);GO:0005739(mitochondrion);GO:0005741(mitochondrial outer membrane);GO:0005829(cytosol);GO:0005975(carbohydrate metabolic process);GO:0006096(glycolysis);GO:0008645(hexose transport);GO:0008865(fructokinase activity);GO:0009405(pathogenesis);…	01200(Carbon metabolism);00010(Glycolysis / Gluconeogenesis);00051(Fructose and mannose metabolism);00052(Galactose metabolism);00500(Starch and sucrose metabolism);00520(Amino sugar and nucleotide sugar metabolism);00524(Butirosin and neomycin biosynthesis);04066(HIF-1 signaling pathway);04910(Insulin signaling pathway);04973(Carbohydrate digestion and absorption);05230(Central carbon metabolism…	mRNA	agilent G3 V3
A_23_P393607	3.47	3.24	2.96	6.56	6.25	6.55	0.499483	-1.00149	down	5.7808e-05	1	yes	TTTGAGGGCATCCTATAAACACCCAACTGTTCTTTTATCGTCTCGGTTTTAGCCAAAAGT	FALSE	NM_053052	ref|NM_053052|ens|ENST00000366759|ens|ENST00000617596|ens|ENST00000366760	SNAP47	synaptosomal-associated protein, 47kDa	ref|Homo sapiens synaptosomal-associated protein, 47kDa (SNAP47), mRNA [NM_053052]	chr1	227922704	227968927	GO:0005484(SNAP receptor activity);GO:0005515(protein binding);GO:0005886(plasma membrane);GO:0012505(endomembrane system);GO:0016082(synaptic vesicle priming);GO:0019905(syntaxin binding);GO:0030425(dendrite);GO:0031083(BLOC-1 complex);GO:0031201(SNARE complex);GO:0031629(synaptic vesicle fusion to presynaptic membrane);GO:0043025(neuronal cell body);GO:0048471(perinuclear region of cytoplasm);G…		mRNA	agilent G3 V3
A_23_P502930	8.94	9	8.98	10.35	10.15	10.15	0.878303	-0.187209	down	5.7818e-05	1	yes	ATGGGGGGTGGATGATTTGCACTTTGGTTCCCTGTGTTTTGATTTCTCATTAAAGTTCCT	FALSE	NM_006712	ref|NM_006712|ref|NM_001258461|ref|NM_033015|ens|ENST00000460980	FASTK	Fas-activated serine/threonine kinase	ref|Homo sapiens Fas-activated serine/threonine kinase (FASTK), transcript variant 1, mRNA [NM_006712]	chr7	150773712	150777880	GO:0004674(protein serine/threonine kinase activity);GO:0005515(protein binding);GO:0005524(ATP binding);GO:0005739(mitochondrion);GO:0006468(protein phosphorylation);GO:0033867(Fas-activated serine/threonine kinase activity);GO:0043484(regulation of RNA splicing);GO:0097190(apoptotic signaling pathway)		mRNA	agilent G3 V3
[truncated: 18,138 more rows]
