# Supplementary material for: The effect of aging on the biological and immunological characteristics of periodontal ligament stem cells
Source: Stem Cell Res Ther. 2020 Jul 29;11:326. doi: 10.1186/s13287-020-01846-w (PMC7392710; doi:10.1186/s13287-020-01846-w)
Supplement: Supplementary file 3 — Additional file 3. mRNA_differential_expression/groupAvsgroupY_GO_Enrichment.xlsx. [file 13287_2020_1846_MOESM3_ESM.xlsx]

## Sheet: Sheet1
GO_ID	GO_Term	GO_function	GO_class	Genes	S gene number	TS gene number	B gene number	TB gene number	pvalue
GO:0030122	AP-2 adaptor complex	cellular_component	13	AP2A1;AP2A2;AP2B1;AP2M1;AP2S1;EGFR;EPS15;PICALM;SGIP1;TBC1D5	12	7295	12	11721	0.003367
GO:0035987	endodermal cell differentiation	biological_process	7	COL12A1;COL6A1;COL7A1;COL8A1;FN1;HMGA2;HSBP1;INHBA;ITGA4;ITGA5;ITGA7;ITGAV;ITGB2;ITGB5;LAMA3;LAMB1;LAMB3;MMP14;MMP15;MMP2;MMP9	22	7295	25	11721	0.00451533
GO:0005671	Ada2/Gcn5/Ada3 transcription activator complex	cellular_component	9	CCDC101;CSRP2BP;DR1;HCFC1;KAT2A;POLE3;POLE4;TADA3;UBAP2L;WDR5;YEATS2;ZZZ3	13	7295	14	11721	0.0123864
GO:0051272	positive regulation of cellular component movement	biological_process	7	ACTN4;ADAM17;BCL6;ETS1;PDPN;RPS19;STAT5B;STMN1	9	7295	9	11721	0.0139874
GO:0022617	extracellular matrix disassembly	biological_process	6	A2M;ACAN;ADAM15;ADAM17;ADAM8;ADAMTS4;BMP1;BSG;CAPN1;CAPNS1;CD44;COL10A1;COL11A2;COL12A1;COL13A1;COL14A1;COL15A1;COL16A1;COL18A1;COL1A1;COL1A2;COL3A1;COL4A6;COL5A1;COL5A2;COL6A1;COL6A2;COL7A1;COL8A1;COL9A1;COL9A2;COL9A3;CTRB2;CTSK;CTSL;DCN;ELANE;ELN;ENG;FLOT1;FN1;FURIN;HSPG2;KLK2;LAMA3;LAMA5;LAMB1;LAMB3;LAMC1;LAMC2;MMP13;MMP14;MMP15;MMP19;MMP2;MMP9;NCSTN;NID1;PRSS1;PSEN1;SH3PXD2B;SPP1;TIMP2;TLL1;W…	70	7295	96	11721	0.0179996
GO:0006783	heme biosynthetic process	biological_process	9	ALAD;ALAS2;ATPIF1;CPOX;FECH;FXN;HMBS;IBA57;NFE2L1;PPOX;SLC11A2;SLC25A38;SLC25A39;TMEM14C;TSPO;UROD;UROS	18	7295	21	11721	0.0182947
GO:0016581	NuRD complex	cellular_component	14	APPL1;APPL2;CHD3;CHD4;CSNK2A1;GATAD2A;HDAC1;HDAC2;MBD3;MTA1;MTA2;NACC2;RBBP4;RBBP7;SALL2	15	7295	17	11721	0.0193001
GO:0035615	clathrin adaptor activity	molecular_function	6	AP2A1;AP2A2;AP2B1;AP2M1;AP2S1;DAB2;PICALM	8	7295	8	11721	0.0224831
GO:0090314	positive regulation of protein targeting to membrane	biological_process	9	AKT2;ANK3;C2CD5;CDK5R1;CEMIP;CHP1;CIB1;FIS1;ITGB1BP1;MFF;MIEF1;MIEF2;MYO1C	14	7295	16	11721	0.0277431
GO:0022604	regulation of cell morphogenesis	biological_process	8	BCL9L;CAMSAP1;CAPZB;CFL1;FMNL2;LARP4;PDZD8;PHIP;SH3D19;SPARC;STRIP1;WTIP;ZMYM3;ZMYM4;ZNF135;ZRANB1	16	7295	19	11721	0.035565
GO:0004888	transmembrane signaling receptor activity	molecular_function	5	ACKR1;AGER;ANTXR1;BCAM;CD247;CD27;CD3G;CD72;CD79A;CD97;CELSR1;CLDN4;CLEC1A;CLEC2D;EFEMP2;EGFR;ENG;ERBB2;ERBB3;FAS;GABRQ;GIPR;GP1BB;GP6;ICAM1;IL11RA;IL1R1;IL27RA;KIR2DL4;LAG3;LEPR;LGR4;LILRA1;LILRB3;LILRB5;M6PR;NGFR;NPR2;OR1B1;OR1J4;OR1K1;OR1N2;OR1S1;OR1S2;OR4A15;OR4A5;OR4C15;OR4F15;OR4S1;OR4X1;OR4X2;OR6K2;P2RX6;PLXNA3;PLXNB1;RYK;SCARF1;SELE;SEMA4D;SIGLEC8;SLC22A17;SORL1;TLR5;TRPV1	66	7295	92	11721	0.0357132
GO:0042788	polysomal ribosome	cellular_component	10	ABCF1;FMR1;LARP4B;NR0B1;NUFIP2;RPL7A	7	7295	7	11721	0.036137
GO:0008585	female gonad development	biological_process	8	ARID5B;CCDC182;COL9A3;FANCA;FST;IDH1;LHX8;SFRP1;TIPARP;WNT4	10	7295	11	11721	0.0415875
GO:0097038	perinuclear endoplasmic reticulum	cellular_component	11	CAPN2;CYBA;DBI;KCND3;OSBPL3;OSBPL6;OSBPL7;SYT6;TRIM13	10	7295	11	11721	0.0415875
GO:0004175	endopeptidase activity	molecular_function	7	ACE;ADAMTS3;ATG4B;CASP1;CD46;CPS1;ECE1;ELANE;FAP;FURIN;MME;MMP9;NAPSA;NCSTN;P4HB;PARL;PSEN1;PSEN2;PSMA6;PSMB6;SENP1;TMEM59;TPP1	25	7295	32	11721	0.0434275
GO:0043001	Golgi to plasma membrane protein transport	biological_process	9	ANK3;ARFRP1;BBS1;BBS2;GCC2;GOLGA4;GOLGA7;GOLPH3;MACF1;NSF;OPTN;RAB10;RAB26;RAB31;RAB34;SPTBN1;VAMP2;VAMP3;VAMP4;VAMP5	25	7295	32	11721	0.0434275
GO:0019905	syntaxin binding	molecular_function	6	ABCA1;ABL1;BET1;BLOC1S6;CPLX3;GOLGA2;HECTD3;NAPA;PTPN2;SCFD1;SEC22B;SNAP23;SNAP47;STX10;STX16;STX6;STX7;STX8;STXBP1;STXBP3;STXBP5L;SYT6;TMED10;TMED9;TXLNA;TXLNB;VAMP2;VAMP8;VPS11;VPS18;VPS52;VPS54	36	7295	48	11721	0.0438234
GO:0033209	tumor necrosis factor-mediated signaling pathway	biological_process	9	CARD14;CDIP1;COMMD7;KRT18;KRT8;PLVAP;PTK2B;PYCARD;RIPK1;TNFRSF14;TNFRSF18;TNFRSF19;TNFRSF1A;TNFRSF25;TNFRSF4;TNFSF11;TRADD;TXNDC17	20	7295	25	11721	0.0475834
GO:0006672	ceramide metabolic process	biological_process	7	ACER2;ACER3;ASAH1;ASAH2;CERK;CLN3;COL4A3BP;HTRA2;NSMAF;ORMDL1;ORMDL3;PLA2G15;PPP2R1A;SGPL1	15	7295	18	11721	0.0490634
GO:0007126	meiosis	biological_process	5	CDK2;DUSP13;FKBP6;HORMAD1;HORMAD2;MKI67;PLD6;REC8;RPA1;SMC1A;SMC3	12	7295	14	11721	0.0561594
GO:0031529	ruffle organization	biological_process	6	ARFIP2;CCL21;CORO1B;CSF1R;CYFIP1;LIMA1;LPIN1;MTOR;PLEKHA1;RAC1;TPM1	12	7295	14	11721	0.0561594
GO:0070403	NAD+ binding	molecular_function	7	ALDH1A3;CRYL1;GLUD1;HADH;SIRT3;SIRT4;SIRT5;SIRT6;SIRT7;UXS1	12	7295	14	11721	0.0561594
GO:0015718	monocarboxylic acid transport	biological_process	9	SLC16A11;SLC16A2;SLC16A3;SLC16A4;SLC16A5;SLC16A9	6	7295	6	11721	0.05808
GO:2000036	regulation of stem cell maintenance	biological_process	10	CNOT1;CNOT2;CNOT3;HMGA2;NFYA;SAV1	6	7295	6	11721	0.05808
GO:0043522	leucine zipper domain binding	molecular_function	7	AATF;DAPK3;ERC1;NRL;PAWR;PMF1	6	7295	6	11721	0.05808
GO:0016272	prefoldin complex	cellular_component	5	PDRG1;PFDN1;PFDN2;PFDN4;PFDN5;PFDN6	6	7295	6	11721	0.05808
GO:0031167	rRNA methylation	biological_process	13	C7orf60;DIMT1;EMG1;NSUN4;RRNAD1	6	7295	6	11721	0.05808
GO:0008028	monocarboxylic acid transmembrane transporter activity	molecular_function	8	SLC16A11;SLC16A2;SLC16A3;SLC16A4;SLC16A5;SLC16A9	6	7295	6	11721	0.05808
GO:0001822	kidney development	biological_process	9	ACE;ADAMTS1;ARID5B;ARL3;BAG6;BAX;BCL2L11;BMP6;CDKN1C;CUX1;DCN;FSTL3;HYAL2;IFT20;INVS;LHX1;LRP4;LZTS2;MME;NPHP3;ODC1;PAX8;PCSK5;PKD1L3;PKD1;PYGO1;PYGO2;REN;SERPINF1;SGPL1;SIX1;SIX2;SULF2;TET2;TIPARP;TMED10;TNS2;TP73;TSC1;VEGFA;WDPCP;WFS1;WNT4	47	7295	65	11721	0.0582762
GO:0035050	embryonic heart tube development	biological_process	7	FOXC1;MED1;NCKAP1;NDRG4;NKX2-5;SLC8A1;SOX17;TRAF3IP1	9	7295	10	11721	0.0615602
GO:0001726	ruffle	cellular_component	6	ACTN1;ALS2;AMOT;ANXA2;ARAP3;ARFIP2;ARHGAP1;ARHGEF26;ASAP3;ATP6V1B2;BAIAP2;BCAR1;CDK6;CLIP1;COBL;CTTN;CYFIP1;CYTH3;DBNL;EZR;FGD2;FGD3;FGD5;GAS7;GNAS;GSN;INPP5E;INPP5K;ITGA5;ITGB1BP1;ITGB1;LAYN;MKLN1;MTSS1;MYADM;MYH9;MYO10;MYO1C;MYO6;PAK1;PALLD;PDLIM7;PDPN;PLCG1;PODXL;PSD;PTK6;RASA1;RDX;RINL;S100A11;S100B;SLC9A3R1;SNX9;TESC;TLN1;TLN2;TNFRSF12A;TRPM7	64	7295	91	11721	0.0664556
GO:0000977	RNA polymerase II regulatory region sequence-specific DNA binding	molecular_function	10	AEBP1;ARHGAP35;ARID3A;ARID5B;ATF1;ATF2;ATF3;ATF6;BCL6;CUX1;ESRRG;ETV5;FOXC1;FOXF1;FOXF2;GLIS1;HAND2;HOXD8;HOXD9;HSF2;IRF2;JUNB;KLF12;LMO2;MEF2A;MEF2C;MEF2D;MLX;MNT;MSX1;NFIL3;NFX1;NFXL1;NR1I3;PAX9;PLAGL1;RARA;RARB;RELB;RUNX1;RUNX3;RXRA;RXRB;SATB1;SNAI1;TFAP2C;TFAP2E;YBX3;ZBTB4	54	7295	76	11721	0.0687402
GO:0002062	chondrocyte differentiation	biological_process	7	ARID5A;CREB3L2;FGFR1;FGFR3;HES5;HMGA2;HSPG2;IFT80;MEF2C;MEF2D;NFIB;OSR2;PRKCA;PTH1R;RUNX3;SIX2;SNX19;TGFB1;TGFBI;TRPS1;WNT2B;WNT5B	25	7295	33	11721	0.0742444
GO:0031333	negative regulation of protein complex assembly	biological_process	7	CDC42;DDX3X;DNAJC15;EIF4EBP1;GSK3B;LCMT1;LMO4;PRKCZ;PSEN2;RAF1;XAF1	11	7295	13	11721	0.0789473
GO:0008143	poly(A) RNA binding	molecular_function	9	DDX1;DDX3X;EIF4A3;HNRNPDL;KHDRBS1;PABPC1;PABPC3;PABPC4;RBPMS;SYNCRIP;TIA1	11	7295	13	11721	0.0789473
GO:0043968	histone H2A acetylation	biological_process	10	ACTL6A;BRD8;DMAP1;EP400;ING3;MEAF6;MORF4L1;TRRAP	8	7295	9	11721	0.0904485
GO:0035058	nonmotile primary cilium assembly	biological_process	7	BBS1;BBS2;BBS4;C2CD3;FUZ;MKKS;VANGL2	8	7295	9	11721	0.0904485
GO:0070131	positive regulation of mitochondrial translation	biological_process	10	C1QBP;COA3;MPV17L2;NSUN4;UQCC1;UQCC2	8	7295	9	11721	0.0904485
GO:0097320	membrane tubulation	biological_process	6	CHMP4A;PACSIN2;PACSIN3;SGIP1;SNX33;SNX9;WHAMM	8	7295	9	11721	0.0904485
GO:0004535	poly(A)-specific ribonuclease activity	molecular_function	11	CNOT1;CNOT2;CNOT6L;CNOT7;CNOT8;PAN2;PAN3;PARN	8	7295	9	11721	0.0904485
GO:0090190	positive regulation of branching involved in ureteric bud morphogenesis	biological_process	10	GDNF;LGR4;LHX1;MAGED1;PAX8;SIX1;SOX8;WNT2B	8	7295	9	11721	0.0904485
GO:0050665	hydrogen peroxide biosynthetic process	biological_process	6	CYBA;CYP1A1;CYP1A2;DUOX1;MAOB;NCF1;SOD1	8	7295	9	11721	0.0904485
GO:0016327	apicolateral plasma membrane	cellular_component	6	CLDN4;JUP;MPDZ;PALM;PRICKLE2;TJP1	8	7295	9	11721	0.0904485
GO:0033598	mammary gland epithelial cell proliferation	biological_process	11	CCND1;CEBPB;CHUK;EPHA2;ID2;MAPK1;STAT6;TNFSF11	8	7295	9	11721	0.0904485
GO:0003214	cardiac left ventricle morphogenesis	biological_process	12	CPE;FOXF1;GSK3A;HEY2;NPY2R;NPY5R;RBPJ;SFRP2	8	7295	9	11721	0.0904485
GO:0006782	protoporphyrinogen IX biosynthetic process	biological_process	9	ALAD;ALAS2;CPOX;HMBS;PPOX;UROD;UROS	8	7295	9	11721	0.0904485
GO:0060766	negative regulation of androgen receptor signaling pathway	biological_process	11	DAB2;FOXH1;FOXP1;HDAC1;HEYL;PHB;SMARCA4	8	7295	9	11721	0.0904485
GO:2000009	negative regulation of protein localization at cell surface	biological_process	5	ACTN2;ASTN2;COMMD1;LEPROT;NEDD4L;SNX33;TAX1BP3	8	7295	9	11721	0.0904485
GO:0042176	regulation of protein catabolic process	biological_process	8	ARNTL;CDC42;FAF1;FURIN;HGS;MDM2;NEDD4L;ODC1;PSMD1;PSMD2;PSMD3;SAMD9L	13	7295	16	11721	0.0910752
GO:0046961	proton-transporting ATPase activity, rotational mechanism	molecular_function	16	ATP5A1;ATP5B;ATP5C1;ATP5D;ATP6AP1;ATP6V0A1;ATP6V0C;ATP6V0E1;ATP6V1A;ATP6V1B2;ATP6V1C1;ATP6V1E1;ATP6V1F	13	7295	16	11721	0.0910752
GO:0006778	porphyrin-containing compound metabolic process	biological_process	7	ALAD;ALAS2;BLVRB;CPOX;CYP1A1;CYP1A2;FECH;HMBS;HMOX2;PPOX;UROD;UROS	13	7295	16	11721	0.0910752
GO:0008645	hexose transport	biological_process	7	AAAS;GCK;HK1;NUP107;NUP153;NUP160;NUP188;NUP214;NUP43;NUP50;NUP54;NUP62;NUP85;NUP88;NUP93;NUP98;NUPL2;POM121;RAE1;SEH1L;SLC2A1;SLC2A5;SLC37A4;TPR	24	7295	32	11721	0.0929693
GO:0032780	negative regulation of ATPase activity	biological_process	14	OXA1L;PAM16;PPIF;PXK;TNNI3	5	7295	5	11721	0.0933423
GO:0019870	potassium channel inhibitor activity	molecular_function	5	ENSA;NEDD4L;PRPF18;RASA1	5	7295	5	11721	0.0933423
GO:0060044	negative regulation of cardiac muscle cell proliferation	biological_process	6	GJA1;RBP4;SAV1;TGFBR2;TP73	5	7295	5	11721	0.0933423
GO:0015695	organic cation transport	biological_process	7	SLC22A13;SLC22A14;SLC22A16;SLC22A18;SLC7A8	5	7295	5	11721	0.0933423
GO:0048733	sebaceous gland development	biological_process	9	CBX7;RBPJ;TFAP2C;WNT10A;ZDHHC21	5	7295	5	11721	0.0933423
GO:0051601	exocyst localization	biological_process	8	EXOC3L1;EXOC3L2;EXOC3L4;EXOC3;TNFAIP2	5	7295	5	11721	0.0933423
GO:0031264	death-inducing signaling complex	cellular_component	7	CFLAR;FADD;FAS;RIPK1;TRADD	5	7295	5	11721	0.0933423
GO:0030870	Mre11 complex	cellular_component	11	NBN;RAD50;SP100;TERF2IP;TERF2	5	7295	5	11721	0.0933423
GO:0050765	negative regulation of phagocytosis	biological_process	8	CNN2;CSK;GNB2L1;PRTN3;SNX3	5	7295	5	11721	0.0933423
GO:0000800	lateral element	cellular_component	14	CCDC155;REC8;RPA1;SMC3	5	7295	5	11721	0.0933423
GO:0002829	negative regulation of type 2 immune response	biological_process	7	IFNL1;IL27RA;NDFIP1;STAT6	5	7295	5	11721	0.0933423
GO:0042116	macrophage activation	biological_process	6	CD93;FOXP1;SLC11A1;SLC7A2	5	7295	5	11721	0.0933423
GO:0007271	synaptic transmission, cholinergic	biological_process	8	APOE;CHRNA4;CHRNB4;CHRNE;RAPSN	5	7295	5	11721	0.0933423
GO:0035459	cargo loading into vesicle	biological_process	5	PICALM;TMED10;TMED2	5	7295	5	11721	0.0933423
GO:0016805	dipeptidase activity	molecular_function	8	CNDP2;DPEP3;PEPD;SCRN1;SCRN2	5	7295	5	11721	0.0933423
GO:0018230	peptidyl-L-cysteine S-palmitoylation	biological_process	10	CLIP3;GOLGA7;ZDHHC21;ZDHHC7;ZDHHC9	5	7295	5	11721	0.0933423
GO:0015813	L-glutamate transport	biological_process	10	ARL6IP5;PRAF2;PSEN1;SLC25A12;SLC38A7	5	7295	5	11721	0.0933423
GO:0008035	high-density lipoprotein particle binding	molecular_function	7	APOL2;APOL5;CD36;GPIHBP1;SCARB1	5	7295	5	11721	0.0933423
GO:0003407	neural retina development	biological_process	12	ACTL6A;CASP2;GPM6A;SMARCA4;SMARCD3	5	7295	5	11721	0.0933423
GO:0033081	regulation of T cell differentiation in thymus	biological_process	11	CAMK4;CLPTM1;FOXN1;SOD1;ZEB1	5	7295	5	11721	0.0933423
GO:0001763	morphogenesis of a branching structure	biological_process	5	COL13A1;CTNND2;FOXF1;NOTCH4;SETD2	5	7295	5	11721	0.0933423
GO:0048705	skeletal system morphogenesis	biological_process	8	ANKRD11;ARID5B;FGFR1;HOXD8;HYAL2;IDUA;IFT140;P2RX7;PLEKHA1;PRKRA;SGPL1;TBX4;TIPARP;WDR48;ZFAND5	17	7295	22	11721	0.105847
GO:0048538	thymus development	biological_process	6	ABL1;BCL11B;BCL2L11;FADD;FGF3;FOXN1;HAND2;IKZF1;JARID2;LMO4;MAFB;PBX1;PSEN2;RLTPR;SIX1;SOD1;TBX1	17	7295	22	11721	0.105847
GO:0006754	ATP biosynthetic process	biological_process	11	ALDOA;ATP5A1;ATP5B;ATP5C1;ATP5D;CHCHD10;GBAS;PRKAG2;SURF1;TGFB1	10	7295	12	11721	0.109936
GO:0035909	aorta morphogenesis	biological_process	11	EYA1;FOXH1;KAT6A;LRP1;NPRL3;PDGFRB;SIX1;TBX1;TBX2	10	7295	12	11721	0.109936
GO:0009950	dorsal/ventral axis specification	biological_process	9	AXIN1;AXIN2;BMPR1A;CTNNB1;MDFI;PAX6;SENP2;SFRP1;VAX2;WNT3	10	7295	12	11721	0.109936
GO:0050435	beta-amyloid metabolic process	biological_process	8	ACE;APEH;BACE1;BECN1;IDE;MME;NAT8;NCSTN;PSEN2;REN	10	7295	12	11721	0.109936
GO:0086064	cell communication by electrical coupling involved in cardiac conduction	biological_process	7	ATP1A1;ATP1A2;ATP1A3;ATP1B1;ATP1B2;CACNA1C;FKBP1B;SLC8A1	10	7295	12	11721	0.109936
GO:0010976	positive regulation of neuron projection development	biological_process	8	ABL2;ARHGAP35;ARSB;ATF1;AVIL;BCL11A;CAMK1D;CBFA2T2;DAB2IP;DPYSL3;DVL1;EPHA3;FES;FEZ1;FGFR1;FYN;GPRC5B;ITGB1;KATNB1;KIDINS220;LTK;LYN;MAGI2;MARK2;NDNF;NDRG4;NEGR1;NPTN;PRKCI;PRKD1;PTK2B;PTK6;PTK7;RAP1A;RAPGEF1;RET;SCARF1;SERPINF1;SETX;SNX3;SPHK1;TMEM30A	45	7295	64	11721	0.112651
GO:0032088	negative regulation of NF-kappaB transcription factor activity	biological_process	14	ANXA4;ARRB1;ARRB2;BMP7;BRMS1;CACTIN;CAT;CDK5RAP3;CDKN2A;CHP1;COMMD1;COMMD6;COMMD7;DAB2IP;DAP;DNAJA3;IRAK1;IRG1;NFKBIA;NFKBID;NFKBIL1;NLRC3;OTULIN;PARP10;PELI1;PIAS4;PRMT2;PTGIS;PYCARD;RBCK1;SIVA1;TAX1BP1;TRIM21;TRIM37;UFL1;ZC3H12A	39	7295	55	11721	0.115862
GO:0001933	negative regulation of protein phosphorylation	biological_process	10	CACTIN;CCNB1;CD109;CHP1;CIB1;CTDSP1;CTDSP2;CTDSPL;DAB2IP;DNAJC10;DNAJC3;FAM129A;FKBP1A;IGFBP3;INPP5K;KIRREL2;KIRREL;LRP6;LYN;MEN1;MYADM;NTRK3;PAQR3;PARK7;PAX6;PPAP2B;PRKDC;PRNP;PSEN2;PTEN;RABGEF1;SMAD3;SNCA;TGFB1;ZBED3	35	7295	49	11721	0.117408
GO:0050885	neuromuscular process controlling balance	biological_process	8	AARS;ABL2;ABR;ALDH1A3;APLP2;APP;BCR;CLIC5;CLN3;CNTNAP1;DLG4;EI24;GAA;GM2A;GPR88;GRIN2C;HERC1;JPH3;JPH4;NBN;NLGN2;NRXN1;PAFAH1B1;POU4F2;RAC3;RBFOX2;TPP1	31	7295	43	11721	0.118187
GO:0000346	transcription export complex	cellular_component	11	CHTOP;DDX39B;NXF1;POLDIP3;SARNP;THOC2;THOC3;THOC5;THOC6;THOC7;ZC3H11A	12	7295	15	11721	0.122325
GO:0006694	steroid biosynthetic process	biological_process	7	CYP17A1;CYP19A1;CYP51A1;FDFT1;HINT2;HSD17B11;HSD3B2;NR0B1;PBX1;SCP2;SDR42E1;TSPO	12	7295	15	11721	0.122325
GO:0001205	RNA polymerase II distal enhancer sequence-specific DNA binding transcription factor activity involved in positive regulation of transcription	molecular_function	7	ARID3B;CDX1;CUX1;FOXH1;FUBP1;HCFC1;MEF2C;NFATC1;NFE2L1;SPI1;SUB1;TARDBP	14	7295	18	11721	0.130425
GO:0008385	IkappaB kinase complex	cellular_component	11	CHUK;DNAJA3;ERC1;IKBKB;MAP3K13;PRDX3;PYCARD	7	7295	8	11721	0.131715
GO:2000378	negative regulation of reactive oxygen species metabolic process	biological_process	7	AATF;CRYAB;MT3;MYCN;PINK1;PLIN5;SIRT5	7	7295	8	11721	0.131715
GO:0016018	cyclosporin A binding	molecular_function	5	NKTR;PPIC;PPID;PPIE;PPIF;PPIH	7	7295	8	11721	0.131715
GO:0000307	cyclin-dependent protein kinase holoenzyme complex	cellular_component	7	CCND1;CCND2;CCND3;CDK2;CDK4;CDK6;CDKN1A	7	7295	8	11721	0.131715
GO:0006707	cholesterol catabolic process	biological_process	9	APOE;CEL;CYP7A1;MT3;SCARB1;SCARF1;SNX17	7	7295	8	11721	0.131715
GO:0015276	ligand-gated ion channel activity	molecular_function	9	ANXA6;CHRNA4;CHRNB4;CNGB1;GABRB1;P2RX2;ZACN	7	7295	8	11721	0.131715
GO:0004579	dolichyl-diphosphooligosaccharide-protein glycotransferase activity	molecular_function	8	DAD1;DDOST;OSTC;RPN1;RPN2;STT3A;TUSC3	7	7295	8	11721	0.131715
GO:0006730	one-carbon metabolic process	biological_process	5	AHCYL1;AHCYL2;ALDH1L2;CA1;CA7;DHFR;FPGS;GNMT;MAT2A;MAT2B;MTHFD1L;MTHFD1;SHMT2	16	7295	21	11721	0.135751
GO:0051059	NF-kappaB binding	molecular_function	6	ANKRD42;ANXA4;BRMS1;CDKN2A;COMMD6;COMMD7;DNAJA3;FAF1;MTDH;NFKBIA;NFKBID;NPM1;PPARD;PSMA6;RPS3;TP53BP2	16	7295	21	11721	0.135751
GO:0010507	negative regulation of autophagy	biological_process	8	AKT1;DAP;HERC1;HTR2B;KIAA0226;KIF25;MT3;MTOR;RASIP1;RNF5;SIRT2;TBC1D14;TLK2;WDR6;ZKSCAN3	16	7295	21	11721	0.135751
GO:0001954	positive regulation of cell-matrix adhesion	biological_process	7	CCL21;CCL25;CD36;CDK6;CIB1;CSF1;EMP2;GSK3B;ILK;NINJ1;PLEKHA2;PRKCZ;PTK2B;SFRP1;UTRN;VEGFC	16	7295	21	11721	0.135751
GO:0030900	forebrain development	biological_process	10	APLP2;APP;ARHGAP35;ATRX;CHRD;CNP;DCLK1;DLC1;E2F1;FGFR3;FYN;HTRA2;IKZF1;MAPK8IP3;NDST1;NEUROG3;NOTCH3;NR2F2;POU3F1;PSEN2;SETD2;SHH;SMARCA4;SRC;SSTR3;TOP2B;VAX2;ZEB1;ZIC5	30	7295	42	11721	0.141469
GO:0042059	negative regulation of epidermal growth factor receptor signaling pathway	biological_process	13	AP2A1;AP2A2;AP2B1;AP2M1;AP2S1;CDC42;CLTA;DAB2IP;EGFR;EPN1;EPS15;GRB2;HGS;NUP62;PTPN2;RNF115;RNF126;SH3KBP1;SPRY1;UBB;UBC;ZFYVE28	26	7295	36	11721	0.142804
GO:0006418	tRNA aminoacylation for protein translation	biological_process	12	AARS2;AARS;AIMP1;CARS2;DARS;EPRS;FARS2;HARS2;HARS;IARS2;IARS;KARS;LARS;MARS;NARS;PARS2;PPA1;PPA2;QARS;RARS2;RARS;SARS2;SARS;TARS;VARS2;YARS	26	7295	36	11721	0.142804
GO:0003151	outflow tract morphogenesis	biological_process	10	ATF2;CITED2;DHRS3;EYA1;FOXH1;FZD1;FZD2;HEY2;HEYL;MEF2C;NIPBL;NPY2R;NPY5R;PLXND1;RBPJ;RYR1;SFRP2;SIX1;SOX17;TBX1;TBX2;THBS1;VEGFA;ZFPM1	24	7295	33	11721	0.142902
GO:0030369	ICAM-3 receptor activity	molecular_function	6	CLEC4M;ITGAL;ITGB2	4	7295	4	11721	0.150006
GO:2000002	negative regulation of DNA damage checkpoint	biological_process	11	BRD4;DDX39B;THOC5	4	7295	4	11721	0.150006
GO:0070513	death domain binding	molecular_function	6	CRADD;DAP;RIPK1;TRADD	4	7295	4	11721	0.150006
GO:0008190	eukaryotic initiation factor 4E binding	molecular_function	6	DDX3X;EIF4EBP1;EIF4EBP2;LARP1	4	7295	4	11721	0.150006
GO:0051798	positive regulation of hair follicle development	biological_process	12	FST;HPSE;KRT17;TRADD	4	7295	4	11721	0.150006
GO:0044154	histone H3-K14 acetylation	biological_process	11	BRD4;KAT2A;MEAF6	4	7295	4	11721	0.150006
GO:0005047	signal recognition particle binding	molecular_function	5	SRP68;SRP72;SRP9;SRPR	4	7295	4	11721	0.150006
GO:0048029	monosaccharide binding	molecular_function	5	GNPNAT1;GPI;PGLS;RPIA	4	7295	4	11721	0.150006
GO:0005220	inositol 1,4,5-trisphosphate-sensitive calcium-release channel activity	molecular_function	5	ITPR1;ITPR2;ITPR3	4	7295	4	11721	0.150006
GO:0003150	muscular septum morphogenesis	biological_process	13	FZD1;FZD2;HEY2;VANGL2	4	7295	4	11721	0.150006
GO:0072086	specification of loop of Henle identity	biological_process	11	HES5;IRX1;IRX2;IRX3	4	7295	4	11721	0.150006
GO:0045836	positive regulation of meiosis	biological_process	7	NPM2;SIRT2;WNT4	4	7295	4	11721	0.150006
GO:0071313	cellular response to caffeine	biological_process	9	GSTM2;RYR1;SLC8A1	4	7295	4	11721	0.150006
GO:0045053	protein retention in Golgi apparatus	biological_process	7	GOLPH3;SORL1;VPS13A;VPS13C	4	7295	4	11721	0.150006
GO:2000210	positive regulation of anoikis	biological_process	10	AES;BRMS1;PTRH2;SIK1	4	7295	4	11721	0.150006
GO:0071514	genetic imprinting	biological_process	7	ASIP;CDKN1C;GNAS;NDN	4	7295	4	11721	0.150006
GO:0047760	butyrate-CoA ligase activity	molecular_function	7	AACS;ACSM2B;ACSM3;ACSM5	4	7295	4	11721	0.150006
GO:0060669	embryonic placenta morphogenesis	biological_process	6	CDKN1C;SETD2;TRIM28;WNT7B	4	7295	4	11721	0.150006
GO:0048703	embryonic viscerocranium morphogenesis	biological_process	12	LHX1;NDST1;NIPBL;TBX1	4	7295	4	11721	0.150006
GO:0060428	lung epithelium development	biological_process	9	ERRFI1;PKD1;WNT7B	4	7295	4	11721	0.150006
GO:0010724	regulation of definitive erythrocyte differentiation	biological_process	8	RBFOX2;SENP1;ZFPM1	4	7295	4	11721	0.150006
GO:0045627	positive regulation of T-helper 1 cell differentiation	biological_process	15	CCL19;CD80;RIPK2;SOCS5	4	7295	4	11721	0.150006
GO:0070461	SAGA-type complex	cellular_component	9	CCDC101;HCFC1;SUPT20H;USP22	4	7295	4	11721	0.150006
GO:0060323	head morphogenesis	biological_process	6	ATP6AP2;SSBP3;WNT3	4	7295	4	11721	0.150006
GO:0065004	protein-DNA complex assembly	biological_process	8	HEY2;PIAS1;SOX12;TCF4	4	7295	4	11721	0.150006
GO:0015180	L-alanine transmembrane transporter activity	molecular_function	11	SLC36A1;SLC38A3;SLC38A7	4	7295	4	11721	0.150006
GO:0031597	cytosolic proteasome complex	cellular_component	8	IDE;PSMC4;PSMC5;UBQLN4	4	7295	4	11721	0.150006
GO:0002682	regulation of immune system process	biological_process	4	GGT1;ORM1;ORM2;PIP	4	7295	4	11721	0.150006
GO:0035791	platelet-derived growth factor receptor-beta signaling pathway	biological_process	11	PDGFRB;PDGFRL;PTPN1	4	7295	4	11721	0.150006
GO:0048646	anatomical structure formation involved in morphogenesis	biological_process	5	DLX5;DLX6;GRB2;LHX1	4	7295	4	11721	0.150006
GO:0000182	rDNA binding	molecular_function	8	GTF2H5;H2AFY;TSPYL2	4	7295	4	11721	0.150006
GO:0042627	chylomicron	cellular_component	7	APOA5;APOE;LPL;LSR	4	7295	4	11721	0.150006
GO:0001517	N-acetylglucosamine 6-O-sulfotransferase activity	molecular_function	7	CHST5;CHST6;CHST7	4	7295	4	11721	0.150006
GO:0007435	salivary gland morphogenesis	biological_process	9	EGFR;PAX6;TGFB1;TGFB3	4	7295	4	11721	0.150006
GO:0004992	platelet activating factor receptor activity	molecular_function	7	PDGFRB;PDGFRL;PTAFR	4	7295	4	11721	0.150006
GO:0016071	mRNA metabolic process	biological_process	9	CEBPG;PABPC3;PCBP2;PCBP3	4	7295	4	11721	0.150006
GO:0048752	semicircular canal morphogenesis	biological_process	11	EYA1;FGF3;TBX1;ZEB1	4	7295	4	11721	0.150006
GO:0071709	membrane assembly	biological_process	5	ANK3;SPTBN1	4	7295	4	11721	0.150006
GO:0030137	COPI-coated vesicle	cellular_component	12	PACS1;TMED10;TMED2	4	7295	4	11721	0.150006
GO:0042471	ear morphogenesis	biological_process	9	NIPBL;TBX1;WDR19	4	7295	4	11721	0.150006
GO:0017101	aminoacyl-tRNA synthetase multienzyme complex	cellular_component	7	AIMP1;EPRS;KARS;RARS	4	7295	4	11721	0.150006
GO:0000347	THO complex	cellular_component	11	THOC2;THOC5;THOC6;THOC7	4	7295	4	11721	0.150006
GO:0060351	cartilage development involved in endochondral bone morphogenesis	biological_process	11	COL1A1;HOXD11;HSPG2;SIK3	4	7295	4	11721	0.150006
GO:0072091	regulation of stem cell proliferation	biological_process	6	AGO3;DGCR8;SOX17;YAP1	4	7295	4	11721	0.150006
GO:0016570	histone modification	biological_process	8	AURKC;HLCS;LOXL2;MT3	4	7295	4	11721	0.150006
GO:0061180	mammary gland epithelium development	biological_process	10	MSX1;WNT3;WNT4;WNT7B	4	7295	4	11721	0.150006
GO:0060484	lung-associated mesenchyme development	biological_process	9	FGFR1;HOXA5;PTK7;WNT7B	4	7295	4	11721	0.150006
GO:0015106	bicarbonate transmembrane transporter activity	molecular_function	9	SLC26A3;SLC26A6;SLC4A1	4	7295	4	11721	0.150006
GO:0034656	nucleobase-containing small molecule catabolic process	biological_process	8	NUDT16;NUDT1;NUDT5;NUDT9	4	7295	4	11721	0.150006
GO:0072015	glomerular visceral epithelial cell development	biological_process	11	IQGAP1;MAGI2;MYO1E;PODXL	4	7295	4	11721	0.150006
GO:0051697	protein delipidation	biological_process	8	ATG4A;ATG4B;ATG4C;ATG4D	4	7295	4	11721	0.150006
GO:0015808	L-alanine transport	biological_process	8	SLC36A1;SLC38A3;SLC38A7	4	7295	4	11721	0.150006
GO:0051923	sulfation	biological_process	6	CHSY1;SULT1A2;SULT1C2;SULT2A1	4	7295	4	11721	0.150006
GO:0035999	tetrahydrofolate interconversion	biological_process	9	MTHFD1L;MTHFD1;SHMT2	4	7295	4	11721	0.150006
GO:0015101	organic cation transmembrane transporter activity	molecular_function	8	SLC22A13;SLC22A14;SLC22A16;SLC7A8	4	7295	4	11721	0.150006
GO:0060536	cartilage morphogenesis	biological_process	9	HAND2;MSX1;SNAI1;SNAI2	4	7295	4	11721	0.150006
GO:0016595	glutamate binding	molecular_function	8	CEP104;CPS1;GLUL;GRM7	4	7295	4	11721	0.150006
GO:0005114	type II transforming growth factor beta receptor binding	molecular_function	8	BAMBI;ENG;TGFB1;TGFB3	4	7295	4	11721	0.150006
GO:0004887	thyroid hormone receptor activity	molecular_function	7	BRD8;NR1I3;NR2F6;THRA	4	7295	4	11721	0.150006
GO:0019209	kinase activator activity	molecular_function	5	ITSN1;MOB1B;TAB1	4	7295	4	11721	0.150006
GO:0004046	aminoacylase activity	molecular_function	7	ACY1;ASPA;CAT;DARS	4	7295	4	11721	0.150006
GO:0006895	Golgi to endosome transport	biological_process	7	AP2A1;CORO7;EPS15;KLHL20;MON2;RBSN;SORT1;VPS13A	9	7295	11	11721	0.151437
GO:0043495	protein anchor	molecular_function	5	CIB1;MYH9;NUP153;PDCD6;PRIMA1;RAPSN;SLC4A1;TPR	9	7295	11	11721	0.151437
GO:0005916	fascia adherens	cellular_component	6	ACTN1;CDH2;CTNNB1;DES;DSP;GJA1;JUP;SPTAN1;TLN2	9	7295	11	11721	0.151437
GO:0045197	establishment or maintenance of epithelial cell apical/basal polarity	biological_process	8	DLG2;DLG4;DLG5;ERBB2IP;ILK;MARK2;PRICKLE2;PRKCI;VANGL2	9	7295	11	11721	0.151437
GO:0030878	thyroid gland development	biological_process	8	DUOX2;HOXA5;NKX2-5;PAX8;SHH;SIX1;SMAD3;TBX1;THRA	9	7295	11	11721	0.151437
GO:0016973	poly(A)+ mRNA export from nucleus	biological_process	8	GLE1;NUP93;NXF1;NXF3;PABPN1;POLDIP3;THOC2;ZC3H11A	9	7295	11	11721	0.151437
GO:0048266	behavioral response to pain	biological_process	5	CRHR1;GIT2;KCNIP3;OSM;P2RX2;RUNX1;TSPO;VWA1	9	7295	11	11721	0.151437
GO:0016829	lyase activity	molecular_function	4	ALOXE3;ECHDC2;PHYKPL;POLL;PTGES2;TSEN2;TSEN34;TYW1	9	7295	11	11721	0.151437
GO:0043011	myeloid dendritic cell differentiation	biological_process	9	BATF2;BATF3;CAMK4;DHRS2;LTBR;NOTCH2;PSEN1;RBPJ;RELB;SPI1;TGFBR2	11	7295	14	11721	0.162503
GO:0035861	site of double-strand break	cellular_component	11	ATF2;H2AFX;NBN;PHF1;RAD50;RNF8;RPA2;SETMAR;SMARCAD1;SMARCAL1;VCP	11	7295	14	11721	0.162503
GO:0043123	positive regulation of I-kappaB kinase/NF-kappaB cascade	biological_process	10	ABL1;ABL2;AJUBA;ANKRD17;APOL3;ATP2C1;BIRC2;BRD4;CANT1;CASP10;CASP1;CC2D1A;CCL19;CCL21;CD36;CFLAR;CHUK;CXXC5;ECM1;EEF1D;FADD;FKBP1A;FLNA;FYN;GJA1;GOLT1B;GPRC5B;HTR2B;IKBKB;IRAK1;IRF3;LGALS1;LGALS9;LPAR1;LTBR;LURAP1;MAP3K14;MAP3K3;MAVS;MIB2;MIER1;MTDH;MYD88;NDFIP1;NEK6;NUP62;PELI1;PELI2;PINK1;PRKD1;RBCK1;RHOA;RHOC;RIPK1;RIPK2;RNF31;S100B;SECTM1;SHARPIN;SHISA5;SLC44A2;TAB2;TERF2IP;TFG;TICAM1;TIRAP;T…	90	7295	135	11721	0.164076
GO:0045296	cadherin binding	molecular_function	6	ANK3;CD46;CDK5R1;CTNNA1;CTNNAL1;CTNND1;FXYD5;JUP;NDRG1;NEO1;NUMB;PSEN1;PTPRM;TBC1D2	15	7295	20	11721	0.172369
GO:0050770	regulation of axonogenesis	biological_process	9	ARHGDIA;ARHGEF1;CHN1;EFNA1;KIF13B;MARK2;NGFR;RET;RHOA;RTN4R;RTN4;SIPA1L1;SSH2;SSH3	15	7295	20	11721	0.172369
GO:0022624	proteasome accessory complex	cellular_component	8	PSMC1;PSMC2;PSMC3;PSMC4;PSMC5;PSMD11;PSMD12;PSMD13;PSMD14;PSMD1;PSMD2;PSMD3;PSMD5;PSMD6;PSMD8	15	7295	20	11721	0.172369
GO:0000145	exocyst	cellular_component	11	entg|SEPT2;EXOC2;EXOC3L1;EXOC3L2;EXOC3L4;EXOC3;EXOC4;EXOC6B;EXOC6;EXOC7;RAB10;RALB;TNFAIP2;WASH1	15	7295	20	11721	0.172369
GO:0007159	leukocyte cell-cell adhesion	biological_process	7	CERCAM;CLEC4M;EZR;ICAM1;ITGA4;ITGA5;ITGAL;ITGB1;ITGB2;MSN;SELE;TNIP1;TSTA3;UMOD	17	7295	23	11721	0.17407
GO:0004714	transmembrane receptor protein tyrosine kinase activity	molecular_function	9	AXL;DDR2;EGFR;EPHA2;EPHB4;ERBB2;FLT4;KDR;KIT;LTK;MUSK;NPTN;NTRK3;RET;ROR1;ROR2;RYK;TIE1;TRIM27;TYRO3	21	7295	29	11721	0.174191
GO:0030501	positive regulation of bone mineralization	biological_process	8	ACVR1;ATRAID;BMP6;BMP7;BMPR1A;CD276;FAM20C;MEF2C;MIA3;NELL1;OSR2;P2RX7;PKDCC;SMAD3;TGFB3;WNT4	19	7295	26	11721	0.174553
GO:0097110	scaffold protein binding	molecular_function	5	ATP2B4;CACNA1G;CACNA1H;CHUK;DLG4;DSP;GRID2;IKBKB;KCNH2;KRT15;KRT18;KRT8;LRP4;MAP2K2;MDM2;NOS1;SCN5A;SHANK3;TREM1	19	7295	26	11721	0.174553
GO:0048708	astrocyte differentiation	biological_process	8	EIF2B5;HES5;S100B;STAT3	6	7295	7	11721	0.189738
GO:0046632	alpha-beta T cell differentiation	biological_process	10	ABL1;ABL2;ANXA1;BCL11B;RPL22;TCF7	6	7295	7	11721	0.189738
GO:0048048	embryonic eye morphogenesis	biological_process	9	ALDH1A3;AXIN1;FOXL2;RARB;VAX2	6	7295	7	11721	0.189738
GO:0043589	skin morphogenesis	biological_process	9	CDSN;COL1A1;COL1A2;ERRFI1;PSEN1;SRF	6	7295	7	11721	0.189738
GO:0007176	regulation of epidermal growth factor-activated receptor activity	biological_process	11	APLP2;APP;NCK2;PSEN2;SHC1	6	7295	7	11721	0.189738
GO:0043171	peptide catabolic process	biological_process	8	ACE;ADAMTS13;CPQ;LTA4H;TPP1	6	7295	7	11721	0.189738
GO:0008024	positive transcription elongation factor complex b	cellular_component	14	BRD4;CCNT1;CDK9;SNW1;TAF7	6	7295	7	11721	0.189738
GO:0048227	plasma membrane to endosome transport	biological_process	7	COMMD1;RAB35;RAB5B;SGSM3;SORT1	6	7295	7	11721	0.189738
GO:0001967	suckling behavior	biological_process	5	APLP2;APP;DERL2;GLS;HAND2;PHF21A	6	7295	7	11721	0.189738
GO:0070087	chromo shadow domain binding	molecular_function	6	ATRX;CHAF1A;LBR;NIPBL;SP100;TRIM28	6	7295	7	11721	0.189738
GO:0003857	3-hydroxyacyl-CoA dehydrogenase activity	molecular_function	7	CRYL1;HADHB;HADH;HSD17B10;HSD17B4;HSD17B8	6	7295	7	11721	0.189738
GO:0007161	calcium-independent cell-matrix adhesion	biological_process	7	FN1;ITGB1;PKD1;VWA2	6	7295	7	11721	0.189738
GO:0042256	mature ribosome assembly	biological_process	7	C1QBP;DDX3X;EFTUD1;EIF6;NSUN4	6	7295	7	11721	0.189738
GO:0036155	acylglycerol acyl-chain remodeling	biological_process	8	DGAT1;MGLL;PNPLA2;PNPLA3	6	7295	7	11721	0.189738
GO:0001678	cellular glucose homeostasis	biological_process	7	FOXA3;FOXO1;GCK;HK1;HKDC1;PIK3R2	6	7295	7	11721	0.189738
GO:0016264	gap junction assembly	biological_process	8	CTNNA1;GJA1;GJB1;GJB2;GJC1;GJD3	6	7295	7	11721	0.189738
GO:0007096	regulation of exit from mitosis	biological_process	9	CDC23;MAD2L1BP;NPM2;PPP1R9B;SIRT2	6	7295	7	11721	0.189738
GO:0006873	cellular ion homeostasis	biological_process	7	P2RY2;RHCG;SLC12A5;SLC4A1	6	7295	7	11721	0.189738
GO:0005641	nuclear envelope lumen	cellular_component	12	ALOX5;APP;BCHE;CACYBP;SORL1;TUBB	6	7295	7	11721	0.189738
GO:0034551	mitochondrial respiratory chain complex III assembly	biological_process	7	BCS1L;SLC25A33;TTC19;UQCC1;UQCC2	6	7295	7	11721	0.189738
GO:0030218	erythrocyte differentiation	biological_process	6	ACIN1;ADAR;ADD1;ALAS2;ATPIF1;DNASE2;ETV2;EXOC6;FECH;HCLS1;INHA;INHBA;JAK3;KIT;KLF1;KMT2E;LYN;NFE2L1;PTPN2;RCOR1;RPS14;RPS19;SLC25A38;SMAD5;SPI1;TCEA1;THRA;ZFPM1	30	7295	43	11721	0.195196
GO:0045786	negative regulation of cell cycle	biological_process	6	BMP7;CDK6;ETS1;HDAC1;HDAC2;HDAC3;HTRA2;INHA;INHBA;MEN1;NGFR;NUPR1;PDCD4;PLA2G16;PPP1R13B;PRDM4;PTPRK;RHOB;RNF167;RPS6KA2;RUNX3;SIPA1;TAF6;TP53BP2;TSPYL2	26	7295	37	11721	0.201927
GO:0031252	cell leading edge	cellular_component	5	AAK1;ABL1;ARPC2;BCAS3;CDC42BPA;CDC42BPB;CORO1B;DCTN1;DOCK8;DST;IQGAP1;ITGB4;ITGB5;JMY;KDF1;MYH9;NDEL1;PAFAH1B1;PRKCI;PRKCZ;SCRIB;SSX2IP;TUBG1;YWHAZ	26	7295	37	11721	0.201927
GO:0030574	collagen catabolic process	biological_process	6	ADAM15;ADAM17;ADAMTS14;ADAMTS2;ADAMTS3;COL10A1;COL11A2;COL12A1;COL13A1;COL14A1;COL15A1;COL16A1;COL18A1;COL1A1;COL1A2;COL3A1;COL4A6;COL5A1;COL5A2;COL6A1;COL6A2;COL7A1;COL8A1;COL9A1;COL9A2;COL9A3;CTSK;CTSL;ELANE;FURIN;MMP13;MMP14;MMP15;MMP19;MMP2;MMP9;MRC2;PEPD;PRTN3	39	7295	57	11721	0.204882
GO:0043508	negative regulation of JUN kinase activity	biological_process	14	AIDA;DNAJA1;GSTP1;PDCD4;SFRP1;SFRP2;TP73	8	7295	10	11721	0.206002
GO:0010388	cullin deneddylation	biological_process	11	COPS2;COPS3;COPS4;COPS5;COPS6;COPS7B;COPS8;GPS1	8	7295	10	11721	0.206002
GO:0007051	spindle organization	biological_process	7	CEP72;CHD3;CKAP5;KIF11;KIZ;KNSTRN;NTMT1;PCNT	8	7295	10	11721	0.206002
GO:0046488	phosphatidylinositol metabolic process	biological_process	9	CD81;CSF1R;IP6K3;PDGFRB;PLCB1;PLCD4;PLCH2	8	7295	10	11721	0.206002
GO:0033327	Leydig cell differentiation	biological_process	7	CCND1;CYP17A1;NR0B1;PLEKHA1;SF1;SGPL1;TMF1	8	7295	10	11721	0.206002
GO:0042589	zymogen granule membrane	cellular_component	13	CLCA1;SCAMP1;TMED10;TMED2;VAMP2;ZG16	8	7295	10	11721	0.206002
GO:0006839	mitochondrial transport	biological_process	6	HSP90AA1;KIAA1279;MTX2;PSEN1;SLC25A24;STARD3;UCP2;UCP3	8	7295	10	11721	0.206002
GO:0031116	positive regulation of microtubule polymerization	biological_process	10	ARL2;CDKN1B;CLIP1;FES;MAPT;PSRC1;RGS2;TERF1	8	7295	10	11721	0.206002
GO:0032872	regulation of stress-activated MAPK cascade	biological_process	11	GSTP1;MAP2K1;MAP2K2;MAPK1;MAPK3;NBR1;PRDX1	8	7295	10	11721	0.206002
GO:0021794	thalamus development	biological_process	12	FOXB1;LRP6;NCOR1;OGDH;SHH;SLC6A4;SMO;TAL2	8	7295	10	11721	0.206002
GO:0005031	tumor necrosis factor-activated receptor activity	molecular_function	7	TNFRSF14;TNFRSF18;TNFRSF19;TNFRSF1A;TNFRSF25;TNFRSF4	8	7295	10	11721	0.206002
GO:0033126	positive regulation of GTP catabolic process	biological_process	14	EVI5L;EVI5;SGSM2;SGSM3;TBC1D20;TBC1D7	8	7295	10	11721	0.206002
GO:0015074	DNA integration	biological_process	9	BANF1;GIN1;KRBA2;NYNRIN;SETMAR;SMARCB1	8	7295	10	11721	0.206002
GO:0051044	positive regulation of membrane protein ectodomain proteolysis	biological_process	8	ADAM8;FURIN;NRD1;PACSIN3;SH3D19;SNX33;SNX9	8	7295	10	11721	0.206002
GO:0006940	regulation of smooth muscle contraction	biological_process	9	ATP1A2;CHRNB4;CNN1;DAPK3;KCNB2;NMUR2;PLCE1;TNNI3	8	7295	10	11721	0.206002
GO:0045947	negative regulation of translational initiation	biological_process	10	EIF2B4;EIF3E;EIF4EBP1;EIF4EBP2;FMR1;PAIP2;RBM4;TPR	8	7295	10	11721	0.206002
GO:0003417	growth plate cartilage development	biological_process	12	COL9A1;COMP;MMP13;RARA;RARB;THBS1;THBS3	8	7295	10	11721	0.206002
GO:0000783	nuclear telomere cap complex	cellular_component	13	ACD;POT1;TERF1;TERF2IP;TERF2;TERT;TINF2;XRCC6	8	7295	10	11721	0.206002
GO:0008250	oligosaccharyltransferase complex	cellular_component	12	DAD1;DDOST;KRTCAP2;OSTC;RPN1;RPN2;STT3A;TUSC3	8	7295	10	11721	0.206002
GO:0001655	urogenital system development	biological_process	7	ACD;ACVR1;AMH;EPHB2;FOXB1;LHX1;PAX8	8	7295	10	11721	0.206002
GO:0001942	hair follicle development	biological_process	10	AARS;ALX4;CD109;CELSR1;DBI;EDARADD;EGFR;FOXN1;FUZ;FZD3;INHBA;LAMA5;LDB1;LRP4;NSDHL;PSEN2;SAV1;TFAP2C;TNFRSF19;VANGL2;WNT10A;ZDHHC21	22	7295	31	11721	0.208267
GO:0000381	regulation of alternative nuclear mRNA splicing, via spliceosome	biological_process	13	CELF3;CELF4;CELF6;DDX5;DYRK1A;MBNL1;MBNL2;NSRP1;PTBP1;RBFOX2;RBM4;RBM5;RBM8A;RNPS1;SRSF6;THRAP3;WTAP	20	7295	28	11721	0.211117
GO:0042254	ribosome biogenesis	biological_process	6	AATF;ABCF1;BOP1;DROSHA;GNL1;GNL3L;GNL3;GTPBP4;LSG1;MINA;MRPL10;MTG2;NHP2L1;NOA1;RPL7A;RPLP0;RPS18;;ZNHIT6	20	7295	28	11721	0.211117
GO:0001664	G-protein coupled receptor binding	molecular_function	6	ARHGEF11;ARRB2;CORT;DNAJA1;FYN;GHRL;GNAI2;GPRC5B;HSPA1A;HSPA8;ITGB4;NPB;NPFF;PACRG;PICK1;PPY;RSPO3;STUB1;UCN3;USP20	20	7295	28	11721	0.211117
GO:0086005	regulation of ventricular cardiac muscle cell action potential	biological_process	11	ANK2;DSP;GPD1L;JUP;KCNE1;KCNH2;NEDD4L;SCN5A;SNTA1	10	7295	13	11721	0.213233
GO:0048854	brain morphogenesis	biological_process	10	BBS2;BBS4;EMX1;MKKS;PAFAH1B1;PCNT;PSEN2;SHANK3;SLC6A4;ZNF335	10	7295	13	11721	0.213233
GO:0045806	negative regulation of endocytosis	biological_process	7	KIAA0226;LGALS3;LRSAM1;MTMR2;PACSIN2;PACSIN3;PRKD1;SCAMP5;SNX33	10	7295	13	11721	0.213233
GO:0031143	pseudopodium	cellular_component	6	ACTN1;ACTN2;ACTN4;ARRB1;CAPN2;CNP;LDB3;MAPK1;MAPK3;RAF1	10	7295	13	11721	0.213233
GO:0051604	protein maturation	biological_process	6	AGA;HSPD1;LMF1;SERPINH1;SORL1;STUB1;TESC;TSPAN14;TSPAN15	10	7295	13	11721	0.213233
GO:0032456	endocytic recycling	biological_process	7	ARL4C;EHD1;EHD2;EHD3;EPG5;EPS15;MICALL2;RAB11FIP3;RAB35	10	7295	13	11721	0.213233
GO:0007016	cytoskeletal anchoring at plasma membrane	biological_process	6	ANK3;DAG1;EZR;FLNB;JUP;PIP5K1C;SPTBN4;TLN1;TLN2	10	7295	13	11721	0.213233
GO:0030100	regulation of endocytosis	biological_process	6	ABL1;ABL2;AP2S1;PACSIN2;PACSIN3;PICALM;PTPN1;RAB21;RAB4A;RAB5B;RUFY1;SNX12;SNX17;STON2;TSC2;VAMP8	18	7295	25	11721	0.213594
GO:0003887	DNA-directed DNA polymerase activity	molecular_function	8	MYBBP1A;PAPD7;POLD1;POLD2;POLD3;POLD4;POLE3;POLE4;POLE;POLG2;POLH;POLK;POLL;POLM;REV3L	16	7295	22	11721	0.215497
GO:0001755	neural crest cell migration	biological_process	9	ACVR1;CFL1;EFNB1;GDNF;HTR2B;KITLG;LAMA5;PAX6;PHACTR4;RET;SHH;SMO;SOX8;TBX1;ZEB2	16	7295	22	11721	0.215497
GO:0015991	ATP hydrolysis coupled proton transport	biological_process	11	ATP1A2;ATP1A4;ATP5A1;ATP5B;ATP5G1;ATP5G3;ATP6AP1;ATP6V0A1;ATP6V0C;ATP6V0D1;ATP6V0E1;ATP6V1A;ATP6V1B2;ATP6V1C1;ATP6V1E1;ATP6V1F	16	7295	22	11721	0.215497
GO:0043531	ADP binding	molecular_function	9	ABCG1;ATP1A1;ATP5D;CYB5R3;GCK;GLUD1;GLUD2;MIEF1;MSH6;MYH9;MYO18A;MYO6;PRKAG1;PRKAG2;TAP1;VCP	16	7295	22	11721	0.215497
GO:0031430	M band	cellular_component	13	ALDOA;ANK2;ENO1;MYOM1;MYOM3;NBR1;OBSCN;OBSL1;PPP2R5A;SPTBN1	12	7295	16	11721	0.216076
GO:0030667	secretory granule membrane	cellular_component	12	CPE;EXOC3;ICA1;RAB26;RAB37;RAB3A;RAB8A;TMED10;VAMP2;VAMP8	12	7295	16	11721	0.216076
GO:0016580	Sin3 complex	cellular_component	15	CSNK2A1;FAM60A;HDAC1;HDAC2;HEY2;ING2;MORF4L1;NCOR1;PHF12;RBBP4;SIN3B	12	7295	16	11721	0.216076
GO:0048205	COPI coating of Golgi vesicle	biological_process	10	ARCN1;ARFGAP1;COPA;COPB1;COPB2;COPE;COPZ1;GBF1;TMED10;TMED2;TMED9	12	7295	16	11721	0.216076
GO:0044548	S100 protein binding	molecular_function	5	AGER;AHNAK;ANXA11;ANXA2;ATP2A2;FGF1;KCNK3;S100A11;S100B	12	7295	16	11721	0.216076
GO:0034451	centriolar satellite	cellular_component	10	BBS4;C2CD3;CEP131;CEP290;EXOC7;FLOT1;FOPNL;KRT18;OFD1;PCM1;PCNT;SSX2IP	12	7295	16	11721	0.216076
GO:0031047	gene silencing by RNA	biological_process	10	CNOT10;CNOT11;CNOT2;CNOT3;CNOT6L;CNOT7;FKBP6;HENMT1;PABPC1;PIWIL2;SND1;TNRC6B;XPO5	14	7295	19	11721	0.216504
GO:0072661	protein targeting to plasma membrane	biological_process	8	ANK2;ANK3;ANXA2;BSG;EHD3;INPP5K;MYADM;PACS1;PALM;SPTBN1;TESC;TMED2	14	7295	19	11721	0.216504
GO:0002052	positive regulation of neuroblast proliferation	biological_process	10	ASPM;CTNNB1;DCT;DISC1;FZD3;GLI3;PAX6;SHH;SMARCD3;SMO;VEGFA;VEGFC;ZNF335	14	7295	19	11721	0.216504
GO:0050907	detection of chemical stimulus involved in sensory perception	biological_process	9	OR1B1;OR1J4;OR1K1;OR1N2;OR1S1;OR1S2;OR4A15;OR4A5;OR4C15;OR4F15;OR4S1;OR4X1;OR4X2;OR6K2	14	7295	19	11721	0.216504
GO:2000134	negative regulation of G1/S transition of mitotic cell cycle	biological_process	10	BRD7;CDKN1A;CTDSP1;CTDSP2;CTDSPL;DACT1;FBXO7;FHL1;KANK2;PRMT2;RB1;SLFN11;SMARCA4;ZC3H12D	14	7295	19	11721	0.216504
GO:0035091	phosphatidylinositol binding	molecular_function	6	ARHGAP32;ARHGAP33;C8orf44-SGK3;CCDC88A;DOK7;entg|SEPT12;ESYT2;FES;HS1BP3;ING2;ITPR1;ITPR2;ITPR3;MITD1;MYO1E;NCF1;NISCH;P2RX2;PASK;PHF12;PIK3C2B;PLD1;PXK;SH3PXD2A;SH3YL1;SNX12;SNX13;SNX14;SNX15;SNX17;SNX19;SNX1;SNX21;SNX22;SNX24;SNX25;SNX29;SNX2;SNX30;SNX33;SNX7;SNX8;SNX9;TULP3;ZCCHC14	49	7295	73	11721	0.230363
GO:0006914	autophagy	biological_process	6	ABL1;AMBRA1;ARSB;ATG4B;ATG4C;BECN1P1;CLEC16A;DAP;EI24;EPG5;EVA1A;FOXO1;IFI16;ITGB4;KIAA0226;LAMP1;LIX1L;MFN2;NHLRC1;PARK7;RAB12;RAB1A;RAB1B;RAB24;RGS19;RNF185;SIRT2;SQSTM1;STK11;SUPT20H;TBC1D17;TBC1D25;TBC1D5;TECPR1;TFEB;TM9SF1;TMEM208;TMEM59;ULK3;USP10;VPS51;WDR45;WIPI1;ZKSCAN3	47	7295	70	11721	0.235743
GO:0006096	glycolysis	biological_process	7	ADPGK;ALDOA;BPGM;DHTKD1;ENO1;ENO2;ENO4;GAPDH;GCK;GPI;HK1;HKDC1;OGDH;PDHA1;PFKFB2;PFKFB3;PFKFB4;PFKL;PFKM;PFKP;PGAM1;PGK1;PGM1;PKM;TPI1	25	7295	36	11721	0.237832
GO:0006821	chloride transport	biological_process	8	ANO10;ANO5;ANO6;ANO7;ANO9;BEST1;CLCA1;CLCN6;CLIC1;CLIC3;CLIC4;CLIC5;CLNS1A;FXYD3;NMUR2;SLC12A4;SLC12A9;SLC26A6;SLC4A1;TSPO;TTYH1;TTYH3;WNK4	25	7295	36	11721	0.237832
GO:0008020	G-protein coupled photoreceptor activity	molecular_function	7	OPN3;OPN4;TUB	3	7295	3	11721	0.241054
GO:2000744	positive regulation of anterior head development	biological_process	8	LHX1;SSBP3	3	7295	3	11721	0.241054
GO:0050510	N-acetylgalactosaminyl-proteoglycan 3-beta-glucuronosyltransferase activity	molecular_function	8	CHPF2;CHPF;CHSY1	3	7295	3	11721	0.241054
GO:2000059	negative regulation of protein ubiquitination involved in ubiquitin-dependent protein catabolic process	biological_process	12	PDCL3;SUFU;TRIM39	3	7295	3	11721	0.241054
GO:0034666	alpha2-beta1 integrin complex	cellular_component	9	ITGB1;LYN	3	7295	3	11721	0.241054
GO:0006177	GMP biosynthetic process	biological_process	12	GMPS;IMPDH1;IMPDH2	3	7295	3	11721	0.241054
GO:0007000	nucleolus organization	biological_process	6	NOLC1;PES1;RPS19	3	7295	3	11721	0.241054
GO:2000984	negative regulation of ATP citrate synthase activity	biological_process	7	CHCHD10;GBAS;PHPT1	3	7295	3	11721	0.241054
GO:0004488	methylenetetrahydrofolate dehydrogenase (NADP+) activity	molecular_function	7	MTHFD1L;MTHFD1	3	7295	3	11721	0.241054
GO:0070233	negative regulation of T cell apoptotic process	biological_process	13	CD27;DOCK8;PIP	3	7295	3	11721	0.241054
GO:0042373	vitamin K metabolic process	biological_process	7	CBR1;VKORC1L1;VKORC1	3	7295	3	11721	0.241054
GO:0097237	cellular response to toxin	biological_process	6	ABTB2;OPRD1;PINK1	3	7295	3	11721	0.241054
GO:0071953	elastic fiber	cellular_component	5	ELN;FBLN5;MFAP4	3	7295	3	11721	0.241054
GO:2001300	lipoxin metabolic process	biological_process	9	ALOX5;LTC4S;PTGR1	3	7295	3	11721	0.241054
GO:0034372	very-low-density lipoprotein particle remodeling	biological_process	8	APOE;LCAT;LPL	3	7295	3	11721	0.241054
GO:0016233	telomere capping	biological_process	10	ACD;POT1;TERF2	3	7295	3	11721	0.241054
GO:0032439	endosome localization	biological_process	6	ANKFY1;LAMTOR1;MYO5B	3	7295	3	11721	0.241054
GO:0035985	senescence-associated heterochromatin focus	cellular_component	13	CDKN2A;HMGA1;HMGA2	3	7295	3	11721	0.241054
GO:0006556	S-adenosylmethionine biosynthetic process	biological_process	11	MAT2A;MAT2B	3	7295	3	11721	0.241054
GO:0048630	skeletal muscle tissue growth	biological_process	11	CHRNA1;CHRND;IGFBP5	3	7295	3	11721	0.241054
GO:2000035	regulation of stem cell division	biological_process	7	SFRP2;SOX17;THOC5	3	7295	3	11721	0.241054
GO:0034058	endosomal vesicle fusion	biological_process	7	ANKFY1;RBSN;SAMD9L	3	7295	3	11721	0.241054
GO:0015942	formate metabolic process	biological_process	9	MTHFD1L;MTHFS	3	7295	3	11721	0.241054
GO:0032810	sterol response element binding	molecular_function	9	NR1H3;SREBF1	3	7295	3	11721	0.241054
GO:0035865	cellular response to potassium ion	biological_process	8	CACNA1H;CYP11B2;SOD1	3	7295	3	11721	0.241054
GO:0071896	protein localization to adherens junction	biological_process	7	DLG5;DSP;SCRIB	3	7295	3	11721	0.241054
GO:0015179	L-amino acid transmembrane transporter activity	molecular_function	9	SLC38A7;SLC43A1;SLC7A8	3	7295	3	11721	0.241054
GO:0034088	maintenance of mitotic sister chromatid cohesion	biological_process	10	MAU2;NIPBL;RB1	3	7295	3	11721	0.241054
GO:0047179	platelet-activating factor acetyltransferase activity	molecular_function	8	PAFAH1B2;PAFAH1B3	3	7295	3	11721	0.241054
GO:0045925	positive regulation of female receptivity	biological_process	9	NCOA1;OXT;THRA	3	7295	3	11721	0.241054
GO:0005119	smoothened binding	molecular_function	6	BBS1;PTCH2	3	7295	3	11721	0.241054
GO:0007412	axon target recognition	biological_process	6	FOXB1;STXBP1;UCHL1	3	7295	3	11721	0.241054
GO:0034680	alpha10-beta1 integrin complex	cellular_component	9	ITGA10;ITGB1	3	7295	3	11721	0.241054
GO:0006481	C-terminal protein methylation	biological_process	7	ICMT;LCMT1	3	7295	3	11721	0.241054
GO:0014808	release of sequestered calcium ion into cytosol by sarcoplasmic reticulum	biological_process	15	CCR5;FKBP1B;RYR1	3	7295	3	11721	0.241054
GO:0060028	convergent extension involved in axis elongation	biological_process	8	SFRP2;TRIM28;VANGL2	3	7295	3	11721	0.241054
GO:0003872	6-phosphofructokinase activity	molecular_function	9	PFKL;PFKM;PFKP	3	7295	3	11721	0.241054
GO:0070365	hepatocyte differentiation	biological_process	8	ANXA1;CPS1;CYP1A1	3	7295	3	11721	0.241054
GO:0031314	extrinsic to mitochondrial inner membrane	cellular_component	14	NOA1;PAM16;TAMM41	3	7295	3	11721	0.241054
GO:0004974	leukotriene receptor activity	molecular_function	8	CYSLTR1;LTB4R2;LTB4R	3	7295	3	11721	0.241054
GO:0006544	glycine metabolic process	biological_process	9	GART;GLYAT;PHGDH	3	7295	3	11721	0.241054
GO:0070097	delta-catenin binding	molecular_function	5	CDH24;DACT1;DACT3	3	7295	3	11721	0.241054
GO:2000117	negative regulation of cysteine-type endopeptidase activity	biological_process	12	IFI16;MT3;PCID2	3	7295	3	11721	0.241054
GO:0032025	response to cobalt ion	biological_process	7	ATF1;CASP9;D2HGDH	3	7295	3	11721	0.241054
GO:0070417	cellular response to cold	biological_process	6	FOXO1;NFKBIA;RNF34	3	7295	3	11721	0.241054
GO:0045252	oxoglutarate dehydrogenase complex	cellular_component	11	DHTKD1;DLST;OGDH	3	7295	3	11721	0.241054
GO:0090277	positive regulation of peptide hormone secretion	biological_process	11	ILDR1;RASL10B	3	7295	3	11721	0.241054
GO:0048302	regulation of isotype switching to IgG isotypes	biological_process	10	IL27RA;NDFIP1	3	7295	3	11721	0.241054
GO:0005347	ATP transmembrane transporter activity	molecular_function	9	SLC25A17;SLC25A24;SLC25A42	3	7295	3	11721	0.241054
GO:0019448	L-cysteine catabolic process	biological_process	10	AGXT;CBS;CDO1	3	7295	3	11721	0.241054
GO:0010501	RNA secondary structure unwinding	biological_process	9	DDX39B;DDX3X;DHX36	3	7295	3	11721	0.241054
GO:0030835	negative regulation of actin filament depolymerization	biological_process	11	LIMA1;PLEKHH2;SPECC1L	3	7295	3	11721	0.241054
GO:0006534	cysteine metabolic process	biological_process	8	CDO1;GCLM;NFS1	3	7295	3	11721	0.241054
GO:0014706	striated muscle tissue development	biological_process	7	EYA1;EYA2;SHH	3	7295	3	11721	0.241054
GO:0032811	negative regulation of epinephrine secretion	biological_process	11	ADRA2C;CRHR1;GCK	3	7295	3	11721	0.241054
GO:0070947	neutrophil mediated killing of fungus	biological_process	7	ELANE;NCF1	3	7295	3	11721	0.241054
GO:0016480	negative regulation of transcription from RNA polymerase III promoter	biological_process	13	MAF1;NAB2;PRDX5	3	7295	3	11721	0.241054
GO:0061055	myotome development	biological_process	8	SIX1;WDR19	3	7295	3	11721	0.241054
GO:0030718	germ-line stem cell maintenance	biological_process	10	CREBBP;PIWIL2;TFAP2C	3	7295	3	11721	0.241054
GO:0004477	methenyltetrahydrofolate cyclohydrolase activity	molecular_function	8	MTHFD1L;MTHFD1	3	7295	3	11721	0.241054
GO:0035726	common myeloid progenitor cell proliferation	biological_process	5	GSTP1;SAMD9L;UNCX	3	7295	3	11721	0.241054
GO:0045988	negative regulation of striated muscle contraction	biological_process	10	ADRBK1;ATP1A2;ATP2A1	3	7295	3	11721	0.241054
GO:0061030	epithelial cell differentiation involved in mammary gland alveolus development	biological_process	9	FOXB1;FOXF1;ID2	3	7295	3	11721	0.241054
GO:0010710	regulation of collagen catabolic process	biological_process	7	FAP;ITGB1	3	7295	3	11721	0.241054
GO:0042335	cuticle development	biological_process	6	DUOX1;DUOX2;TMEM79	3	7295	3	11721	0.241054
GO:0009396	folic acid-containing compound biosynthetic process	biological_process	8	MTHFD1L;MTHFD1	3	7295	3	11721	0.241054
GO:0006449	regulation of translational termination	biological_process	9	ETF1;OGFOD1;UPF1	3	7295	3	11721	0.241054
GO:0004340	glucokinase activity	molecular_function	9	GCK;HK1;HKDC1	3	7295	3	11721	0.241054
GO:0034436	glycoprotein transport	biological_process	6	ABCG1;GUK1;VLDLR	3	7295	3	11721	0.241054
GO:0021871	forebrain regionalization	biological_process	8	LHX1;WNT2B;WNT7B	3	7295	3	11721	0.241054
GO:0019287	isopentenyl diphosphate biosynthetic process, mevalonate pathway	biological_process	8	MVD;MVK;PMVK	3	7295	3	11721	0.241054
GO:0034374	low-density lipoprotein particle remodeling	biological_process	7	ABCG1;APOE;PLA2G2A	3	7295	3	11721	0.241054
GO:0044030	regulation of DNA methylation	biological_process	12	MIS18A;MPHOSPH8;TET1	3	7295	3	11721	0.241054
GO:0048269	methionine adenosyltransferase complex	cellular_component	7	MAT2A;MAT2B	3	7295	3	11721	0.241054
GO:0072218	metanephric ascending thin limb development	biological_process	10	PKD1;UMOD	3	7295	3	11721	0.241054
GO:0030160	GKAP/Homer scaffold activity	molecular_function	6	HOMER2;SHANK2;SHANK3	3	7295	3	11721	0.241054
GO:0015129	lactate transmembrane transporter activity	molecular_function	9	SLC16A12;SLC16A3;SLC16A5	3	7295	3	11721	0.241054
GO:2000001	regulation of DNA damage checkpoint	biological_process	10	CUL4A;RNASEH2B;RPA2	3	7295	3	11721	0.241054
GO:2001137	positive regulation of endocytic recycling	biological_process	5	EHD1;EHD2;SORL1	3	7295	3	11721	0.241054
GO:0017136	NAD-dependent histone deacetylase activity	molecular_function	8	SIRT2;SIRT6	3	7295	3	11721	0.241054
GO:0032451	demethylase activity	molecular_function	4	CYP1A1;CYP1A2;KDM1A	3	7295	3	11721	0.241054
GO:0045655	regulation of monocyte differentiation	biological_process	10	FOXP1;IRF7	3	7295	3	11721	0.241054
GO:0007196	adenylate cyclase-inhibiting G-protein coupled glutamate receptor signaling pathway	biological_process	12	GRIK3;GRM7	3	7295	3	11721	0.241054
GO:0045028	G-protein coupled purinergic nucleotide receptor activity	molecular_function	8	P2RY2;P2RY4;PTAFR	3	7295	3	11721	0.241054
GO:0033687	osteoblast proliferation	biological_process	5	JUNB;LRRC17;OSR2	3	7295	3	11721	0.241054
GO:0034687	alphaL-beta2 integrin complex	cellular_component	9	ITGAL;ITGB2	3	7295	3	11721	0.241054
GO:0010830	regulation of myotube differentiation	biological_process	10	DMPK;HDAC5;SIK1	3	7295	3	11721	0.241054
GO:0016810	hydrolase activity, acting on carbon-nitrogen (but not peptide) bonds	molecular_function	5	NAAA;NADSYN1;YDJC	3	7295	3	11721	0.241054
GO:0072513	positive regulation of secondary heart field cardioblast proliferation	biological_process	6	EYA1;SIX1;TBX1	3	7295	3	11721	0.241054
GO:0080130	L-phenylalanine:2-oxoglutarate aminotransferase activity	molecular_function	8	GOT1;GOT2;TAT	3	7295	3	11721	0.241054
GO:0055070	copper ion homeostasis	biological_process	11	COMMD1;CUTC;XIAP	3	7295	3	11721	0.241054
GO:0035879	plasma membrane lactate transport	biological_process	8	SLC16A12;SLC16A3;SLC16A5	3	7295	3	11721	0.241054
GO:0021913	regulation of transcription from RNA polymerase II promoter involved in ventral spinal cord interneuron specification	biological_process	14	EVX1;NKX6-1;PAX6	3	7295	3	11721	0.241054
GO:0008200	ion channel inhibitor activity	molecular_function	5	ENSA;GNB2L1;KCNMB2	3	7295	3	11721	0.241054
GO:0000938	GARP complex	cellular_component	11	VPS51;VPS53;VPS54	3	7295	3	11721	0.241054
GO:0031014	troponin T binding	molecular_function	6	TNNC1;TNNI3;TNNT1	3	7295	3	11721	0.241054
GO:0005000	vasopressin receptor activity	molecular_function	7	AVPR1B;INPP5K;NPSR1	3	7295	3	11721	0.241054
GO:0016929	SUMO-specific protease activity	molecular_function	9	SENP1;SENP2	3	7295	3	11721	0.241054
GO:0003880	protein C-terminal carboxyl O-methyltransferase activity	molecular_function	10	ICMT;LCMT1	3	7295	3	11721	0.241054
GO:0034698	response to gonadotropin stimulus	biological_process	6	ICAM1;ITGB1	3	7295	3	11721	0.241054
GO:0006538	glutamate catabolic process	biological_process	10	GLUD1;GLUD2;GLUL	3	7295	3	11721	0.241054
GO:0070699	type II activin receptor binding	molecular_function	9	INHBA;MAGI2;SYNJ2BP	3	7295	3	11721	0.241054
GO:0005594	collagen type IX	cellular_component	5	COL9A1;COL9A2;COL9A3	3	7295	3	11721	0.241054
GO:0090231	regulation of spindle checkpoint	biological_process	9	CDK5RAP2;HSF1;USP44	3	7295	3	11721	0.241054
GO:0036091	positive regulation of transcription from RNA polymerase II promoter in response to oxidative stress	biological_process	15	ATF4;CHD6;MT3	3	7295	3	11721	0.241054
GO:0007006	mitochondrial membrane organization	biological_process	6	MFN2;SNCA;TIMM50	3	7295	3	11721	0.241054
GO:0008211	glucocorticoid metabolic process	biological_process	7	MECP2;NR3C1;SERPINA6	3	7295	3	11721	0.241054
GO:0070242	thymocyte apoptotic process	biological_process	12	BAK1;BCL2L11;DFFA	3	7295	3	11721	0.241054
GO:0005019	platelet-derived growth factor beta-receptor activity	molecular_function	11	PDGFRB;PDGFRL	3	7295	3	11721	0.241054
GO:0022009	central nervous system vasculogenesis	biological_process	8	CTNNB1;ENG;WNT7B	3	7295	3	11721	0.241054
GO:0015817	histidine transport	biological_process	7	SLC38A3;SLC38A7	3	7295	3	11721	0.241054
GO:0015680	intracellular copper ion transport	biological_process	10	ATOX1;ATP7B;CCS	3	7295	3	11721	0.241054
GO:0071895	odontoblast differentiation	biological_process	8	DLX3;FAM20C	3	7295	3	11721	0.241054
GO:0048294	negative regulation of isotype switching to IgE isotypes	biological_process	11	BCL6;NDFIP1	3	7295	3	11721	0.241054
GO:0004329	formate-tetrahydrofolate ligase activity	molecular_function	6	MTHFD1L;MTHFD1	3	7295	3	11721	0.241054
GO:0016309	1-phosphatidylinositol-5-phosphate 4-kinase activity	molecular_function	8	PIP4K2A;PIP4K2B;PIP4K2C	3	7295	3	11721	0.241054
GO:0035441	cell migration involved in vasculogenesis	biological_process	8	PDGFRB;SETD2	3	7295	3	11721	0.241054
GO:0002902	regulation of B cell apoptotic process	biological_process	12	BTK;LYN;PTEN	3	7295	3	11721	0.241054
GO:0001515	opioid peptide activity	molecular_function	6	CDC42EP2;PENK;ZNF106	3	7295	3	11721	0.241054
GO:0010898	positive regulation of triglyceride catabolic process	biological_process	11	APOA5;PNPLA2	3	7295	3	11721	0.241054
GO:0070474	positive regulation of uterine smooth muscle contraction	biological_process	11	LCK;OXT;TACR2	3	7295	3	11721	0.241054
GO:0070053	thrombospondin receptor activity	molecular_function	5	CD47;F2;SDC4	3	7295	3	11721	0.241054
GO:0001601	peptide YY receptor activity	molecular_function	9	NPY2R;NPY4R;NPY5R	3	7295	3	11721	0.241054
GO:0030035	microspike assembly	biological_process	7	ABL1;ACTN2;MTSS1	3	7295	3	11721	0.241054
GO:0072177	mesonephric duct development	biological_process	8	LHX1;PKD1	3	7295	3	11721	0.241054
GO:0019158	mannokinase activity	molecular_function	9	GCK;HK1;HKDC1	3	7295	3	11721	0.241054
GO:0050965	detection of temperature stimulus involved in sensory perception of pain	biological_process	9	ARRB2;LXN;NR2F6	3	7295	3	11721	0.241054
GO:0005048	signal sequence binding	molecular_function	6	AP2B1;AP2M1;SRP68	3	7295	3	11721	0.241054
GO:0016812	hydrolase activity, acting on carbon-nitrogen (but not peptide) bonds, in cyclic amides	molecular_function	6	CRMP1;DPYSL3;DPYSL4	3	7295	3	11721	0.241054
GO:0046487	glyoxylate metabolic process	biological_process	6	AGXT;GRHPR;HAO1	3	7295	3	11721	0.241054
GO:0009048	dosage compensation by inactivation of X chromosome	biological_process	10	EIF1;EXOSC10;UPF1	3	7295	3	11721	0.241054
GO:0004822	isoleucine-tRNA ligase activity	molecular_function	8	IARS2;IARS;YARS	3	7295	3	11721	0.241054
GO:0043328	protein targeting to vacuole involved in ubiquitin-dependent protein catabolic process via the multivesicular body sorting pathway	biological_process	11	SNF8;VPS25;VPS28	3	7295	3	11721	0.241054
GO:0048702	embryonic neurocranium morphogenesis	biological_process	12	NDST1;TGFB3;TULP3	3	7295	3	11721	0.241054
GO:0060179	male mating behavior	biological_process	7	DMRTA1;NCOA1;OXT	3	7295	3	11721	0.241054
GO:0043266	regulation of potassium ion transport	biological_process	9	ANK3;GCK	3	7295	3	11721	0.241054
GO:0010940	positive regulation of necrotic cell death	biological_process	8	HEBP2;MT3;TSPO	3	7295	3	11721	0.241054
GO:0034979	NAD-dependent protein deacetylase activity	molecular_function	7	SIRT2;SIRT4	3	7295	3	11721	0.241054
GO:0034681	alpha11-beta1 integrin complex	cellular_component	9	ITGA11;ITGB1	3	7295	3	11721	0.241054
GO:0032535	regulation of cellular component size	biological_process	5	INF2;PTEN	3	7295	3	11721	0.241054
GO:0034677	alpha7-beta1 integrin complex	cellular_component	9	ITGA7;ITGB1	3	7295	3	11721	0.241054
GO:0015182	L-asparagine transmembrane transporter activity	molecular_function	10	SLC38A3;SLC38A7	3	7295	3	11721	0.241054
GO:0031848	protection from non-homologous end joining at telomere	biological_process	11	ACD;TERF2IP;TERF2	3	7295	3	11721	0.241054
GO:0031630	regulation of synaptic vesicle fusion to presynaptic membrane	biological_process	8	GRIK5;RAB3A;STXBP1	3	7295	3	11721	0.241054
GO:0006382	adenosine to inosine editing	biological_process	11	ADARB1;ADAR;NUDT16	3	7295	3	11721	0.241054
GO:0044323	retinoic acid-responsive element binding	molecular_function	9	RARA;RXRA	3	7295	3	11721	0.241054
GO:0044242	cellular lipid catabolic process	biological_process	6	MT3;SIRT2	3	7295	3	11721	0.241054
GO:0034635	glutathione transport	biological_process	9	SLC22A8;SLC9A3R1	3	7295	3	11721	0.241054
GO:0006428	isoleucyl-tRNA aminoacylation	biological_process	13	IARS2;IARS;YARS	3	7295	3	11721	0.241054
GO:0035610	protein side chain deglutamylation	biological_process	11	AGBL1;AGBL3;AGBL4	3	7295	3	11721	0.241054
GO:0010632	regulation of epithelial cell migration	biological_process	10	ARSB;MACF1;SRC	3	7295	3	11721	0.241054
GO:0008296	3'-5'-exodeoxyribonuclease activity	molecular_function	10	POLD1;TREX1;TREX2	3	7295	3	11721	0.241054
GO:0070506	high-density lipoprotein particle receptor activity	molecular_function	6	ILDR1;SCARB1	3	7295	3	11721	0.241054
GO:0001504	neurotransmitter uptake	biological_process	6	ATP1A2;GLUL;SNAP25	3	7295	3	11721	0.241054
GO:0043533	inositol 1,3,4,5 tetrakisphosphate binding	molecular_function	6	ADAP1;ADAP2;ITPR3	3	7295	3	11721	0.241054
GO:0043420	anthranilate metabolic process	biological_process	8	HAAO;KMO	3	7295	3	11721	0.241054
GO:0044205	'de novo' UMP biosynthetic process	biological_process	12	CAD;DHODH;UMPS	3	7295	3	11721	0.241054
GO:0031228	intrinsic to Golgi membrane	cellular_component	12	CHST5;GOLGA7;ZDHHC9	3	7295	3	11721	0.241054
GO:0070061	fructose binding	molecular_function	6	ALDOA;PFKL;PFKM	3	7295	3	11721	0.241054
GO:0042089	cytokine biosynthetic process	biological_process	7	CD28;IL17F;PCSK5	3	7295	3	11721	0.241054
GO:0006867	asparagine transport	biological_process	7	SLC38A3;SLC38A7	3	7295	3	11721	0.241054
GO:0035986	senescence-associated heterochromatin focus assembly	biological_process	13	CDKN2A;HMGA1;HMGA2	3	7295	3	11721	0.241054
GO:0017151	DEAD/H-box RNA helicase binding	molecular_function	6	AKAP8L;POT1;SP7	3	7295	3	11721	0.241054
GO:0006910	phagocytosis, recognition	biological_process	6	CD36;COLEC12;MFGE8	3	7295	3	11721	0.241054
GO:0060415	muscle tissue morphogenesis	biological_process	10	MYF5;PAX7;TBX1	3	7295	3	11721	0.241054
GO:0035589	G-protein coupled purinergic nucleotide receptor signaling pathway	biological_process	10	P2RY2;P2RY4;PTAFR	3	7295	3	11721	0.241054
GO:0010762	regulation of fibroblast migration	biological_process	10	GNA12;RFFL;WDPCP	3	7295	3	11721	0.241054
GO:0061303	cornea development in camera-type eye	biological_process	11	TWIST2;WNT2B;WNT6	3	7295	3	11721	0.241054
GO:0006348	chromatin silencing at telomere	biological_process	14	HAT1;SIRT2	3	7295	3	11721	0.241054
GO:0010385	double-stranded methylated DNA binding	molecular_function	9	H2AFY;MECP2	3	7295	3	11721	0.241054
GO:0006533	aspartate catabolic process	biological_process	10	ASPA;GOT1;GOT2	3	7295	3	11721	0.241054
GO:0044354	macropinosome	cellular_component	11	ANKFY1;ANXA2;CLIP1	3	7295	3	11721	0.241054
GO:0006290	pyrimidine dimer repair	biological_process	10	DDB2;POLH	3	7295	3	11721	0.241054
GO:0008865	fructokinase activity	molecular_function	9	GCK;HK1;HKDC1	3	7295	3	11721	0.241054
GO:0016556	mRNA modification	biological_process	10	ADARB1;ADAR;DNAJB11	3	7295	3	11721	0.241054
GO:0016197	endosomal transport	biological_process	6	ABCA1;ALS2;AP5M1;AP5Z1;CHMP2A;CHMP3;CHMP4A;CHMP4B;DCLK1;DPY30;HGS;KIAA0196;KIAA1033;NBEAL2;NBEA;NSMAF;PICALM;RAB10;RAB35;RBSN;RPS27A;SNF8;SNX17;SNX27;SNX33;SNX9;SQSTM1;TINAGL1;TOM1;UBA52;UBB;UBC;VPS25;VPS28;VPS37B;VPS37D;VPS4A;VPS4B;WASH1;WDFY4	43	7295	64	11721	0.24712
GO:0031492	nucleosomal DNA binding	molecular_function	6	ACTL6A;CHD4;H3F3A;H3F3C;HDAC1;HDAC2;HMGA2;HMGN1;HMGN2;HMGN3;HMGN4;HNRNPC;MBD2;MBD3;MTA2;RBBP4;SMARCA4;SMARCB1;SMARCC2;SMARCD2	21	7295	30	11721	0.248225
GO:0060170	cilium membrane	cellular_component	8	BBS1;BBS2;BBS4;BBS5;CNGB1;entg|SEPT2;EPS15;EVC;GPR161;PKD1;PKD2L1;SHANK2;SHANK3;SMO;SSTR3;TCTN3;TMEM231;UMOD	21	7295	30	11721	0.248225
GO:0006298	mismatch repair	biological_process	10	ABL1;MLH1;MLH3;MSH3;MSH6;MUTYH;PMS1;PMS2P3;PMS2;POLD1;POLD2;POLD3;POLD4;RPA1;RPA2;SETD2;TP73;TREX1	19	7295	27	11721	0.253504
GO:0071944	cell periphery	cellular_component	5	AGAP3;BCAS3;C2orf82;CIB1;EZR;ITGB1BP1;KRT14;KRT17;KRT18;KRT19;MSN;NID1;RAC3;RDX;SLC9A3R1;STK26;THSD1	17	7295	24	11721	0.258768
GO:0005978	glycogen biosynthetic process	biological_process	9	AKT1;AKT2;GBE1;GCK;GYG1;GYS1;NHLRC1;PER2;PGM1;PGM2L1;PGM5;PPP1R3C;PRKAG3;RPS27A;UBA52;UBB;UBC	17	7295	24	11721	0.258768
GO:0043034	costamere	cellular_component	11	AHNAK2;AHNAK;ANK2;ANK3;DAG1;FLNC;FXR1;ILK;KRT19;KRT8;PGM5;PLEC;SDC4;SVIL	17	7295	24	11721	0.258768
GO:0006471	protein ADP-ribosylation	biological_process	9	ARF4;ART5;PARP10;PARP1;PARP2;PARP4;SIRT2;SIRT3;SIRT4;SIRT5;SIRT6;TIPARP	15	7295	21	11721	0.263913
GO:0021510	spinal cord development	biological_process	9	DPYSL2;ERCC2;FOXB1;NEUROG3;NPFF;PHGDH;PKD1;PLXDC1;PTPRS;SOX12;ZIC1;ZPR1	13	7295	18	11721	0.268764
GO:0035235	ionotropic glutamate receptor signaling pathway	biological_process	9	APP;ATP1A3;CDK5R1;CLN3;GRID2;GRIK2;GRIK3;GRIK5;GRIN2A;GRIN2C;GRIN2D;PTK2B	13	7295	18	11721	0.268764
GO:0030538	embryonic genitalia morphogenesis	biological_process	8	ROR2;TCF7L2;TCF7	5	7295	6	11721	0.269654
GO:0070820	tertiary granule	cellular_component	12	ADAM8;STX7;STXBP3	5	7295	6	11721	0.269654
GO:0015986	ATP synthesis coupled proton transport	biological_process	12	ATP5D;ATP5F1;ATP5L2;ATP6V0A1;VPS9D1	5	7295	6	11721	0.269654
GO:0031265	CD95 death-inducing signaling complex	cellular_component	8	CASP10;CFLAR;FADD;FAF1;FAS	5	7295	6	11721	0.269654
GO:0000815	ESCRT III complex	cellular_component	12	CHMP1A;CHMP4A;CHMP4B;VPS4A	5	7295	6	11721	0.269654
GO:0014033	neural crest cell differentiation	biological_process	9	HTR2B;LRP6;MEF2C;SMAD4;WNT10A	5	7295	6	11721	0.269654
GO:0010886	positive regulation of cholesterol storage	biological_process	9	CD36;EHD1;LPL;MSR1;SCARB1	5	7295	6	11721	0.269654
GO:0051481	reduction of cytosolic calcium ion concentration	biological_process	12	ATP1A2;GTF2I;KCNK3;SLC8A1	5	7295	6	11721	0.269654
GO:0001778	plasma membrane repair	biological_process	6	AHNAK2;DYSF;MYOF	5	7295	6	11721	0.269654
GO:0000445	THO complex part of transcription export complex	cellular_component	12	THOC2;THOC3;THOC5;THOC6;THOC7	5	7295	6	11721	0.269654
GO:0035612	AP-2 adaptor complex binding	molecular_function	6	AAK1;DAB2;OTOF;TBC1D5	5	7295	6	11721	0.269654
GO:0008440	inositol-1,4,5-trisphosphate 3-kinase activity	molecular_function	8	IP6K1;IP6K3;ITPKA;ITPKB;ITPKC	5	7295	6	11721	0.269654
GO:0035729	cellular response to hepatocyte growth factor stimulus	biological_process	8	BCAR1;MED1;SIRT2	5	7295	6	11721	0.269654
GO:0035473	lipase binding	molecular_function	6	APOA5;FAF2;GPIHBP1;LRPAP1;PLIN5	5	7295	6	11721	0.269654
GO:0010941	regulation of cell death	biological_process	6	CRYAB;HSPA1A;ING1;NOA1;SLC25A24	5	7295	6	11721	0.269654
GO:0051096	positive regulation of helicase activity	biological_process	7	CHTOP;MSH3;MSH6;POT1;SSBP1	5	7295	6	11721	0.269654
GO:0006807	nitrogen compound metabolic process	biological_process	4	MYO1E;PKD1;SEC63;TIPARP	5	7295	6	11721	0.269654
GO:0016242	negative regulation of macroautophagy	biological_process	9	CLN3;LZTS1;MTOR;NRBP2	5	7295	6	11721	0.269654
GO:0009968	negative regulation of signal transduction	biological_process	8	ACVR1;ERBB3;IGFBP3;KIF26A;SOCS5	5	7295	6	11721	0.269654
GO:0045294	alpha-catenin binding	molecular_function	5	AJUBA;CDH24;CDH2;JUP;NUMB	5	7295	6	11721	0.269654
GO:0016469	proton-transporting two-sector ATPase complex	cellular_component	5	ATP6AP1;ATP6V1A;ATP6V1C1;ATP6V1E1;ATP6V1F	5	7295	6	11721	0.269654
GO:0030957	Tat protein binding	molecular_function	6	GABARAPL1;NPM1;SMARCA4;SMARCB1	5	7295	6	11721	0.269654
GO:0005113	patched binding	molecular_function	6	BBS1;CCNB1;SHH;SMO	5	7295	6	11721	0.269654
GO:0032964	collagen biosynthetic process	biological_process	6	ADAMTS3;COL1A1;COL5A1;SERPINH1;TRAM2	5	7295	6	11721	0.269654
GO:0006208	pyrimidine base catabolic process	biological_process	10	CRMP1;DPYSL2;DPYSL3;DPYSL4;DPYS	5	7295	6	11721	0.269654
GO:0046653	tetrahydrofolate metabolic process	biological_process	8	DHFR;MTHFD1L;MTHFS;PIPOX	5	7295	6	11721	0.269654
GO:0006702	androgen biosynthetic process	biological_process	6	CYP17A1;HSD3B2;MED1;SCARB1;WNT4	5	7295	6	11721	0.269654
GO:0015278	calcium-release channel activity	molecular_function	10	JPH3;RASA3;RYR1;TRPV1	5	7295	6	11721	0.269654
GO:0016589	NURF complex	cellular_component	13	C17orf49;HMGXB4;RBBP4;SMARCA1;SMARCA5	5	7295	6	11721	0.269654
GO:0072520	seminiferous tubule development	biological_process	9	ATRX;ING2;REC8;TBC1D20;WDR48	5	7295	6	11721	0.269654
GO:0043279	response to alkaloid	biological_process	6	BCHE;TMED10;TNFRSF1A;UQCRC1	5	7295	6	11721	0.269654
GO:0015108	chloride transmembrane transporter activity	molecular_function	9	SLC26A3;SLC26A6;SLC4A1;SLC4A2	5	7295	6	11721	0.269654
GO:0006102	isocitrate metabolic process	biological_process	9	ACO2;IDH1;IDH2;IDH3B;IDH3G	5	7295	6	11721	0.269654
GO:0016139	glycoside catabolic process	biological_process	7	FUCA1;FUCA2;GBA2;GLA;NAGA	5	7295	6	11721	0.269654
GO:0000038	very long-chain fatty acid metabolic process	biological_process	10	ACAA1;ACOT1;ACOX1;HSD17B4;SLC27A5	5	7295	6	11721	0.269654
GO:0060340	positive regulation of type I interferon-mediated signaling pathway	biological_process	10	FADD;IRF3;IRF7;LSM14A;MAVS	5	7295	6	11721	0.269654
GO:0000975	regulatory region DNA binding	molecular_function	7	HMGA2;IRF5;IRF6;IRF9;RUNX1	5	7295	6	11721	0.269654
GO:0000389	nuclear mRNA 3'-splice site recognition	biological_process	14	SF1;SF3A1;SF3A2;SF3A3;SLU7	5	7295	6	11721	0.269654
GO:0061014	positive regulation of mRNA catabolic process	biological_process	11	CNOT1;CNOT7;CNOT8;GTPBP1;ZC3HAV1	5	7295	6	11721	0.269654
GO:0050072	m7G(5')pppN diphosphatase activity	molecular_function	8	DCPS;NUDT16;NUDT1;NUDT4;NUDT5	5	7295	6	11721	0.269654
GO:0032407	MutSalpha complex binding	molecular_function	7	ATR;MLH1;MUTYH;PMS2;TREX1	5	7295	6	11721	0.269654
GO:0046903	secretion	biological_process	5	FBLN5;NPY2R;PRKCI;PTGES2;RIMS1	5	7295	6	11721	0.269654
GO:0050905	neuromuscular process	biological_process	7	ATXN2;CHRNA1;CHRND;OPA3;UCHL1	5	7295	6	11721	0.269654
GO:0005003	ephrin receptor activity	molecular_function	10	EPHA10;EPHA2;EPHB4;EPHB6	5	7295	6	11721	0.269654
GO:0045838	positive regulation of membrane potential	biological_process	6	ANK3;GLRX;PIAS3;UCN3	5	7295	6	11721	0.269654
GO:0055123	digestive system development	biological_process	7	BARX1;CDKN1C;WDPCP;WDR19	5	7295	6	11721	0.269654
GO:0047617	acyl-CoA hydrolase activity	molecular_function	8	ACOT11;ACOT13;ACOT1;ACOT8;ACSBG2	5	7295	6	11721	0.269654
GO:0006473	protein acetylation	biological_process	9	FOXO1;ING4;ING5;KAT6A;NUPR1	5	7295	6	11721	0.269654
GO:0006620	posttranslational protein targeting to membrane	biological_process	8	CHMP4A;CHMP4B;MACF1;SEC62;SEC63	5	7295	6	11721	0.269654
GO:0004553	hydrolase activity, hydrolyzing O-glycosyl compounds	molecular_function	6	GBE1;GNE;KIAA1161;PHKA2;PHKB	5	7295	6	11721	0.269654
GO:0030020	extracellular matrix structural constituent conferring tensile strength	molecular_function	5	COL11A2;COL12A1;COL9A1;COL9A2;COL9A3	5	7295	6	11721	0.269654
GO:0003708	retinoic acid receptor activity	molecular_function	7	ESRRG;RARA;RARB;RXRA	5	7295	6	11721	0.269654
GO:0043198	dendritic shaft	cellular_component	8	APP;ARHGEF2;CACNA1C;FLNA;FMR1;GIPC1;GPER1;GRM7;GSK3B;ILK;JPH4;KIRREL;LPAR1;LZTS1;MAP2;NSF;PREX1;PSEN1;PSEN2;SEZ6;SLC12A5;SYNGAP1	26	7295	38	11721	0.27081
GO:0060348	bone development	biological_process	8	ANKRD11;CADM1;CHAD;DYM;ENG;FAM73B;GNAS;IFT172;NPR2;P3H1;PAPSS2;PLS3;PPIB;PRPSAP2;PTGER4;SETDB1;SH3PXD2B;SLC38A10;SMAD5;SPARC;SULF2;TRIM45;TULP3;VKORC1	26	7295	38	11721	0.27081
GO:0042383	sarcolemma	cellular_component	6	AHNAK2;AHNAK;ANK2;ANK3;ANXA1;ANXA2;ATP1A1;ATP1B1;BSG;CACNA1H;CCDC78;CIB1;CIB2;COL6A1;COL6A2;DAG1;DES;DTNA;DYSF;FLNC;FLOT1;ITGA7;ITGB1;KCND3;KRT19;KRT8;LAMA2;LAMP1;NOS1;PGM5;PLEC;SCN5A;SGCB;SGCE;SLC8A1;SLC8B1;SLMAP;SNTA1;SSPN	44	7295	66	11721	0.270974
GO:0030666	endocytic vesicle membrane	cellular_component	12	AP2A1;AP2A2;AP2B1;AP2M1;AP2S1;CACNG4;CAMK2G;CD36;CD9;COLEC12;DLG4;DNM2;GPR161;HLA-DPA1;HLA-DPB1;HLA-DQA1;HLA-DQB2;HLA-DRB1;HLA-DRB4;LRP1;MDM2;MSR1;NOS3;NOSTRIN;PICK1;RPS27A;SCARB1;SCARF1;SMO;STAB1;UBA52;UBB;UBC;WASL	35	7295	52	11721	0.272816
GO:0006970	response to osmotic stress	biological_process	5	ATF2;CUL5;EGFR;FMO1;KCNMA1;LRRC8A;MAP2K7;PTK2B;SLC2A1;TSC22D2;TSC22D3	11	7295	15	11721	0.272991
GO:0030220	platelet formation	biological_process	8	C6orf25;CASP9;CIB1;MEF2C;MFAP2;MYH9;NBEAL2;SRF;ZFPM1;ZNF385A	11	7295	15	11721	0.272991
GO:0001502	cartilage condensation	biological_process	9	BMP1;CHAD;MYCN;MYF5;PKD1;ROR2;THRA;UNCX	11	7295	15	11721	0.272991
GO:0031641	regulation of myelination	biological_process	11	AKT1;HES5;MTOR;RARA;RARB;SIRT2;TCF7L2;ZPR1	11	7295	15	11721	0.272991
GO:0042809	vitamin D receptor binding	molecular_function	8	MED12;MED13;MED14;MED17;MED1;RXRA;SNW1;TAF7;THRAP3;TOB2	11	7295	15	11721	0.272991
GO:0004181	metallocarboxypeptidase activity	molecular_function	9	AEBP1;AGBL1;AGBL3;AGBL4;CPA2;CPA4;CPE;CPN1;CPXM1;CPZ;PEPD	11	7295	15	11721	0.272991
GO:0050431	transforming growth factor beta binding	molecular_function	6	ACVR1;CD109;CD36;ENG;HYAL2;ITGAV;LTBP1;LTBP4;TGFB3;TGFBR2;VASN	11	7295	15	11721	0.272991
GO:0001671	ATPase activator activity	molecular_function	5	AHSA1;AHSA2;ATP1B1;ATP1B2;DNAJB1;DNAJB6;DNAJC10;DNAJC1;MYBPC3;RAB3A	11	7295	15	11721	0.272991
GO:0005838	proteasome regulatory particle	cellular_component	9	PSMC1;PSMC5;PSMD11;PSMD12;PSMD13;PSMD1;PSMD2;PSMD6;PSMD7;PSMD8;PSMD9	11	7295	15	11721	0.272991
GO:0034399	nuclear periphery	cellular_component	12	ATF4;ATF7;MAP2;MAPT;NUP107;NUP153;NUP93;NUP98;PSIP1;SP100;TPR	11	7295	15	11721	0.272991
GO:0000244	assembly of spliceosomal tri-snRNP	biological_process	13	CD2BP2;PRPF31;PRPF3;PRPF6;PRPF8;SART3;SRSF10;USP4	9	7295	12	11721	0.275939
GO:0090398	cellular senescence	biological_process	6	CDKN1A;CDKN2A;HRAS;ID2;KAT6A;OPA1;TBX2;TERF2;ULK3	9	7295	12	11721	0.275939
GO:0043277	apoptotic cell clearance	biological_process	6	AXL;CD36;ITGAV;LRP1;NR1H3;RARA;TXNDC5;TYRO3	9	7295	12	11721	0.275939
GO:0030278	regulation of ossification	biological_process	6	ACVR1;CSF1;DHRS3;LRP6;P3H1;PBX1;PTGER4;RSAD2;SIX2	9	7295	12	11721	0.275939
GO:0030877	beta-catenin destruction complex	cellular_component	9	AXIN1;AXIN2;CACYBP;CTNNB1;CTNNBIP1;DACT1;GSK3A;GSK3B;SIAH1	9	7295	12	11721	0.275939
GO:0071353	cellular response to interleukin-4	biological_process	8	ALAD;FASN;HSP90AB1;IMPDH2;KEAP1;NFIL3;RPL3;TCF7;TUBA1B	9	7295	12	11721	0.275939
GO:0043220	Schmidt-Lanterman incisure	cellular_component	7	ANXA2;JAM3;MARVELD2;MPDZ;PRKCI;PTEN;SIRT2	9	7295	12	11721	0.275939
GO:0032479	regulation of type I interferon production	biological_process	7	IRF7;NLRP4;RPS27A;TMEM173;TREX1;TRIM21;UBA52;UBB;UBC	9	7295	12	11721	0.275939
GO:0090179	planar cell polarity pathway involved in neural tube closure	biological_process	11	CELSR1;DVL1;DVL3;FZD1;FZD2;GRHL3;PTK7;SFRP2;VANGL2	9	7295	12	11721	0.275939
GO:0005868	cytoplasmic dynein complex	cellular_component	9	DCTN4;DYNC1H1;DYNC1I1;DYNC1I2;DYNC1LI2;DYNLL1;DYNLRB1;DYNLT1;TPR	9	7295	12	11721	0.275939
GO:0008146	sulfotransferase activity	molecular_function	6	CHST1;CHST5;DSEL;GAL3ST1;HS3ST1;HS6ST1;SULT1A2;SULT1C2;SULT2A1	9	7295	12	11721	0.275939
GO:0032794	GTPase activating protein binding	molecular_function	5	FMNL1;FMNL3;GAPVD1;PIN1;PLCD1;PLXNB1;TSC1;TUBB	9	7295	12	11721	0.275939
GO:0032094	response to food	biological_process	7	AKT1;CPS1;CYP1A1;GHRH;GHSR;HSD11B2;OXT;SREBF1	9	7295	12	11721	0.275939
GO:0001673	male germ cell nucleus	cellular_component	11	ACTL7A;H2AFX;HSPA2;MLH1;MLH3;REC8;RPA1;TERF2	9	7295	12	11721	0.275939
GO:0050870	positive regulation of T cell activation	biological_process	8	CD47;HLA-DPA1;HLA-DPB1;HSPD1;LCK;PYCARD;THY1;TNFSF11	9	7295	12	11721	0.275939
GO:0001708	cell fate specification	biological_process	6	CTNNB1;FKBP8;ITGB1;PSEN1;PSEN2;SHH;SMO;TBX1	9	7295	12	11721	0.275939
GO:0031065	positive regulation of histone deacetylation	biological_process	11	BCL6;CTBP1;JDP2;LPIN1;NCOR1;NIPBL;PML;SREBF1	9	7295	12	11721	0.275939
GO:0046933	hydrogen ion transporting ATP synthase activity, rotational mechanism	molecular_function	15	ATP5A1;ATP5B;ATP5C1;ATP5D;ATP5F1;ATP6AP1;ATP6V0C	7	7295	9	11721	0.276146
GO:0035631	CD40 receptor complex	cellular_component	8	BIRC2;CHUK;DIABLO;HTRA2;IKBKB;RNF31;TRAF5	7	7295	9	11721	0.276146
GO:0042698	ovulation cycle	biological_process	6	AXL;EGFR;NCOA1;NHLH2;SERPINF1;TYRO3	7	7295	9	11721	0.276146
GO:0034063	stress granule assembly	biological_process	6	ATXN2L;ATXN2;CIRBP;DDX3X;DYNC1H1;OGFOD1	7	7295	9	11721	0.276146
GO:0019371	cyclooxygenase pathway	biological_process	11	CBR1;FAM213B;PTGDS;PTGIS;PTGR1;SPHK1	7	7295	9	11721	0.276146
GO:0043422	protein kinase B binding	molecular_function	8	APPL1;ARRB2;CCDC88A;CDC37;PINK1;RARA	7	7295	9	11721	0.276146
GO:0010667	negative regulation of cardiac muscle cell apoptotic process	biological_process	13	HAND2;HEY2;ILK;MYOCD;NKX2-5;PDPK1;SFRP2	7	7295	9	11721	0.276146
GO:0048016	inositol phosphate-mediated signaling	biological_process	9	HRH1;ITPR1;ITPR2;ITPR3;NMUR2;PLCE1	7	7295	9	11721	0.276146
GO:0001944	vasculature development	biological_process	7	B9D1;FBXW7;FLT4;RIC8A;STK11;ZFAND5	7	7295	9	11721	0.276146
GO:0005779	integral to peroxisomal membrane	cellular_component	14	FIS1;PEX10;PEX11B;PEX12;PEX16;PEX26;SLC25A17	7	7295	9	11721	0.276146
GO:0042592	homeostatic process	biological_process	5	ANG;CREBBP;IL31RA;MPV17;RHCG;SLITRK1;WNT7B	7	7295	9	11721	0.276146
GO:0007175	negative regulation of epidermal growth factor-activated receptor activity	biological_process	12	ERRFI1;PSEN1;SOCS4;SOCS5;ZFYVE28;ZGPAT	7	7295	9	11721	0.276146
GO:0043295	glutathione binding	molecular_function	7	GPX4;GSS;GSTM1;GSTM2;GSTM4;LANCL1;PTGES2	7	7295	9	11721	0.276146
GO:0060644	mammary gland epithelial cell differentiation	biological_process	8	AKT2;CEBPB;HOXA5;IRF6;MGMT;SMO;ZNF703	7	7295	9	11721	0.276146
GO:0060546	negative regulation of necroptosis	biological_process	10	ARHGEF2;BIRC2;FADD;RBCK1;SLC25A4;YBX3	7	7295	9	11721	0.276146
GO:0071340	skeletal muscle acetylcholine-gated channel clustering	biological_process	7	DNAJA3;DVL1;ETV5;LRP4;MUSK;RAPSN;RER1	7	7295	9	11721	0.276146
GO:0045719	negative regulation of glycogen biosynthetic process	biological_process	11	ENPP1;GFPT1;GSK3A;GSK3B;INPP5K;PASK;VIMP	7	7295	9	11721	0.276146
GO:0032886	regulation of microtubule-based process	biological_process	6	CEP120;CLASP2;ERBB2;GSK3B;MACF1;MEMO1;TACC1	7	7295	9	11721	0.276146
GO:0016853	isomerase activity	molecular_function	4	DSEL;ECH1;ENOSF1;HSD17B4;ITPK1;PBLD;TSTA3	7	7295	9	11721	0.276146
GO:0005979	regulation of glycogen biosynthetic process	biological_process	10	AKT1;INPP5K;MTOR;PPP1CA;PPP1CB;PPP1R3D;PPP1R3F	7	7295	9	11721	0.276146
GO:0023014	signal transduction by phosphorylation	biological_process	8	ACVR1;BMPR1A;CAB39;CASS4;CNTLN;ERBB2;KCNH2;KCNH3;KDR;KIT;LYN;MAP3K14;MAP4K4;OXSR1;PAK1;PAK4;SBK2;STK24;STK25;STK3;TGFBR2;TYRO3	24	7295	35	11721	0.277902
GO:0050727	regulation of inflammatory response	biological_process	7	BCL6;BIRC2;BRD4;CASP1;DUOXA1;FOXP1;GGT1;GPX4;IL1R1;MGLL;MTA1;MYD88;NLRP1;PARK7;PSMA6;PYCARD;SCGB1A1;SELE;SLC7A2;TBC1D23;XIAP;ZYX	24	7295	35	11721	0.277902
GO:0001570	vasculogenesis	biological_process	7	AGGF1;AMOT;CUL7;EGFL7;ENG;EPHA2;FBXW7;FOXF1;GJC1;HDAC7;HEY2;JUNB;KDR;MYO1E;MYOCD;NKX2-5;QKI;RASA1;RASIP1;SGPL1;SHH;SMARCA4;SMO;SOX17;TGFBR2;TIE1;TIPARP;TMEM100;TNNI3;VEGFA;YAP1;ZFP36L1;ZMIZ1	33	7295	49	11721	0.279982
GO:0001568	blood vessel development	biological_process	8	COL1A1;COL1A2;COL5A1;DHCR7;DLX3;EGFL7;FOXF1;FOXO1;GATAD2A;LOX;MAP3K3;MEF2C;PAX6;PPAP2B;PSEN1;RAPGEF1;SPHK1;SPHK2;TBX1;TCF7L2;TGFBR2	22	7295	32	11721	0.285344
GO:0006906	vesicle fusion	biological_process	6	C2CD5;CAV2;DYSF;EEA1;STX10;STX16;STX5;STX6;STX7;STX8;TSNARE1;VAMP1;VAMP2;VAMP3;VAMP5;VAMP8;VAV3;YKT6	20	7295	29	11721	0.293174
GO:0010827	regulation of glucose transport	biological_process	9	AAAS;GCK;NUP107;NUP153;NUP160;NUP188;NUP214;NUP43;NUP50;NUP54;NUP62;NUP85;NUP88;NUP93;NUP98;NUPL2;POM121;RAE1;SEH1L;TPR	20	7295	29	11721	0.293174
GO:0005782	peroxisomal matrix	cellular_component	12	ACAA1;ACOT8;ACOX1;AGXT;AMACR;CAT;CRAT;CROT;ECI2;FAR1;GNPAT;GRHPR;HAO1;HSD17B4;IDE;IDH1;PEX5;PRDX1;PRDX5;SCP2	20	7295	29	11721	0.293174
GO:0007417	central nervous system development	biological_process	8	ADAM23;ALDH3A2;ARSB;ASIC2;ATN1;CELSR1;CHST8;CNTN6;CSK;DCLK1;DRP2;EIF2B2;ELP3;FMR1;FYN;GPR124;GRHL3;GSTP1;HAPLN1;HAPLN2;HAPLN3;ID3;JARID2;JRKL;LYN;MAPK9;MOG;NCKAP1;NDN;NES;NEUROG3;NGFR;NHLH2;NMUR2;NPAS1;PAX6;PAX8;PCP4;PDGFC;POU6F2;PSPN;PTEN;PTPRZ1;PTS;RCAN1;RNF103;RUNX1;S100B;SH3GL1;SHH;SRC;STK3;THOC6;TIMP2;TP53BP2;UGT8;WWP1	59	7295	90	11721	0.296038
GO:0051082	unfolded protein binding	molecular_function	5	CALR3;CALR;CCT2;CCT3;CCT4;CCT7;CCT8;CDC37;CHAF1A;CLN3;CRYAB;DNAJA1;DNAJA3;DNAJA4;DNAJB11;DNAJB13;DNAJB1;DNAJB2;DNAJB5;DNAJB6;DNAJC4;HSP90AA1;HSP90AA2P;HSP90AB1;HSP90B1;HSPA1A;HSPA2;HSPA6;HSPA8;HSPA9;HSPD1;HTRA2;LRPAP1;MKKS;NAP1L4;NDUFAF1;NPM1;PDRG1;PFDN1;PFDN2;PFDN4;PFDN5;PFDN6;PPIA;PPIB;RP2;SCAP;SERPINH1;SIL1;SPG7;SRSF10;ST13;TAPBP;TBCA;TOMM20;TOR1A;TRAP1;UGGT1	59	7295	90	11721	0.296038
GO:0090263	positive regulation of canonical Wnt receptor signaling pathway	biological_process	11	ARNTL;ASPM;AXIN2;BAMBI;CAPRIN2;COL1A1;CSNK1A1;CSNK1D;CSNK1G2;CTDNEP1;DAPK3;DLX5;DVL1;DVL3;EDA;FRAT2;FZD1;FZD2;GPRC5B;ILK;JUP;LGR4;LOC400927-CSNK1E;NLE1;NRARP;PPP2R3A;PSMA1;PSMA4;PSMA5;PSMA6;PSMA7;PSMB1;PSMB2;PSMB5;PSMB6;PSMB8;PSMB9;PSMC1;PSMC2;PSMC3;PSMC4;PSMC5;PSMD11;PSMD12;PSMD13;PSMD14;PSMD1;PSMD2;PSMD3;PSMD5;PSMD6;PSMD7;PSMD8;PSMD9;PSME2;PSME3;PSME4;RNF146;ROR2;RSPO3;SFRP2;TMEM198;TRPM4;WLS;W…	71	7295	109	11721	0.300871
GO:0000781	chromosome, telomeric region	cellular_component	12	ACD;CCDC155;CDK2;DHX36;H2AFX;NDNL2;NSMCE1;NSMCE4A;POT1;RAD51D;RNF8;RPA2;TELO2;TERF1;TERF2IP;TERF2;TERT;TINF2	18	7295	26	11721	0.301437
GO:0001103	RNA polymerase II repressing transcription factor binding	molecular_function	7	BBS1;BBS2;BBS4;BBS5;CHD4;DMAP1;GTF2A2;HDAC1;HDAC2;MKKS;MTA1;MTA2;RBPJ;STAT3;TCF7L2	18	7295	26	11721	0.301437
GO:0003950	NAD+ ADP-ribosyltransferase activity	molecular_function	7	ART5;PARP10;PARP14;PARP1;PARP2;PARP4;PARP6;PARP8;SIRT2;SIRT3;SIRT4;SIRT5;SIRT6;TIPARP;ZC3HAV1	18	7295	26	11721	0.301437
GO:0070936	protein K48-linked ubiquitination	biological_process	12	ARIH2;CDC34;KLHL3;NEDD4L;PELI1;RFFL;RNF115;RNF126;RNF146;RNF187;RNF216;RNF34;RNF4;RNF5;RNF6;RNF8;TTC3;UBE2D2;UBE2D3;UBE2D4;UBE2E3;UBE2G1;UBE2H;UBE2K;UBE2R2	27	7295	40	11721	0.303777
GO:0042733	embryonic digit morphogenesis	biological_process	10	ALX4;B9D1;BMPR1A;C2CD3;CREBBP;ECE1;FBXW4;GJA1;GLI3;GNA12;HAND2;HDAC1;HDAC2;HOXD11;IMPAD1;LRP4;LRP6;MYCN;OSR2;RAB23;SFRP2;TBX2;TMEM107;TRAF3IP1;TULP3;WDPCP	27	7295	40	11721	0.303777
GO:0043161	proteasomal ubiquitin-dependent protein catabolic process	biological_process	10	AGAP3;ARNTL;ARRB1;ARRB2;ATXN3L;BIRC2;CDC34;CLOCK;CRBN;CUL3;CUL4A;EDEM3;FAF1;FBXL19;GSK3A;HECTD3;KCTD10;KLHL20;MTA1;NEDD4L;NHLRC1;NSFL1C;PCBP2;PCNP;PML;PPP2CB;PSMC5;PSMD6;RAD23A;RAD23B;RBCK1;RFFL;RNF126;RNF187;RNF216;RNF34;RNF4;SIAH1;SIRT2;SPOP;STUB1;TBL1XR1;TRIM13;UBE2D3;UBE2I;UBE2K;UBE2R2;UBE4B;UBXN11;UBXN1;UCHL1;UFD1L;USP10;USP15;USP1;USP20;USP22;USP24;USP29;USP32;USP35;USP36;USP42;USP44;USP45;…	76	7295	117	11721	0.305787
GO:0045931	positive regulation of mitotic cell cycle	biological_process	8	ABL1;APP;ASNS;CCNB1;CDC25B;DUSP3;EIF4EBP1;EIF4E;MDM2;PAFAH1B1;PKN2;PRKCA;SPHK1;STAT5B;TERF1;USP22	16	7295	23	11721	0.310187
GO:0097191	extrinsic apoptotic signaling pathway	biological_process	8	CD27;CD70;CIB1;FADD;FAS;HIPK1;INHBA;KRT18;KRT8;MLLT11;PARP2;PDPK1;RIPK1;SIVA1;TNFRSF12A;TRADD	16	7295	23	11721	0.310187
GO:0051781	positive regulation of cell division	biological_process	7	CAT;FGF1;FGF3;HTR2B;ITGB1BP1;MDK;MEN1;OSM;PDGFC;PGF;PTN;SIRT2;TGFB3;VEGFC;YBX1	16	7295	23	11721	0.310187
GO:0048025	negative regulation of nuclear mRNA splicing, via spliceosome	biological_process	13	ACIN1;C1QBP;CELF4;HNRNPA2B1;PTBP1;PTBP3;RBM42;RNPS1;SRSF10;SRSF4;SRSF6;SRSF7;SRSF9;U2AF2	16	7295	23	11721	0.310187
GO:0051297	centrosome organization	biological_process	8	ARL2;BBS4;CDK5RAP2;CEP68;CHD3;CKAP5;CROCC;HAUS1;HAUS5;HAUS7;HEPACAM2;PCM1;PPP1R12A;SSX2IP;UXT	16	7295	23	11721	0.310187
GO:0030511	positive regulation of transforming growth factor beta receptor signaling pathway	biological_process	12	ADAM17;AXIN1;CDKN1C;CITED2;DAB2;FLCN;GIPC1;ING2;LRG1;MEN1;MYOCD;SMAD4;SNW1;STK11;TGFB1I1;THBS1	16	7295	23	11721	0.310187
GO:0030863	cortical cytoskeleton	cellular_component	11	ACTN4;CAPZA2;CTTN;DLG4;EPB42;EZR;FLNA;GYPC;MPP1;MYH9;SELE;SLC4A1;TPM3;TPM4	16	7295	23	11721	0.310187
GO:0006446	regulation of translational initiation	biological_process	9	CTIF;DDX1;EIF1;EIF2AK4;EIF2B1;EIF2B2;EIF2B4;EIF3A;EIF3B;EIF3C;EIF3D;EIF3E;EIF3F;EIF3G;EIF3L;EIF4A2;EIF4B;EIF4G1;EIF4G2;EIF4H;EIF5B;HSPB1;KLHL25;MKNK1	25	7295	37	11721	0.312633
GO:0005903	brush border	cellular_component	6	CLIC1;DAB1;DCXR;ESPN;GIPC1;ITPR3;MME;MYO1A;MYO1C;MYO1D;RGS19;SLC11A2;SOAT2;TMPRSS15	14	7295	20	11721	0.319486
GO:0040018	positive regulation of multicellular organism growth	biological_process	7	BBS2;BBS4;CSF1;GH1;GHRH;GHRL;GHSR;HSF1;IKZF1;MKKS;NIPBL;PPIB;SPTBN4;STAT5B	14	7295	20	11721	0.319486
GO:0017075	syntaxin-1 binding	molecular_function	7	CPLX1;CPLX2;NSF;RNF40;SLC6A4;SNAP25;SNPH;STXBP1;STXBP3;SYBU;VAMP2;VAMP3	14	7295	20	11721	0.319486
GO:0043967	histone H4 acetylation	biological_process	10	ACTL6A;APBB1;BRD8;DMAP1;ELP3;EP400;HAT1;ING3;MORF4L1;NAA60;NCOA1;TCF3;TRRAP;USP22	14	7295	20	11721	0.319486
GO:0030325	adrenal gland development	biological_process	8	ARID5B;CDKN1C;CRHR1;CYP17A1;FSTL3;LY6E;MDK;NR0B1;NR3C1;PBX1;PDGFRB;TSPO;WNT4	14	7295	20	11721	0.319486
GO:0051287	NAD binding	molecular_function	6	AOX1;CTBP1;CTBP2;CYB5R3;GAPDH;GLYR1;GPD1L;GPD1;GRHPR;HADHB;HSD11B2;IDH1;IDH2;IDH3A;IDH3B;IDH3G;LDHB;MDH1;ME2;NDUFV1;PARP1;PHGDH	23	7295	34	11721	0.322057
GO:0048812	neuron projection morphogenesis	biological_process	7	ALS2;ATXN2;BMP7;CNTNAP1;CTTN;DBNL;DNM2;DYNLT1;GAS7;GJA1;GPM6A;ILK;MAP1S;NYAP1;PAK1;PLXNB1;SLC9A6;SRGAP2;UGT8;WNT7B;ZNF335;ZSWIM6	23	7295	34	11721	0.322057
GO:0036064	cilium basal body	cellular_component	12	AGBL4;AKAP9;B9D1;B9D2;BBS1;BBS2;BBS4;BBS5;C2CD3;CEP290;DISC1;DZIP1;EVC;EZR;FOPNL;IFT140;IFT172;IFT20;IFT46;KIAA0586;KIFAP3;NEDD1;ODF2;OFD1;PCM1;PCNT;PIFO;POC1A;PSEN2;PTPN23;RAB28;RAB8A;RP2;RSG1;SPATA7;SSX2IP;TBC1D7;TRAF3IP1;TUBG1	44	7295	67	11721	0.327697
GO:0032435	negative regulation of proteasomal ubiquitin-dependent protein catabolic process	biological_process	12	BAG6;GIPC1;HSP90AB1;N4BP1;PARK7;SENP1;SHH;TLK2;UBXN1;WAC	12	7295	17	11721	0.329414
GO:0042474	middle ear morphogenesis	biological_process	10	EDN1;EYA1;FGFR1;MSX1;NAGLU;OSR2;PRKRA;PRRX1;SIX1;SIX2;TBX1;TSHZ1	12	7295	17	11721	0.329414
GO:0018149	peptide cross-linking	biological_process	8	ANXA1;COL3A1;DSP;EPB42;EVPL;FN1;SPRR1A;SPRR1B;TGM1;TGM6;THBS1	12	7295	17	11721	0.329414
GO:0001958	endochondral ossification	biological_process	7	ALPL;BMP6;COL10A1;COL13A1;COL1A1;DLX5;FGFR3;GNAS;HSPG2;IMPAD1;INPPL1;MEF2C;MEF2D;MMP13;MMP14;NAB1;NAB2;PTHLH;RUNX2;SIK3	21	7295	31	11721	0.332137
GO:0015631	tubulin binding	molecular_function	6	AGBL1;AGBL4;ALDOA;CDK5RAP2;CLIP1;DAG1;EML1;EML2;FYN;GPAA1;MAP1S;NCALD;PRNP;RABGAP1;RITA1;STMN1;STMN3;TPPP3;TPR;TTLL4	21	7295	31	11721	0.332137
GO:0032947	protein complex scaffold	molecular_function	4	AKAP13;AKAP9;ARRB2;AXIN1;CNOT1;EIF3B;entg|SEPT2;GNB2L1;ISCU;ITSN1;LAMTOR1;LAMTOR2;LAMTOR3;MAP2K2;SASH1;SLC9A3R1;SMARCD1;TELO2;WWC3	21	7295	31	11721	0.332137
GO:0001078	RNA polymerase II core promoter proximal region sequence-specific DNA binding transcription factor activity involved in negative regulation of transcription	molecular_function	7	ATF3;ATF7;BATF3;BCL11A;BHLHE40;CC2D1A;CREBBP;DLX4;ESRRA;FOXO1;FOXP4;GCFC2;HES5;HMGA2;HSF1;IFI16;MZF1;NACC2;NEUROG3;NFATC2;NFATC4;NFE2L3;NFIL3;NFX1;NFXL1;NKX6-1;POU4F2;PRDM5;RCOR1;SNAI1;SNAI2;SPI1;TBX2;TCF3;TFAP2C;YY1;ZBTB20;ZFP90;ZFPM1;ZGPAT;ZKSCAN3;ZNF219;ZNF746	49	7295	75	11721	0.33475
GO:0001649	osteoblast differentiation	biological_process	7	ADAR;AKT1;ALPL;ATP5B;BCAP29;BMP6;CAT;CBFB;CHRD;COL1A1;COL6A1;DLX5;EPHA2;FASN;FBL;GJA1;GNB2L1;GPNMB;GTPBP4;HIRA;HNRNPC;HNRNPU;HSD17B4;IARS;IBSP;IFT80;IGF2;IGFBP3;IGFBP5;ITGA11;JUNB;LGR4;LRRC17;MEF2C;MEF2D;MRC2;MYBBP1A;PHB;PSMC2;RPS15;RRAS2;RRBP1;RSL1D1;RUNX2;SFRP1;SMO;SNAI1;SNAI2;SND1;SOX8;SP7;SPP1;SYNCRIP;TMEM119;TNC;TP53INP2;TPM4;TWIST2;UFL1;WNT3A	61	7295	94	11721	0.337646
GO:0001076	RNA polymerase II transcription factor binding transcription factor activity	molecular_function	5	ATF2;ATF4;LHX3;MAMSTR;MYOCD;NACC2;SMAD4;SRF;TWIST2;YAP1	10	7295	14	11721	0.340057
GO:0006103	2-oxoglutarate metabolic process	biological_process	9	D2HGDH;GOT1;GOT2;IDH1;IDH2;IDH3B;L2HGDH;OGDH;STAT5B;TAT	10	7295	14	11721	0.340057
GO:0030705	cytoskeleton-dependent intracellular transport	biological_process	6	KIF1A;KIF1B;KIF1C;KIF5A;KIF5B;MYO10;TUBA1A;TUBA1B;TUBA1C;TUBB	10	7295	14	11721	0.340057
GO:0010824	regulation of centrosome duplication	biological_process	11	CEP131;CHMP1A;CHMP2A;CHMP3;CHMP4B;PDCD6IP;RAB6C;VPS4B;XRCC3	10	7295	14	11721	0.340057
GO:0032968	positive regulation of transcription elongation from RNA polymerase II promoter	biological_process	11	BRD4;DAB2;GTF2F1;LEO1;MAP2K1;PAF1;RTF1;SUPT6H;WDR61	10	7295	14	11721	0.340057
GO:0017046	peptide hormone binding	molecular_function	6	ACVR1;ECE1;GALR3;GCGR;GHSR;GIPR;INHBA;NPR1;NPR2;PTH1R	10	7295	14	11721	0.340057
GO:0035108	limb morphogenesis	biological_process	8	ASPH;BAK1;GLI3;IDUA;LMX1B;PCNT;PCSK5;SIK3;TBX4;ZNF141	10	7295	14	11721	0.340057
GO:0030332	cyclin binding	molecular_function	5	CDK12;CDK13;CDK2;CDK4;CDK6;CDKN1A;CUL3;FBXW7;HDAC3;INCA1	10	7295	14	11721	0.340057
GO:0043209	myelin sheath	cellular_component	5	ATP1A3;FAM213B;ITPR3;MPZ;MYO1D;PLP1;SERINC5;SIRT2;TUBB4A	10	7295	14	11721	0.340057
GO:0015992	proton transport	biological_process	8	ATP5B;ATP5J2;ATP6AP1;ATP6V0C;ATP6V0D1;ATP6V0E1;ATP6V1B2;ATP6V1C1;ATP6V1E1;ATP6V1F;HVCN1;NOX1;NOX5;SLC2A10;SLC35A2;SLC35A5;SLC36A1;UCP2;UCP3	19	7295	28	11721	0.342988
GO:0000289	nuclear-transcribed mRNA poly(A) tail shortening	biological_process	12	CNOT10;CNOT11;CNOT1;CNOT2;CNOT3;CNOT6L;CNOT7;CNOT8;EIF4A2;EIF4A3;EIF4B;EIF4E;EIF4G1;MLH1;PABPC1;PAIP1;PAN2;PAN3;PARN	19	7295	28	11721	0.342988
GO:0006611	protein export from nucleus	biological_process	6	ADAR;AHCYL1;CALR;CCHCR1;CHP1;CSE1L;EIF5A;GSK3B;HSPA9;NUP214;NUPL2;PKD1;STRADB;TGFB1;TPR;XPO5;XPO7	19	7295	28	11721	0.342988
GO:0001772	immunological synapse	cellular_component	7	ARHGDIA;CD28;CD37;CD81;DUSP3;GZMB;ICAM1;ITGAL;LAT;LCK;LGALS3;MYH9;PDCD6IP;RLTPR;SCIMP;SNX27;STX7;ZAP70	19	7295	28	11721	0.342988
GO:0007077	mitotic nuclear envelope disassembly	biological_process	8	AAAS;BANF1;CCNB1;CTDNEP1;LMNA;LPIN1;NEK6;NUP107;NUP153;NUP160;NUP188;NUP214;NUP43;NUP50;NUP54;NUP62;NUP85;NUP88;NUP93;NUP98;NUPL2;POM121;PRKCA;RAE1;SEH1L;TPR	26	7295	39	11721	0.346884
GO:0000413	protein peptidyl-prolyl isomerization	biological_process	10	FKBP10;FKBP11;FKBP1A;FKBP1B;FKBP2;FKBP3;FKBP6;FKBP7;FKBP8;FKBP9;NKTR;PIN1;PPIA;PPIB;PPIC;PPID;PPIE;PPIF;PPIH;PPIL3;PPP2R4;PPWD1;TTC9B	26	7295	39	11721	0.346884
GO:0006921	cellular component disassembly involved in apoptotic process	biological_process	9	ACIN1;ADD1;BCAP31;BIRC2;CASP7;CTNNB1;DBNL;DFFA;DFFB;DSP;GSN;H1F0;HMGB1;HMGB2;KPNB1;LMNA;MAPT;PLEC;SATB1;SPTAN1;STK24;STK26;TJP1;TJP2	26	7295	39	11721	0.346884
GO:0005080	protein kinase C binding	molecular_function	8	AKT1;AVPR1B;C1QBP;DACT1;DACT3;DSP;FEZ1;FLNA;GNB2L1;HDAC5;HDAC7;HSPB1;ITGAV;LDB3;MARCKS;PARD3;PDLIM5;PICK1;PRKCDBP;SDC4;SLC22A8;SQSTM1;SRC;TIRAP;TOP2B	26	7295	39	11721	0.346884
GO:0034498	early endosome to Golgi transport	biological_process	8	RAB6A;SNX1;SNX2;SNX8;STX10;STX5;SURF4;TMED9	8	7295	11	11721	0.351509
GO:0035267	NuA4 histone acetyltransferase complex	cellular_component	11	ACTL6A;BRD8;DMAP1;EP400;ING3;MEAF6;MORF4L1;TRRAP	8	7295	11	11721	0.351509
GO:0034185	apolipoprotein binding	molecular_function	5	ABCA1;LPL;LRP1;LRP4;LRP6;MAPT;SCARB1;VLDLR	8	7295	11	11721	0.351509
GO:0042993	positive regulation of transcription factor import into nucleus	biological_process	7	DMAP1;FLNA;HCLS1;HDAC3;MAVS;PIK3R2;TMEM173;TRIM28	8	7295	11	11721	0.351509
GO:0045088	regulation of innate immune response	biological_process	6	BIRC2;DAK;DHX58;FGR;RNF135;SAMHD1;TIRAP;XIAP	8	7295	11	11721	0.351509
GO:0005921	gap junction	cellular_component	5	DBN1;GJA1;GJC1;MIP;PANX2;PANX3;SPECC1L;TJP1	8	7295	11	11721	0.351509
GO:0071345	cellular response to cytokine stimulus	biological_process	7	CDK9;CSF1R;DPYSL3;FOXF1;HAX1;HCLS1;MME;NKX6-1	8	7295	11	11721	0.351509
GO:0008354	germ cell migration	biological_process	6	CXCL12;FOXC1;ITGB1;KIT;PPAP2A;PPAP2B;TGFB1	8	7295	11	11721	0.351509
GO:0042325	regulation of phosphorylation	biological_process	8	ENG;MCM7;PPP1R14A;PPP1R14B;PSEN1;SIRT2	8	7295	11	11721	0.351509
GO:0051010	microtubule plus-end binding	molecular_function	8	CLASP1;CLASP2;CLIP1;DST;KIF2C;MAPRE1;STIM1	8	7295	11	11721	0.351509
GO:0008327	methyl-CpG binding	molecular_function	6	DNMT1;MBD1;MBD2;MBD3;MECP2;ZBTB21;ZBTB33;ZBTB4	8	7295	11	11721	0.351509
GO:0045104	intermediate filament cytoskeleton organization	biological_process	6	DST;ERBB2IP;KRT18;KRT74;PRPH;RAF1;TOR1A	8	7295	11	11721	0.351509
GO:0033559	unsaturated fatty acid metabolic process	biological_process	10	ACAA1;ACOT8;ACOX1;ELOVL5;FADS1;FADS2;HSD17B4;SCP2	8	7295	11	11721	0.351509
GO:0048738	cardiac muscle tissue development	biological_process	9	GJC1;HSPG2;NDUFV2;NPRL3;RBP4;SIN3B;TAZ;TBX2	8	7295	11	11721	0.351509
GO:2000145	regulation of cell motility	biological_process	7	ABL2;CD81;CDK6;DAPK3;FES;PKN2;RAF1;SSX2IP	8	7295	11	11721	0.351509
GO:0036109	alpha-linolenic acid metabolic process	biological_process	11	ACAA1;ACOT8;ACOX1;ELOVL5;FADS1;FADS2;HSD17B4;SCP2	8	7295	11	11721	0.351509
GO:0010867	positive regulation of triglyceride biosynthetic process	biological_process	10	CTDNEP1;NR1H3;PLIN5;SCARB1;SREBF1;TCF7L2	8	7295	11	11721	0.351509
GO:0005487	nucleocytoplasmic transporter activity	molecular_function	4	NUP107;NUP153;NUP160;NUP214;NUP54;NUP62;NXF1;TPR	8	7295	11	11721	0.351509
GO:0003680	AT DNA binding	molecular_function	8	CRIP1;HAND2;HMGA1;HMGA2;KMT2A;MEF2C;PAX6	8	7295	11	11721	0.351509
GO:0016504	peptidase activator activity	molecular_function	5	APP;FBLN1;FN1;MMP14;PCOLCE2;PCOLCE;PINK1;PSME4	8	7295	11	11721	0.351509
GO:0005391	sodium:potassium-exchanging ATPase activity	molecular_function	16	ATP12A;ATP1A1;ATP1A2;ATP1A3;ATP1A4;ATP1B1;ATP1B2;FXYD2	8	7295	11	11721	0.351509
GO:0009966	regulation of signal transduction	biological_process	7	AFAP1;AURKC;BIRC7;CNKSR2;FURIN;MGLL;MTCH1;NAIP;NCLN;NEK7;NUP62;PTPN1;RUNX1;SPRY3;STK16;TSPYL2;VWCE	17	7295	25	11721	0.354761
GO:0006913	nucleocytoplasmic transport	biological_process	8	AAAS;ANKRD54;ANP32A;AXIN1;CAMK4;EIF5A;MLXIP;MLX;MYBBP1A;NPM1;NSRP1;NUP54;NUP62;NUP98;SET;ZNF384	17	7295	25	11721	0.354761
GO:0030041	actin filament polymerization	biological_process	9	ANG;ARPC4;COBL;CORO7;CTTN;GAS7;GSN;HCLS1;MICALL2;MSRB1;MSRB2;MTSS1;PREX1;RAC1;TTC17;WASF1	17	7295	25	11721	0.354761
GO:0018146	keratan sulfate biosynthetic process	biological_process	9	ACAN;B3GNT4;B3GNT7;B4GALT2;B4GALT3;B4GALT5;B4GAT1;CHST1;CHST5;CHST6;FMOD;LUM;OGN;SLC35D2;ST3GAL1;ST3GAL2	17	7295	25	11721	0.354761
GO:0030335	positive regulation of cell migration	biological_process	9	ADAM17;ARHGAP5;ARHGEF39;ATP8A1;BCAR1;CCL26;CEMIP;CIB1;COL18A1;COL1A1;CSF1R;CSF1;CXCL16;DAB2;DAPK3;EDN1;EGFR;ELP3;ELP5;F7;FGF1;FGR;FOXF1;GNB2L1;GPER1;HRAS;ILK;INS;ITGA5;ITGAV;ITGB1;KDR;KIT;LAMB1;LRRC15;LYN;MAP2K1;MAPK1;MCAM;MIEN1;MMP14;MYADM;MYLK;MYO1C;NTRK3;NUMB;PDGFB;PDGFRB;PDPN;PODXL;PRKCA;PTK2B;PTP4A1;RET;ROR2;RRAS2;SEMA4D;SMAD3;SNAI1;SNAI2;SPHK1;STX4;SUN2;THBS1;TRIP6;VEGFA;WASH1;WNT5B;ZNF703	74	7295	115	11721	0.357459
GO:0000724	double-strand break repair via homologous recombination	biological_process	11	AP5Z1;ATR;CCDC155;FAN1;H2AFX;MCM9;MDC1;MORF4L1;MTOR;NABP1;NABP2;NBN;PRKDC;PSMD14;RAD50;RAD51C;RAD51D;RAD52;REC8;RPA1;RPA2;SHFM1;SMG1;SWI5;TONSL;WDR48;XRCC3;YY1	31	7295	47	11721	0.357571
GO:0034450	ubiquitin-ubiquitin ligase activity	molecular_function	8	ANAPC11;STUB1;UBE2K;UBE4A;UBE4B;UBOX5	6	7295	8	11721	0.363807
GO:0008324	cation transmembrane transporter activity	molecular_function	7	CHRNE;PKD1L3;PKD2L1;SLC30A7;SLC41A3	6	7295	8	11721	0.363807
GO:0005328	neurotransmitter:sodium symporter activity	molecular_function	5	SLC6A16;SLC6A18;SLC6A5;SLC6A6;SLC6A8;SLC6A9	6	7295	8	11721	0.363807
GO:0070402	NADPH binding	molecular_function	7	CRYZ;FASN;GRHPR;HMGCR;QDPR;TP53I3	6	7295	8	11721	0.363807
GO:0060441	epithelial tube branching involved in lung morphogenesis	biological_process	8	CTSZ;DAG1;DLG5;FOXF1;HOXA5;HRAS	6	7295	8	11721	0.363807
GO:0071679	commissural neuron axon guidance	biological_process	8	DAG1;EPHB2;FZD3;NFIB;ROBO3	6	7295	8	11721	0.363807
GO:0045647	negative regulation of erythrocyte differentiation	biological_process	8	HOXA5;KLF13;LDB1;LMO2;MAFB;STAT5B	6	7295	8	11721	0.363807
GO:0001659	temperature homeostasis	biological_process	6	ACADVL;FOXO1;FTO;GPX2;STAT3	6	7295	8	11721	0.363807
GO:0014701	junctional sarcoplasmic reticulum membrane	cellular_component	11	ASPH;JPH3;JPH4;RYR1	6	7295	8	11721	0.363807
GO:0010793	regulation of mRNA export from nucleus	biological_process	8	IWS1;SETD2;SUPT6H;THOC5;TPR	6	7295	8	11721	0.363807
GO:0030488	tRNA methylation	biological_process	13	METTL1;TRDMT1;TRMT1;TRMT5;TRMT61A	6	7295	8	11721	0.363807
GO:0008091	spectrin	cellular_component	11	EPB41L2;SPTAN1;SPTBN1;SPTBN2;SPTBN4	6	7295	8	11721	0.363807
GO:0001893	maternal placenta development	biological_process	7	AKT1;NR2F2;PRDX3;RXRA;RXRB;TMED2	6	7295	8	11721	0.363807
GO:0045737	positive regulation of cyclin-dependent protein kinase activity	biological_process	13	CCND1;CCND2;CCND3;CCNY;PDGFB;PSRC1	6	7295	8	11721	0.363807
GO:2001239	regulation of extrinsic apoptotic signaling pathway in absence of ligand	biological_process	10	CFLAR;FADD;FAS;RIPK1;TNFRSF10B;TRADD	6	7295	8	11721	0.363807
GO:0045721	negative regulation of gluconeogenesis	biological_process	8	GCK;INS;LEPR;SERPINA12;SIK1;SOGA1	6	7295	8	11721	0.363807
GO:0016540	protein autoprocessing	biological_process	8	CAPN2;FXN;HTRA2;PARP1;TMPRSS2	6	7295	8	11721	0.363807
GO:2000785	regulation of autophagic vacuole assembly	biological_process	9	AMBRA1;IFT20;RAB1B;RNF5;TBC1D14	6	7295	8	11721	0.363807
GO:0048188	Set1C/COMPASS complex	cellular_component	9	CXXC1;DPY30;HCFC1;SETD1A;WDR5;WDR82	6	7295	8	11721	0.363807
GO:0031419	cobalamin binding	molecular_function	6	CD320;MMACHC;MTR;MUT;TCN1;TCN2	6	7295	8	11721	0.363807
GO:0071397	cellular response to cholesterol	biological_process	9	AACS;ABCA1;CYP7A1;INHBA;OSBPL7;SMO	6	7295	8	11721	0.363807
GO:0050767	regulation of neurogenesis	biological_process	9	ARNTL;DOCK7;HES5;IGLON5;NEGR1;PER2	6	7295	8	11721	0.363807
GO:0007178	transmembrane receptor protein serine/threonine kinase signaling pathway	biological_process	9	AKAP4;IRAK1;LTBP1;TRPS1	6	7295	8	11721	0.363807
GO:2000810	regulation of tight junction assembly	biological_process	10	MYO1C;NEDD4L;PRKCH;SNAI1;SNAI2	6	7295	8	11721	0.363807
GO:0050709	negative regulation of protein secretion	biological_process	8	ERP29;INS;RHBDF1;RHBDF2;RSAD2;SERGEF	6	7295	8	11721	0.363807
GO:0050921	positive regulation of chemotaxis	biological_process	5	CCL19;CCL21;CXCR3;PPM1F;RARRES2;STX4	6	7295	8	11721	0.363807
GO:0072001	renal system development	biological_process	8	FOXF1;IFT140;ITGB4;SEC63;SMO;SOX17	6	7295	8	11721	0.363807
GO:0051926	negative regulation of calcium ion transport	biological_process	11	ICAM1;INPP5K;LILRB2;NOS1;NOS3;PACSIN3	6	7295	8	11721	0.363807
GO:0070935	3'-UTR-mediated mRNA stabilization	biological_process	12	HNRNPC;MAPKAPK2;MYD88;TARDBP;TIRAP;YBX3	6	7295	8	11721	0.363807
GO:0060391	positive regulation of SMAD protein import into nucleus	biological_process	12	BMPR1A;DAB2;PARP1;RBPMS;TGFB3	6	7295	8	11721	0.363807
GO:0045792	negative regulation of cell size	biological_process	7	AKT1S1;CFL1;DEPTOR;MTOR;TSC1;TSC2	6	7295	8	11721	0.363807
GO:0003334	keratinocyte development	biological_process	10	BCL11B;CDC42;EXPH5;KDF1;SFN;TFAP2C	6	7295	8	11721	0.363807
GO:0046784	intronless viral mRNA export from host nucleus	biological_process	8	DDX39B;THOC2;THOC3;THOC5;THOC6;THOC7	6	7295	8	11721	0.363807
GO:0045176	apical protein localization	biological_process	7	CELSR1;DLG5;NAPA;NCKAP1;RDX;VANGL2	6	7295	8	11721	0.363807
GO:0061001	regulation of dendritic spine morphogenesis	biological_process	10	CDK5R1;CFL1;PDLIM5;SHANK3;SIPA1L1;SRCIN1	6	7295	8	11721	0.363807
GO:0031659	positive regulation of cyclin-dependent protein kinase activity involved in G1/S	biological_process	14	ADAM17;AKT1;EGFR;PKD1;RGCC	6	7295	8	11721	0.363807
GO:0010950	positive regulation of endopeptidase activity	biological_process	11	ADRM1;PRELID1;PSMD14;PSME3;SFRP2	6	7295	8	11721	0.363807
GO:0071933	Arp2/3 complex binding	molecular_function	6	ARPC2;CORO1B;IQGAP2;PICK1;SNX9;WHAMM	6	7295	8	11721	0.363807
GO:0071383	cellular response to steroid hormone stimulus	biological_process	8	ATP1A1;ATP1A2;ATP1A3;NR3C1;UBE2L3;URI1	6	7295	8	11721	0.363807
GO:0010591	regulation of lamellipodium assembly	biological_process	8	BIN3;CAPZB;EPHA2;SSH2;SSH3	6	7295	8	11721	0.363807
GO:0060081	membrane hyperpolarization	biological_process	6	ATP1A1;CASP1;CRTC1;KCNQ3;PRKCZ;SLC26A3	6	7295	8	11721	0.363807
GO:0007141	male meiosis I	biological_process	7	HSPA2;ING2;RAD51C;REC8;SLC2A8	6	7295	8	11721	0.363807
GO:0015758	glucose transport	biological_process	8	AAAS;AKT1;EDN1;GCK;GH1;HK1;INS;KLF15;NUP107;NUP153;NUP160;NUP188;NUP214;NUP43;NUP50;NUP54;NUP62;NUP85;NUP88;NUP93;NUP98;NUPL2;POM121;PPARD;PRKAG3;RAE1;SEH1L;SLC2A10;SLC2A1;SLC2A5;SLC2A6;SLC2A8;SLC37A4;STXBP3;TPR	36	7295	55	11721	0.365711
GO:0021549	cerebellum development	biological_process	12	ATRN;CDK5R1;CDK5R2;GART;LHX1;MECP2;NCOA1;NR2C2;PAX6;PFDN1;PTPRS;SCN5A;SDF4;SEMA4C;SSTR3	15	7295	22	11721	0.367664
GO:0002088	lens development in camera-type eye	biological_process	11	CDK4;CRYAB;CRYBA2;CRYGA;CTNS;GJA1;MED1;MIP;PAX6;PITX3;PYGO2;SIX5;SLITRK6;TGFBR2;WNT2B	15	7295	22	11721	0.367664
GO:0005790	smooth endoplasmic reticulum	cellular_component	10	CALR;DNAJC3;GABARAP;GBA2;JPH4;MAPK8IP3;MYO1D;PDIA3;PPIB;PRDX4;PSEN1;RYR1;SLMAP;TH	15	7295	22	11721	0.367664
GO:0016301	kinase activity	molecular_function	6	AKT1;AKT2;BCKDK;BCR;CDK5R1;CIITA;FN3KRP;GSK3B;HMGXB3;IRAK1;MTOR;PDPK1;PINK1;PKMYT1;PKN2;PRPS1L1;PRPS1;SGMS1;SRC;TAOK1;TRRAP	22	7295	33	11721	0.370054
GO:0050680	negative regulation of epithelial cell proliferation	biological_process	6	CDK6;CDKN1C;EREG;FGFR3;GPC3;IFT172;IFT80;IL26;KRT4;MAGED1;MTSS1;PBLD;PLA2G2A;PPARD;RB1;RUNX3;SAV1;SFRP1;SFRP2;TINF2;TSC2;WFDC1	22	7295	33	11721	0.370054
GO:0002376	immune system process	biological_process	3	ADSS;BAG6;BTNL8;CRACR2A;DBNL;FAIM3;HMHB1;HP;INPPL1;KCNN4;LAIR1;LILRA1;LILRA3;LILRA6;LILRB3;LILRB5;MCM3AP;ORAI1;PTMS;SQSTM1;TAPBPL	22	7295	33	11721	0.370054
GO:0031410	cytoplasmic vesicle	cellular_component	9	ADAMTS1;AMOTL1;AMOTL2;ARAP1;ARRB1;ARRB2;ARRDC2;ATG9B;ATP6V1C1;AXIN1;AZIN2;BICD2;BTK;CALY;CAV2;CCDC88A;DLL1;DVL1;EEA1;EMP2;ERBB2;FES;GABARAP;GBP2;GCH1;HFE;HYAL2;IGFBP2;KIAA0319L;KIF1B;LRP6;MAP1LC3A;MAP1LC3B;MARVELD2;MPDZ;MYO1D;MYOF;NBR1;PDCD6;PRDX5;PSEN1;PSMC5;PTPN1;RAB6A;RHCG;RP2;RUSC1;SENP2;SLC11A2;SLC9A6;SOD1;SPG11;SQSTM1;TBC1D17;TBC1D25;TBC1D2;TBC1D7;TECPR1;TGFA;TH;TM9SF1;TP53INP1;TP53INP2;UMO…	70	7295	109	11721	0.373685
GO:0044387	negative regulation of protein kinase activity by regulation of protein phosphorylation	biological_process	12	ADARB1;ADAR;NPM1;PPM1F	4	7295	5	11721	0.376659
GO:0006537	glutamate biosynthetic process	biological_process	10	ALDH4A1;GLS;GLUD1;GLUD2	4	7295	5	11721	0.376659
GO:0006111	regulation of gluconeogenesis	biological_process	7	ACN9;GNMT;NR3C1;VIMP	4	7295	5	11721	0.376659
GO:0060203	clathrin sculpted glutamate transport vesicle membrane	cellular_component	13	RAB3A;SLC17A7;VAMP2	4	7295	5	11721	0.376659
GO:2001014	regulation of skeletal muscle cell differentiation	biological_process	8	DDX17;DDX5;SIX1;UQCC2	4	7295	5	11721	0.376659
GO:0045578	negative regulation of B cell differentiation	biological_process	11	ID2;INHA;INHBA;SFRP1	4	7295	5	11721	0.376659
GO:0010837	regulation of keratinocyte proliferation	biological_process	7	BCL11B;PRKD1;SRSF6;YAP1	4	7295	5	11721	0.376659
GO:0010764	negative regulation of fibroblast migration	biological_process	11	ARHGAP4;BRAF;HYAL2;ITGB1BP1	4	7295	5	11721	0.376659
GO:0009404	toxin metabolic process	biological_process	5	ARL1;AS3MT;ATN1;FMO1	4	7295	5	11721	0.376659
GO:0002553	histamine secretion by mast cell	biological_process	10	BTK;LYN;SNAP23;YWHAZ	4	7295	5	11721	0.376659
GO:0016482	cytoplasmic transport	biological_process	7	KIDINS220;MAGI2;SRSF10	4	7295	5	11721	0.376659
GO:0005272	sodium channel activity	molecular_function	10	AOC1;ASIC4;PKD2L1;TRPM2	4	7295	5	11721	0.376659
GO:0071001	U4/U6 snRNP	cellular_component	9	PPIH;PRPF6;SART3	4	7295	5	11721	0.376659
GO:0007023	post-chaperonin tubulin folding pathway	biological_process	8	RP2;TBCA;TBCD;TBCE	4	7295	5	11721	0.376659
GO:0031088	platelet dense granule membrane	cellular_component	13	CD63;ITPR1;LAMP2	4	7295	5	11721	0.376659
GO:0009086	methionine biosynthetic process	biological_process	9	MTHFD1;MTRR;MTR	4	7295	5	11721	0.376659
GO:0008066	glutamate receptor activity	molecular_function	6	GRID2;GRIK3;GRM7	4	7295	5	11721	0.376659
GO:0030970	retrograde protein transport, ER to cytosol	biological_process	6	DERL2;SEC61B;VCP;VIMP	4	7295	5	11721	0.376659
GO:0042541	hemoglobin biosynthetic process	biological_process	7	ALAS2;INHA;INHBA;SNX3	4	7295	5	11721	0.376659
GO:0034969	histone arginine methylation	biological_process	8	PRMT2;PRMT3;PRMT7;PRMT8	4	7295	5	11721	0.376659
GO:0035331	negative regulation of hippo signaling cascade	biological_process	10	AJUBA;LIMD1;WTIP;WWC3	4	7295	5	11721	0.376659
GO:0006356	regulation of transcription from RNA polymerase I promoter	biological_process	12	MED1;POLR2K;TFAM;UBTF	4	7295	5	11721	0.376659
GO:0006924	activation-induced cell death of T cells	biological_process	7	AKT1;DNAJA3;FAS;SIVA1	4	7295	5	11721	0.376659
GO:0060997	dendritic spine morphogenesis	biological_process	9	DLG4;EPHB2;SHANK3	4	7295	5	11721	0.376659
GO:0051271	negative regulation of cellular component movement	biological_process	7	ACTN1;ACTN4;CDKN1B;SP100	4	7295	5	11721	0.376659
GO:0009635	response to herbicide	biological_process	5	CYP17A1;CYP1A1;HTRA2;TH	4	7295	5	11721	0.376659
GO:0003847	1-alkyl-2-acetylglycerophosphocholine esterase activity	molecular_function	7	PAFAH1B2;PAFAH1B3;PAFAH2	4	7295	5	11721	0.376659
GO:0006729	tetrahydrobiopterin biosynthetic process	biological_process	8	GCH1;PTS;QDPR;SPR	4	7295	5	11721	0.376659
GO:0004016	adenylate cyclase activity	molecular_function	5	ADCY3;ADCY4;ADCY6;GNAS	4	7295	5	11721	0.376659
GO:0035771	interleukin-4-mediated signaling pathway	biological_process	9	IL2RG;IL4R;JAK3;STAT6	4	7295	5	11721	0.376659
GO:0070212	protein poly-ADP-ribosylation	biological_process	10	PARP10;PARP1	4	7295	5	11721	0.376659
GO:0030323	respiratory tube development	biological_process	7	FOXF1;HECA;PCSK5;TRAF4	4	7295	5	11721	0.376659
GO:0045843	negative regulation of striated muscle tissue development	biological_process	11	LUC7L;SIRT2;SOX15	4	7295	5	11721	0.376659
GO:0048699	generation of neurons	biological_process	8	CDK6;MAPT;SIX1;TCF7	4	7295	5	11721	0.376659
GO:0051006	positive regulation of lipoprotein lipase activity	biological_process	9	APOA5;GPIHBP1;LMF1;NR1H3	4	7295	5	11721	0.376659
GO:0015277	kainate selective glutamate receptor activity	molecular_function	8	GRIK2;GRIK3;GRIK5	4	7295	5	11721	0.376659
GO:0005290	L-histidine transmembrane transporter activity	molecular_function	7	SLC15A4;SLC38A3;SLC38A7	4	7295	5	11721	0.376659
GO:0045026	plasma membrane fusion	biological_process	5	NSF;TIE1;TMEM8C	4	7295	5	11721	0.376659
GO:0006048	UDP-N-acetylglucosamine biosynthetic process	biological_process	11	GFPT1;GNPNAT1;PGM3;UAP1	4	7295	5	11721	0.376659
GO:1900042	positive regulation of interleukin-2 secretion	biological_process	10	ABL2;CD276;RLTPR	4	7295	5	11721	0.376659
GO:0008131	primary amine oxidase activity	molecular_function	7	AOC1;AOC2;MAOA;MAOB	4	7295	5	11721	0.376659
GO:0006069	ethanol oxidation	biological_process	9	ACSS1;ADH1C;ALDH1A1;ALDH2	4	7295	5	11721	0.376659
GO:0046085	adenosine metabolic process	biological_process	11	ADK;NT5C2;NT5C3A;PTGDR	4	7295	5	11721	0.376659
GO:0060770	negative regulation of epithelial cell proliferation involved in prostate gland development	biological_process	7	CDKN1B;SERPINF1;STK11;WDR77	4	7295	5	11721	0.376659
GO:0070836	caveola assembly	biological_process	8	CAV2;EMP2;PACSIN2	4	7295	5	11721	0.376659
GO:0009792	embryo development ending in birth or egg hatching	biological_process	7	CYP1A1;EVX1;FXN;TP53BP2	4	7295	5	11721	0.376659
GO:0010606	positive regulation of cytoplasmic mRNA processing body assembly	biological_process	8	CNOT1;CNOT2;CNOT6L;PAN3	4	7295	5	11721	0.376659
GO:0044351	macropinocytosis	biological_process	9	MAPKAPK2;PYCARD;RAB34;SNX33	4	7295	5	11721	0.376659
GO:0050908	detection of light stimulus involved in visual perception	biological_process	10	BEST1;CNGB1;EYS;RBP4	4	7295	5	11721	0.376659
GO:0008171	O-methyltransferase activity	molecular_function	7	ASMTL;BCDIN3D;COMTD1;HENMT1	4	7295	5	11721	0.376659
GO:0033700	phospholipid efflux	biological_process	9	ABCA1;ABCG1;APOA5;APOE	4	7295	5	11721	0.376659
GO:0031427	response to methotrexate	biological_process	6	ASNS;DHFR;SLC22A8	4	7295	5	11721	0.376659
GO:0032591	dendritic spine membrane	cellular_component	9	DDN;GPER1;PALM;TRPV1	4	7295	5	11721	0.376659
GO:0070324	thyroid hormone binding	molecular_function	5	ALDH1A3;CRYM;THRA	4	7295	5	11721	0.376659
GO:0033555	multicellular organismal response to stress	biological_process	5	HDAC5;LGALS1;NOS1;PTEN	4	7295	5	11721	0.376659
GO:0006704	glucocorticoid biosynthetic process	biological_process	8	CYP17A1;CYP21A2;HSD11B2;HSD3B2	4	7295	5	11721	0.376659
GO:2000323	negative regulation of glucocorticoid receptor signaling pathway	biological_process	12	ARNTL;CLOCK;CRY2;PHB	4	7295	5	11721	0.376659
GO:0085020	protein K6-linked ubiquitination	biological_process	12	RNF4;RNF6;UBE2D4;UBE2S	4	7295	5	11721	0.376659
GO:0044406	adhesion to host	biological_process	4	GBP2;ICAM1;PVRL2;SCARB1	4	7295	5	11721	0.376659
GO:0001835	blastocyst hatching	biological_process	11	GRN;SMARCA4;SMARCB1	4	7295	5	11721	0.376659
GO:0001878	response to yeast	biological_process	8	ELANE;NCF1;PTX3	4	7295	5	11721	0.376659
GO:0045077	negative regulation of interferon-gamma biosynthetic process	biological_process	9	CD276;INHA;INHBA	4	7295	5	11721	0.376659
GO:0070940	dephosphorylation of RNA polymerase II C-terminal domain	biological_process	13	RPRD1A;RPRD1B;SSU72	4	7295	5	11721	0.376659
GO:0016274	protein-arginine N-methyltransferase activity	molecular_function	9	CARM1;FBXO11;PRMT2;PRMT3	4	7295	5	11721	0.376659
GO:0002082	regulation of oxidative phosphorylation	biological_process	14	SLC25A23;SLC25A33;UQCC2	4	7295	5	11721	0.376659
GO:0060710	chorio-allantoic fusion	biological_process	8	ERF;ITGA4;WNT7B;ZFP36L1	4	7295	5	11721	0.376659
GO:0070032	synaptobrevin 2-SNAP-25-syntaxin-1a-complexin I complex	cellular_component	10	CPLX1;SNAP25;VAMP2	4	7295	5	11721	0.376659
GO:0046323	glucose import	biological_process	9	HNF1A;SORT1;TSC1;TSC2	4	7295	5	11721	0.376659
GO:0000730	DNA recombinase assembly	biological_process	13	RAD52;RPA1;RPA2	4	7295	5	11721	0.376659
GO:2000773	negative regulation of cellular senescence	biological_process	8	BCL2L12;BCL6;CDK6;ZKSCAN3	4	7295	5	11721	0.376659
GO:0006002	fructose 6-phosphate metabolic process	biological_process	7	GFPT1;PFKL;PFKM;PFKP	4	7295	5	11721	0.376659
GO:0045778	positive regulation of ossification	biological_process	7	LRP6;NIPBL;OXT;TOB2	4	7295	5	11721	0.376659
GO:0036016	cellular response to interleukin-3	biological_process	8	CSF2RB;GSK3A;GSK3B;MT2A	4	7295	5	11721	0.376659
GO:0048027	mRNA 5'-UTR binding	molecular_function	9	DDX3X;LARP1;RPS14	4	7295	5	11721	0.376659
GO:0070181	SSU rRNA binding	molecular_function	8	CIRBP;NSUN4;UTP23	4	7295	5	11721	0.376659
GO:0043426	MRF binding	molecular_function	7	BHLHE40;CREBBP;KDM1A;TSC22D3	4	7295	5	11721	0.376659
GO:0045056	transcytosis	biological_process	5	CHP1;GPIHBP1;USO1;VPS35	4	7295	5	11721	0.376659
GO:0071569	protein ufmylation	biological_process	10	CDK5RAP3;UBA5;UFC1;UFL1	4	7295	5	11721	0.376659
GO:0032206	positive regulation of telomere maintenance	biological_process	11	ATRX;DHX36;TERF2;TINF2	4	7295	5	11721	0.376659
GO:0010917	negative regulation of mitochondrial membrane potential	biological_process	7	ARL6IP5;HEBP2;PRELID1	4	7295	5	11721	0.376659
GO:0001711	endodermal cell fate commitment	biological_process	8	CTNNB1;LEO1;PAF1;RTF1	4	7295	5	11721	0.376659
GO:0055012	ventricular cardiac muscle cell differentiation	biological_process	9	MYOCD;RARB;RXRA;RXRB	4	7295	5	11721	0.376659
GO:0000988	protein binding transcription factor activity	molecular_function	3	HEY2;HEYL;SMAD3;SMAD4	4	7295	5	11721	0.376659
GO:0045217	cell-cell junction maintenance	biological_process	7	CSF1R;MPZ;MYADM;NLGN2	4	7295	5	11721	0.376659
GO:0032836	glomerular basement membrane development	biological_process	7	MPV17;MYO1E;NID1;SULF2	4	7295	5	11721	0.376659
GO:0071385	cellular response to glucocorticoid stimulus	biological_process	10	ACVR1;ANXA1;SSTR3;UBE2L3	4	7295	5	11721	0.376659
GO:0034214	protein hexamerization	biological_process	9	OAT;PANX2;PANX3;VCP	4	7295	5	11721	0.376659
GO:0030947	regulation of vascular endothelial growth factor receptor signaling pathway	biological_process	11	MYOF;TMEM204;VEGFC	4	7295	5	11721	0.376659
GO:0010666	positive regulation of cardiac muscle cell apoptotic process	biological_process	13	FNDC1;HMGCR;LTK;TP53	4	7295	5	11721	0.376659
GO:0030833	regulation of actin filament polymerization	biological_process	10	HAX1;HCLS1;PREX1;RASA1	4	7295	5	11721	0.376659
GO:0010716	negative regulation of extracellular matrix disassembly	biological_process	8	CST3;FAP;TGFB1	4	7295	5	11721	0.376659
GO:0045475	locomotor rhythm	biological_process	6	CIART;ID2;MTA1;NAGLU	4	7295	5	11721	0.376659
GO:0016593	Cdc73/Paf1 complex	cellular_component	11	LEO1;PAF1;RTF1;WDR61	4	7295	5	11721	0.376659
GO:0045869	negative regulation of retroviral genome replication	biological_process	11	APOBEC3D;APOBEC3F;HMGA2;INPP5K	4	7295	5	11721	0.376659
GO:0015085	calcium ion transmembrane transporter activity	molecular_function	10	ITPR1;ITPR2;SLC11A2	4	7295	5	11721	0.376659
GO:0010529	negative regulation of transposition	biological_process	7	APOBEC3B;APOBEC3C;APOBEC3D;APOBEC3F	4	7295	5	11721	0.376659
GO:0070234	positive regulation of T cell apoptotic process	biological_process	13	PDCD1;PDCD7;PRELID1	4	7295	5	11721	0.376659
GO:0005610	laminin-5 complex	cellular_component	9	LAMA3;LAMA5;LAMB3;LAMC2	4	7295	5	11721	0.376659
GO:0016602	CCAAT-binding factor complex	cellular_component	10	ING2;NFYA;NFYB;NFYC	4	7295	5	11721	0.376659
GO:0042609	CD4 receptor binding	molecular_function	6	FYN;LCK;PLSCR4;SPG21	4	7295	5	11721	0.376659
GO:0036002	pre-mRNA binding	molecular_function	7	DDX5;PER2;PTBP1;SRSF6	4	7295	5	11721	0.376659
GO:0032410	negative regulation of transporter activity	biological_process	8	CTTNBP2NL;NDFIP1;SNCA	4	7295	5	11721	0.376659
GO:0004614	phosphoglucomutase activity	molecular_function	7	PGM1;PGM2L1;PGM3;PGM5	4	7295	5	11721	0.376659
GO:0071437	invadopodium	cellular_component	6	FSCN1;SVIL;WASH1	4	7295	5	11721	0.376659
GO:0001758	retinal dehydrogenase activity	molecular_function	7	ALDH1A1;ALDH1A3;ALDH8A1	4	7295	5	11721	0.376659
GO:0001957	intramembranous ossification	biological_process	7	AXIN2;COL1A1;CTSK;MMP2	4	7295	5	11721	0.376659
GO:0021795	cerebral cortex cell migration	biological_process	10	CX3CR1;EGFR;LRP6;PSEN1	4	7295	5	11721	0.376659
GO:0061133	endopeptidase activator activity	molecular_function	6	ADRM1;PSMD14;PSME3;SFRP2	4	7295	5	11721	0.376659
GO:0070254	mucus secretion	biological_process	6	VAMP2;VAMP3;VAMP8	4	7295	5	11721	0.376659
GO:0032717	negative regulation of interleukin-8 production	biological_process	8	ADAM17;ARRB1;CACTIN;OTUD7B	4	7295	5	11721	0.376659
GO:0071870	cellular response to catecholamine stimulus	biological_process	8	ADCY6;DRD5;GNAS;GNG2	4	7295	5	11721	0.376659
GO:0045085	negative regulation of interleukin-2 biosynthetic process	biological_process	9	CD276;LAG3;SFTPD	4	7295	5	11721	0.376659
GO:0035434	copper ion transmembrane transport	biological_process	7	ATOX1;CCS;SLC11A2;SLC31A2	4	7295	5	11721	0.376659
GO:0036033	mediator complex binding	molecular_function	6	MED1;NIPBL;SMC1A;SMC3	4	7295	5	11721	0.376659
GO:0032050	clathrin heavy chain binding	molecular_function	6	CEMIP;CLTA;PICALM	4	7295	5	11721	0.376659
GO:0032233	positive regulation of actin filament bundle assembly	biological_process	11	LIMK1;MTSS1;PFN2;SYNPO	4	7295	5	11721	0.376659
GO:0032525	somite rostral/caudal axis specification	biological_process	10	LHX1;MESP2;NRARP;SMAD4	4	7295	5	11721	0.376659
GO:0050792	regulation of viral reproduction	biological_process	6	CHMP2A;CHMP3;CHMP4B;VPS4B	4	7295	5	11721	0.376659
GO:0010485	H4 histone acetyltransferase activity	molecular_function	11	ELP3;HAT1;NAA60;USP22	4	7295	5	11721	0.376659
GO:0003149	membranous septum morphogenesis	biological_process	13	FZD1;FZD2;ID2;VANGL2	4	7295	5	11721	0.376659
GO:2000643	positive regulation of early endosome to late endosome transport	biological_process	5	DAB2;MTMR2;PTPN23;RAB21	4	7295	5	11721	0.376659
GO:0072205	metanephric collecting duct development	biological_process	8	DLG5;PKD1;WNT7B	4	7295	5	11721	0.376659
GO:0072341	modified amino acid binding	molecular_function	4	CBS;CPS1;MUT;PRMT3	4	7295	5	11721	0.376659
GO:0048665	neuron fate specification	biological_process	7	EYA1;FEV;NTRK3;SIX1	4	7295	5	11721	0.376659
GO:0051901	positive regulation of mitochondrial depolarization	biological_process	7	GNB2L1;MGEA5;MLLT11;TSPO	4	7295	5	11721	0.376659
GO:0032460	negative regulation of protein oligomerization	biological_process	8	INS;OPRD1;SORL1;TMC8	4	7295	5	11721	0.376659
GO:0006636	unsaturated fatty acid biosynthetic process	biological_process	10	DEGS1;ELOVL5;FADS1;FADS2	4	7295	5	11721	0.376659
GO:0006003	fructose 2,6-bisphosphate metabolic process	biological_process	7	GCK;PFKFB2;PFKFB3;PFKFB4	4	7295	5	11721	0.376659
GO:0071435	potassium ion export	biological_process	8	KCND3;KCNE1;KCNH2;KCNN4	4	7295	5	11721	0.376659
GO:0060252	positive regulation of glial cell proliferation	biological_process	11	ETV5;PRKCH;PRKCI;TSPO	4	7295	5	11721	0.376659
GO:0071421	manganese ion transmembrane transport	biological_process	7	ATP2C1;SLC11A1;SLC11A2;TRPM2	4	7295	5	11721	0.376659
GO:0005326	neurotransmitter transporter activity	molecular_function	4	CPLX1;CPLX3;GABRQ;SLC6A16	4	7295	5	11721	0.376659
GO:0040020	regulation of meiosis	biological_process	6	CALR;FZR1;GPR3;MOS	4	7295	5	11721	0.376659
GO:0045741	positive regulation of epidermal growth factor-activated receptor activity	biological_process	12	ADAM17;EREG;FBXW7;TGFA	4	7295	5	11721	0.376659
GO:0030374	ligand-dependent nuclear receptor transcription coactivator activity	molecular_function	7	ACTN1;ACTN4;ATXN7L3;CALCOCO1;CARM1;CCAR1;ENY2;GLMP;HELZ2;HMGA1;KDM1A;MED12;MED13;MED14;MED17;MED1;NCOA1;RBM14;SMARCD3;SRA1;TADA3;THRAP3;USP22;WDR77;ZMIZ2	27	7295	41	11721	0.38042
GO:0044297	cell body	cellular_component	5	ATP6AP2;BRAF;CACYBP;CCT2;CCT3;CCT4;CCT7;CCT8;DPYSL3;EZR;FADD;FMR1;GABARAPL1;GABARAP;LZTS1;PACRG;PARK7;PINK1;PODXL;PTPN13;RDH5;RLBP1;RPL28;STAU1;TUBB	27	7295	41	11721	0.38042
GO:0005753	mitochondrial proton-transporting ATP synthase complex	cellular_component	14	ATP5A1;ATP5B;ATP5C1;ATP5D;ATP5F1;ATP5G1;ATP5G3;ATP5I;ATP5J2;ATP5J;ATPIF1;C14orf2;PPIF	13	7295	19	11721	0.381994
GO:0008637	apoptotic mitochondrial changes	biological_process	6	AKT1;ATP2A1;BAX;BID;CDKN2A;DAP3;GCLM;IFIT2;MAP3K1;MCL1;PPIF;PPP2CB;SLC25A4	13	7295	19	11721	0.381994
GO:0046676	negative regulation of insulin secretion	biological_process	11	FAM3D;GHRL;GHSR;HADH;MIDN;NPFF;PFKL;PSMD9;SFRP1;SIRT4;SREBF1;STXBP5L	13	7295	19	11721	0.381994
GO:0000060	protein import into nucleus, translocation	biological_process	7	AGAP3;AKT1;ARNTL;BCL6;KPNB1;MT3;NFKBIA;OPRD1;OR1D2;SEC61B;SLC11A1;TGFB1;TP53	13	7295	19	11721	0.381994
GO:0070064	proline-rich region binding	molecular_function	5	APBB1;BAIAP2L1;BAIAP2;CCND1;CSK;ITSN1;PFN1;PRPF40A;RABAC1;SH3D19;WBP4;YAP1	13	7295	19	11721	0.381994
GO:0005528	FK506 binding	molecular_function	6	FKBP10;FKBP11;FKBP1A;FKBP1B;FKBP2;FKBP3;FKBP6;FKBP7;FKBP8;FKBP9;NFATC1;TTC9B	13	7295	19	11721	0.381994
GO:0030099	myeloid cell differentiation	biological_process	7	CBFB;CDKN1C;DAB2;IFI16;KAT6A;KAT8;PML;PRDX3;RASGRP4;RUNX1;TET2;THPO;TIRAP	13	7295	19	11721	0.381994
GO:0005518	collagen binding	molecular_function	6	ANTXR1;ASPN;C1QTNF1;CD44;COL14A1;COMP;CTSK;CTSL;DCN;DDR2;FN1;GP6;ITGA10;ITGA11;LRRC15;LUM;MMP13;MMP9;MRC2;NID1;NID2;P3H1;PAK1;PCOLCE2;PCOLCE;PDGFB;PPIB;RELL2;SERPINH1;SMAD3;SMAD4;SPARC;TGFBI;TLL1;TNXB;VWF	39	7295	60	11721	0.382633
GO:0048536	spleen development	biological_process	6	ABL1;ADAM17;BARX1;BCL2L11;CITED2;EPB42;FADD;FAS;HOXB4;JARID2;NFKB2;NKX2-5;PBX1;PCID2;RBM15;RC3H1;RC3H2;SAMD9L;TET2	20	7295	30	11721	0.383073
GO:0008022	protein C-terminus binding	molecular_function	5	ABL1;AP2A1;ARL6IP5;ATF4;ATP2A2;ATXN2;AXIN1;BAIAP2;CALCOCO1;CDK7;CEP120;CEP135;CIITA;CSK;CTBP1;CTNNB1;DAB2;DBNL;DLG4;DST;DYNLL1;ECM1;EML2;ERBB2;ERCC1;ERCC2;FBLN5;FOXN3;HOMER3;HRAS;HSPG2;IFT46;KCNIP3;KCNK3;KPNA3;LCK;MAP2K7;MAPRE1;MDC1;MED12;MID1IP1;MKI67;MLLT4;MPDZ;MYO1C;NCL;NEIL1;NIPBL;OPTN;PABPC1;PCGF1;PDZD11;PEX10;PEX12;PEX16;PEX26;PEX5;PFKM;PIAS3;PICK1;PLEKHB1;PPP2CB;PRDX3;PRRC2C;PXK;RAB3A;RABA…	95	7295	149	11721	0.384486
GO:0051503	adenine nucleotide transport	biological_process	8	SLC25A23	2	7295	2	11721	0.387346
GO:0015183	L-aspartate transmembrane transporter activity	molecular_function	10	SLC25A12;SLC38A7	2	7295	2	11721	0.387346
GO:0097058	CRLF-CLCF1 complex	cellular_component	6	CLCF1;CRLF1	2	7295	2	11721	0.387346
GO:0035789	metanephric mesenchymal cell migration	biological_process	10	PDGFRB	2	7295	2	11721	0.387346
GO:0042610	CD8 receptor binding	molecular_function	6	FYN;LCK	2	7295	2	11721	0.387346
GO:0010872	regulation of cholesterol esterification	biological_process	10	ABCG1;LAMTOR1	2	7295	2	11721	0.387346
GO:2000647	negative regulation of stem cell proliferation	biological_process	6	KDF1;SNAI2	2	7295	2	11721	0.387346
GO:0048643	positive regulation of skeletal muscle tissue development	biological_process	12	HMGCR;SOX17	2	7295	2	11721	0.387346
GO:0015227	acyl carnitine transporter activity	molecular_function	10	SLC25A29	2	7295	2	11721	0.387346
GO:0050942	positive regulation of pigment cell differentiation	biological_process	9	BLOC1S5;BLOC1S6	2	7295	2	11721	0.387346
GO:0072014	proximal tubule development	biological_process	9	DLL1;HEYL	2	7295	2	11721	0.387346
GO:0031999	negative regulation of fatty acid beta-oxidation	biological_process	12	AKT1;PLIN5	2	7295	2	11721	0.387346
GO:0015218	pyrimidine nucleotide transmembrane transporter activity	molecular_function	8	SLC25A33;SLC25A36	2	7295	2	11721	0.387346
GO:0002774	Fc receptor mediated inhibitory signaling pathway	biological_process	9	LILRB2;LYN	2	7295	2	11721	0.387346
GO:0032813	tumor necrosis factor receptor superfamily binding	molecular_function	7	FADD;TNFSF11	2	7295	2	11721	0.387346
GO:0015355	secondary active monocarboxylate transmembrane transporter activity	molecular_function	7	SLC16A3;SLC16A5	2	7295	2	11721	0.387346
GO:0016340	calcium-dependent cell-matrix adhesion	biological_process	7	DAG1;TRPM7	2	7295	2	11721	0.387346
GO:0006313	transposition, DNA-mediated	biological_process	10	SETMAR;VRTN	2	7295	2	11721	0.387346
GO:0072345	NAADP-sensitive calcium-release channel activity	molecular_function	12	TPCN1;TPCN2	2	7295	2	11721	0.387346
GO:0002520	immune system development	biological_process	4	SMAD3;TROVE2	2	7295	2	11721	0.387346
GO:2000507	positive regulation of energy homeostasis	biological_process	8	METRNL;SGIP1	2	7295	2	11721	0.387346
GO:0030586	[methionine synthase] reductase activity	molecular_function	7	MTRR	2	7295	2	11721	0.387346
GO:0001581	detection of chemical stimulus involved in sensory perception of sour taste	biological_process	11	PKD1L3;PKD2L1	2	7295	2	11721	0.387346
GO:0034988	Fc-gamma receptor I complex binding	molecular_function	7	FGR;FLNA	2	7295	2	11721	0.387346
GO:2000672	negative regulation of motor neuron apoptotic process	biological_process	12	CRLF1;ZPR1	2	7295	2	11721	0.387346
GO:0006760	folic acid-containing compound metabolic process	biological_process	7	MTHFD1L	2	7295	2	11721	0.387346
GO:0004566	beta-glucuronidase activity	molecular_function	7	GUSB;HPSE	2	7295	2	11721	0.387346
GO:1900271	regulation of long-term synaptic potentiation	biological_process	11	PAIP2;SHANK3	2	7295	2	11721	0.387346
GO:0000214	tRNA-intron endonuclease complex	cellular_component	11	TSEN2;TSEN34	2	7295	2	11721	0.387346
GO:0004381	fucosylgalactoside 3-alpha-galactosyltransferase activity	molecular_function	8	ABO	2	7295	2	11721	0.387346
GO:0034271	phosphatidylinositol 3-kinase complex I	cellular_component	13	BECN1;PIK3R4	2	7295	2	11721	0.387346
GO:0003050	regulation of systemic arterial blood pressure by atrial natriuretic peptide	biological_process	12	CORIN;RASL10B	2	7295	2	11721	0.387346
GO:0002761	regulation of myeloid leukocyte differentiation	biological_process	9	NDFIP1	2	7295	2	11721	0.387346
GO:0022037	metencephalon development	biological_process	11	KAT2A;OTX1	2	7295	2	11721	0.387346
GO:0044338	canonical Wnt receptor signaling pathway involved in mesenchymal stem cell differentiation	biological_process	10	FZD1;WNT3	2	7295	2	11721	0.387346
GO:0070483	detection of hypoxia	biological_process	6	ENG;TGFB3	2	7295	2	11721	0.387346
GO:0031523	Myb complex	cellular_component	11	FLNA;MYBL2	2	7295	2	11721	0.387346
GO:0043512	inhibin A complex	cellular_component	7	INHA;INHBA	2	7295	2	11721	0.387346
GO:0001831	trophectodermal cellular morphogenesis	biological_process	8	CUL3;ESRRB	2	7295	2	11721	0.387346
GO:0039530	MDA-5 signaling pathway	biological_process	7	IRF3;IRF7	2	7295	2	11721	0.387346
GO:0051154	negative regulation of striated muscle cell differentiation	biological_process	10	MSX1;YBX1	2	7295	2	11721	0.387346
GO:0071376	cellular response to corticotropin-releasing hormone stimulus	biological_process	9	CRHR1;CRHR2	2	7295	2	11721	0.387346
GO:0005338	nucleotide-sugar transmembrane transporter activity	molecular_function	8	SLC35A5;SLC35D2	2	7295	2	11721	0.387346
GO:0030120	vesicle coat	cellular_component	10	SEC31A;SEC31B	2	7295	2	11721	0.387346
GO:0060684	epithelial-mesenchymal cell signaling	biological_process	7	SMO;WNT6	2	7295	2	11721	0.387346
GO:0070851	growth factor receptor binding	molecular_function	6	FYN;SLC9A3R1	2	7295	2	11721	0.387346
GO:0071568	UFM1 conjugating enzyme activity	molecular_function	6	UFC1;UFL1	2	7295	2	11721	0.387346
GO:0034435	cholesterol esterification	biological_process	9	LCAT;SOAT2	2	7295	2	11721	0.387346
GO:0021912	regulation of transcription from RNA polymerase II promoter involved in spinal cord motor neuron fate specification	biological_process	14	NKX6-1;PAX6	2	7295	2	11721	0.387346
GO:0032594	protein transport within lipid bilayer	biological_process	6	ITGB1	2	7295	2	11721	0.387346
GO:0008175	tRNA methyltransferase activity	molecular_function	8	FTSJ1;TRDMT1	2	7295	2	11721	0.387346
GO:0022028	tangential migration from the subventricular zone to the olfactory bulb	biological_process	10	OGDH;SRF	2	7295	2	11721	0.387346
GO:2001204	regulation of osteoclast development	biological_process	11	SIGLEC15;TYROBP	2	7295	2	11721	0.387346
GO:0052795	exo-alpha-(2->6)-sialidase activity	molecular_function	9	NEU1;NEU3	2	7295	2	11721	0.387346
GO:0004886	9-cis retinoic acid receptor activity	molecular_function	8	RXRA;RXRB	2	7295	2	11721	0.387346
GO:2000110	negative regulation of macrophage apoptotic process	biological_process	12	IRF7;VIMP	2	7295	2	11721	0.387346
GO:0005927	muscle tendon junction	cellular_component	6	CIB2;ITGA7	2	7295	2	11721	0.387346
GO:0006677	glycosylceramide metabolic process	biological_process	8	ST6GALNAC3;ST6GALNAC6	2	7295	2	11721	0.387346
GO:0019959	interleukin-8 binding	molecular_function	8	A2M;CXCR1	2	7295	2	11721	0.387346
GO:0050922	negative regulation of chemotaxis	biological_process	5	ELANE;PTPN2	2	7295	2	11721	0.387346
GO:0003934	GTP cyclohydrolase I activity	molecular_function	9	GCH1;NIF3L1	2	7295	2	11721	0.387346
GO:0070995	NADPH oxidation	biological_process	13	FMO1;PRDX5	2	7295	2	11721	0.387346
GO:0046691	intracellular canaliculus	cellular_component	7	AQP8;MIP	2	7295	2	11721	0.387346
GO:0016723	oxidoreductase activity, oxidizing metal ions, NAD or NADP as acceptor	molecular_function	6	MTRR	2	7295	2	11721	0.387346
GO:0000320	re-entry into mitotic cell cycle	biological_process	7	CCND1;GSK3B	2	7295	2	11721	0.387346
GO:0006682	galactosylceramide biosynthetic process	biological_process	10	GAL3ST1;UGT8	2	7295	2	11721	0.387346
GO:0004821	histidine-tRNA ligase activity	molecular_function	8	HARS2;HARS	2	7295	2	11721	0.387346
GO:0004108	citrate (Si)-synthase activity	molecular_function	8	CS	2	7295	2	11721	0.387346
GO:0090261	positive regulation of inclusion body assembly	biological_process	7	CDC34;PSMC5	2	7295	2	11721	0.387346
GO:0032133	chromosome passenger complex	cellular_component	12	AURKC;CDCA8	2	7295	2	11721	0.387346
GO:2001288	positive regulation of caveolin-mediated endocytosis	biological_process	9	NEDD4L	2	7295	2	11721	0.387346
GO:0043006	activation of phospholipase A2 activity by calcium-mediated signaling	biological_process	11	EGFR;NMUR2	2	7295	2	11721	0.387346
GO:0034141	positive regulation of toll-like receptor 3 signaling pathway	biological_process	11	PELI1;TIRAP	2	7295	2	11721	0.387346
GO:0003062	regulation of heart rate by chemical signal	biological_process	11	SREBF1	2	7295	2	11721	0.387346
GO:0072385	minus-end-directed organelle transport along microtubule	biological_process	9	BICD2;RAB6A	2	7295	2	11721	0.387346
GO:0045905	positive regulation of translational termination	biological_process	10	EIF5AL1;EIF5A	2	7295	2	11721	0.387346
GO:2000599	negative regulation of cyclin catabolic process	biological_process	13	ATRAID;NELL1	2	7295	2	11721	0.387346
GO:0048669	collateral sprouting in absence of injury	biological_process	8	APP;COBL	2	7295	2	11721	0.387346
GO:0018277	protein deamination	biological_process	8	LOXL1;LOXL2	2	7295	2	11721	0.387346
GO:1900748	positive regulation of vascular endothelial growth factor signaling pathway	biological_process	12	ADAMTS3;MYO1C	2	7295	2	11721	0.387346
GO:0019550	glutamate catabolic process to aspartate	biological_process	11	GOT1;GOT2	2	7295	2	11721	0.387346
GO:1900424	regulation of defense response to bacterium	biological_process	8	FOXP1	2	7295	2	11721	0.387346
GO:0072034	renal vesicle induction	biological_process	9	SOX8;WNT4	2	7295	2	11721	0.387346
GO:0044309	neuron spine	cellular_component	7	DLG4;SHANK3	2	7295	2	11721	0.387346
GO:0002086	diaphragm contraction	biological_process	11	GAA;TNNC1	2	7295	2	11721	0.387346
GO:0039534	negative regulation of MDA-5 signaling pathway	biological_process	9	C1QBP;DHX58	2	7295	2	11721	0.387346
GO:0004367	glycerol-3-phosphate dehydrogenase [NAD+] activity	molecular_function	7	GPD1L;GPD1	2	7295	2	11721	0.387346
GO:0004913	interleukin-4 receptor activity	molecular_function	7	IL2RG;IL4R	2	7295	2	11721	0.387346
GO:0043208	glycosphingolipid binding	molecular_function	6	LAMB1;LAMC1	2	7295	2	11721	0.387346
GO:0051174	regulation of phosphorus metabolic process	biological_process	6	FAM20C	2	7295	2	11721	0.387346
GO:0005999	xylulose biosynthetic process	biological_process	9	TALDO1;TKT	2	7295	2	11721	0.387346
GO:0021877	forebrain neuron fate commitment	biological_process	11	LHX6;TFAP2C	2	7295	2	11721	0.387346
GO:2000587	negative regulation of platelet-derived growth factor receptor-beta signaling pathway	biological_process	13	LRP1;PTPN2	2	7295	2	11721	0.387346
GO:0046831	regulation of RNA export from nucleus	biological_process	9	KHDRBS1;NUDT4	2	7295	2	11721	0.387346
GO:0036042	long-chain fatty acyl-CoA binding	molecular_function	7	DBI;SCP2	2	7295	2	11721	0.387346
GO:0043625	delta DNA polymerase complex	cellular_component	8	POLD1;POLD3	2	7295	2	11721	0.387346
GO:0010603	regulation of cytoplasmic mRNA processing body assembly	biological_process	7	ATXN2L	2	7295	2	11721	0.387346
GO:0072660	maintenance of protein location in plasma membrane	biological_process	8	ANK3	2	7295	2	11721	0.387346
GO:0070723	response to cholesterol	biological_process	8	CCR5;PMVK	2	7295	2	11721	0.387346
GO:2001016	positive regulation of skeletal muscle cell differentiation	biological_process	9	ARNTL;GPC1	2	7295	2	11721	0.387346
GO:0051315	attachment of spindle microtubules to kinetochore involved in mitotic sister chromatid segregation	biological_process	9	CHAMP1;SEH1L	2	7295	2	11721	0.387346
GO:0048295	positive regulation of isotype switching to IgE isotypes	biological_process	11	CLCF1;STAT6	2	7295	2	11721	0.387346
GO:0021532	neural tube patterning	biological_process	8	TMEM107;TRAF3IP1	2	7295	2	11721	0.387346
GO:0034381	plasma lipoprotein particle clearance	biological_process	5	CD36;MSR1	2	7295	2	11721	0.387346
GO:0045409	negative regulation of interleukin-6 biosynthetic process	biological_process	9	GHRL;GHSR	2	7295	2	11721	0.387346
GO:0045541	negative regulation of cholesterol biosynthetic process	biological_process	11	SCAP;SOD1	2	7295	2	11721	0.387346
GO:0019318	hexose metabolic process	biological_process	8	HK1;HKDC1	2	7295	2	11721	0.387346
GO:0015911	plasma membrane long-chain fatty acid transport	biological_process	9	CD36;SLC27A5	2	7295	2	11721	0.387346
GO:0030395	lactose binding	molecular_function	7	LGALS12;LGALS1	2	7295	2	11721	0.387346
GO:0008417	fucosyltransferase activity	molecular_function	7	FUT6;FUT7	2	7295	2	11721	0.387346
GO:0001696	gastric acid secretion	biological_process	7	GHRL;SLC9A4	2	7295	2	11721	0.387346
GO:0005222	intracellular cAMP activated cation channel activity	molecular_function	12	CNGB1;HCN2	2	7295	2	11721	0.387346
GO:0090038	negative regulation of protein kinase C signaling cascade	biological_process	10	GPD1L;MYADM	2	7295	2	11721	0.387346
GO:0051771	negative regulation of nitric-oxide synthase biosynthetic process	biological_process	9	GSTP1;VIMP	2	7295	2	11721	0.387346
GO:0035625	epidermal growth factor-activated receptor transactivation by G-protein coupled receptor signaling pathway	biological_process	13	ADAM17;ADRA2C	2	7295	2	11721	0.387346
GO:0019218	regulation of steroid metabolic process	biological_process	7	RORA;STAT5B	2	7295	2	11721	0.387346
GO:0048667	cell morphogenesis involved in neuron differentiation	biological_process	11	RB1;SPR	2	7295	2	11721	0.387346
GO:0016684	oxidoreductase activity, acting on peroxide as acceptor	molecular_function	5	CAT;PARK7	2	7295	2	11721	0.387346
GO:0033040	sour taste receptor activity	molecular_function	8	PKD1L3;PKD2L1	2	7295	2	11721	0.387346
GO:0032311	angiogenin-PRI complex	cellular_component	5	ANG;RNH1	2	7295	2	11721	0.387346
GO:0004034	aldose 1-epimerase activity	molecular_function	7	GALM	2	7295	2	11721	0.387346
GO:0031304	intrinsic to mitochondrial inner membrane	cellular_component	14	DHODH;PPOX	2	7295	2	11721	0.387346
GO:0016780	phosphotransferase activity, for other substituted phosphate groups	molecular_function	6	CRLS1;PIGG	2	7295	2	11721	0.387346
GO:0090312	positive regulation of protein deacetylation	biological_process	11	BRMS1;DYRK1A	2	7295	2	11721	0.387346
GO:0071731	response to nitric oxide	biological_process	7	CCL19;EGLN1	2	7295	2	11721	0.387346
GO:0016314	phosphatidylinositol-3,4,5-trisphosphate 3-phosphatase activity	molecular_function	10	PTEN;TPTE2	2	7295	2	11721	0.387346
GO:0046168	glycerol-3-phosphate catabolic process	biological_process	7	GPD1L;GPD1	2	7295	2	11721	0.387346
GO:0097274	urea homeostasis	biological_process	7	SLC25A23	2	7295	2	11721	0.387346
GO:0006403	RNA localization	biological_process	5	PRPF6;YY1	2	7295	2	11721	0.387346
GO:0003195	tricuspid valve formation	biological_process	13	HEY2;ZFPM1	2	7295	2	11721	0.387346
GO:0006642	triglyceride mobilization	biological_process	9	LPIN1;SLC27A5	2	7295	2	11721	0.387346
GO:0030822	positive regulation of cAMP catabolic process	biological_process	14	GNB2L1;RAPGEF3	2	7295	2	11721	0.387346
GO:0008541	proteasome regulatory particle, lid subcomplex	cellular_component	10	PSMD14;PSMD3	2	7295	2	11721	0.387346
GO:0034437	glycoprotein transporter activity	molecular_function	6	ABCG1;VLDLR	2	7295	2	11721	0.387346
GO:2001271	negative regulation of cysteine-type endopeptidase activity involved in execution phase of apoptosis	biological_process	14	RFFL;RNF34	2	7295	2	11721	0.387346
GO:0043120	tumor necrosis factor binding	molecular_function	6	A2M;TNFRSF1A	2	7295	2	11721	0.387346
GO:0001602	pancreatic polypeptide receptor activity	molecular_function	9	NPY4R;NPY5R	2	7295	2	11721	0.387346
GO:0060489	planar dichotomous subdivision of terminal units involved in lung branching morphogenesis	biological_process	10	CELSR1;VANGL2	2	7295	2	11721	0.387346
GO:2000051	negative regulation of non-canonical Wnt receptor signaling pathway	biological_process	11	IFT80;ZNRF3	2	7295	2	11721	0.387346
GO:0007072	positive regulation of transcription on exit from mitosis	biological_process	14	SIRT7	2	7295	2	11721	0.387346
GO:0010641	positive regulation of platelet-derived growth factor receptor signaling pathway	biological_process	12	F7;SRC	2	7295	2	11721	0.387346
GO:0004591	oxoglutarate dehydrogenase (succinyl-transferring) activity	molecular_function	7	DHTKD1;OGDH	2	7295	2	11721	0.387346
GO:0071332	cellular response to fructose stimulus	biological_process	10	SLC26A6;SLC2A5	2	7295	2	11721	0.387346
GO:0008160	protein tyrosine phosphatase activator activity	molecular_function	7	IGFBP3;PPP2R4	2	7295	2	11721	0.387346
GO:0008481	sphinganine kinase activity	molecular_function	8	SPHK1;SPHK2	2	7295	2	11721	0.387346
GO:0004087	carbamoyl-phosphate synthase (ammonia) activity	molecular_function	6	CAD;CPS1	2	7295	2	11721	0.387346
GO:0032203	telomere formation via telomerase	biological_process	8	POT1;TERT	2	7295	2	11721	0.387346
GO:0071813	lipoprotein particle binding	molecular_function	6	GPIHBP1;MAPT	2	7295	2	11721	0.387346
GO:0072050	S-shaped body morphogenesis	biological_process	12	HES5;LHX1	2	7295	2	11721	0.387346
GO:0045986	negative regulation of smooth muscle contraction	biological_process	10	NCF1	2	7295	2	11721	0.387346
GO:0010484	H3 histone acetyltransferase activity	molecular_function	11	ELP3;KAT2A	2	7295	2	11721	0.387346
GO:0033108	mitochondrial respiratory chain complex assembly	biological_process	6	AARS2;TFAM	2	7295	2	11721	0.387346
GO:0030620	U2 snRNA binding	molecular_function	8	ISG20;TROVE2	2	7295	2	11721	0.387346
GO:0043374	CD8-positive, alpha-beta T cell differentiation	biological_process	11	SATB1;TNFSF8	2	7295	2	11721	0.387346
GO:0070236	negative regulation of activation-induced cell death of T cells	biological_process	9	FADD;TSC22D3	2	7295	2	11721	0.387346
GO:0034447	very-low-density lipoprotein particle clearance	biological_process	6	APOE;VLDLR	2	7295	2	11721	0.387346
GO:0000805	X chromosome	cellular_component	11	CDK2;SIN3B	2	7295	2	11721	0.387346
GO:0001773	myeloid dendritic cell activation	biological_process	6	HMGB1;PYCARD	2	7295	2	11721	0.387346
GO:0042063	gliogenesis	biological_process	8	ANXA1;CDK6	2	7295	2	11721	0.387346
GO:0004314	[acyl-carrier-protein] S-malonyltransferase activity	molecular_function	8	FASN;MCAT	2	7295	2	11721	0.387346
GO:0033596	TSC1-TSC2 complex	cellular_component	11	TSC1;TSC2	2	7295	2	11721	0.387346
GO:0019530	taurine metabolic process	biological_process	6	PHGDH;STAT5B	2	7295	2	11721	0.387346
GO:0042506	tyrosine phosphorylation of Stat5 protein	biological_process	11	OSM;PTK6	2	7295	2	11721	0.387346
GO:2000049	positive regulation of cell-cell adhesion mediated by cadherin	biological_process	7	DENND6A;SERPINF2	2	7295	2	11721	0.387346
GO:0004852	uroporphyrinogen-III synthase activity	molecular_function	7	UROS	2	7295	2	11721	0.387346
GO:0007598	blood coagulation, extrinsic pathway	biological_process	7	F7;TFPI	2	7295	2	11721	0.387346
GO:0015837	amine transport	biological_process	5	RHCG;SLC22A16	2	7295	2	11721	0.387346
GO:0002017	regulation of blood volume by renal aldosterone	biological_process	12	CYP11B2;HSD11B2	2	7295	2	11721	0.387346
GO:0071774	response to fibroblast growth factor stimulus	biological_process	5	SCGB1A1;TNC	2	7295	2	11721	0.387346
GO:0048597	post-embryonic camera-type eye morphogenesis	biological_process	10	BAK1;HMGN1	2	7295	2	11721	0.387346
GO:0042662	negative regulation of mesodermal cell fate specification	biological_process	9	SFRP2;SOX17	2	7295	2	11721	0.387346
GO:0031595	nuclear proteasome complex	cellular_component	8	PSMC5;UBQLN4	2	7295	2	11721	0.387346
GO:0002178	palmitoyltransferase complex	cellular_component	5	GOLGA7;ZDHHC9	2	7295	2	11721	0.387346
GO:0034198	cellular response to amino acid starvation	biological_process	9	DAP;UCP2	2	7295	2	11721	0.387346
GO:0003342	proepicardium development	biological_process	9	NKX2-5;ZFP36L1	2	7295	2	11721	0.387346
GO:0021796	cerebral cortex regionalization	biological_process	8	EMX1;PAX6	2	7295	2	11721	0.387346
GO:0052548	regulation of endopeptidase activity	biological_process	9	FURIN;NRD1	2	7295	2	11721	0.387346
GO:0071600	otic vesicle morphogenesis	biological_process	11	EYA1;TBX1	2	7295	2	11721	0.387346
GO:0035870	dITP diphosphatase activity	molecular_function	9	ITPA;NUDT16	2	7295	2	11721	0.387346
GO:0050682	AF-2 domain binding	molecular_function	6	ESRRG;NR0B1	2	7295	2	11721	0.387346
GO:0015217	ADP transmembrane transporter activity	molecular_function	9	SLC25A17;SLC25A42	2	7295	2	11721	0.387346
GO:0004605	phosphatidate cytidylyltransferase activity	molecular_function	8	CDS2;TAMM41	2	7295	2	11721	0.387346
GO:1900045	negative regulation of protein K63-linked ubiquitination	biological_process	14	PARP10	2	7295	2	11721	0.387346
GO:1900452	regulation of long term synaptic depression	biological_process	11	SHANK3;SORCS3	2	7295	2	11721	0.387346
GO:2000824	negative regulation of androgen receptor activity	biological_process	13	FOXH1;HEYL	2	7295	2	11721	0.387346
GO:0045175	basal protein localization	biological_process	7	ERBB2IP;NCKAP1	2	7295	2	11721	0.387346
GO:0005865	striated muscle thin filament	cellular_component	12	FHOD3;LMOD2	2	7295	2	11721	0.387346
GO:0044557	relaxation of smooth muscle	biological_process	8	SLC8A1	2	7295	2	11721	0.387346
GO:0050706	regulation of interleukin-1 beta secretion	biological_process	10	FOXP1	2	7295	2	11721	0.387346
GO:0008078	mesodermal cell migration	biological_process	9	MESP2;NCKAP1	2	7295	2	11721	0.387346
GO:0006427	histidyl-tRNA aminoacylation	biological_process	13	HARS2;HARS	2	7295	2	11721	0.387346
GO:0097028	dendritic cell differentiation	biological_process	8	AXL;BATF3	2	7295	2	11721	0.387346
GO:0004967	glucagon receptor activity	molecular_function	7	GCGR;GLP2R	2	7295	2	11721	0.387346
GO:1900220	semaphorin-plexin signaling pathway involved in bone trabecula morphogenesis	biological_process	9	PLXNB1;SEMA4D	2	7295	2	11721	0.387346
GO:0004827	proline-tRNA ligase activity	molecular_function	8	EPRS;PARS2	2	7295	2	11721	0.387346
GO:0016531	copper chaperone activity	molecular_function	9	ATOX1;COX17	2	7295	2	11721	0.387346
GO:0007521	muscle cell fate determination	biological_process	7	MEF2C;TBX2	2	7295	2	11721	0.387346
GO:0031515	tRNA (m1A) methyltransferase complex	cellular_component	10	TRMT61A	2	7295	2	11721	0.387346
GO:0005945	6-phosphofructokinase complex	cellular_component	11	PFKL;PFKM	2	7295	2	11721	0.387346
GO:0060688	regulation of morphogenesis of a branching structure	biological_process	6	GDNF;PGF	2	7295	2	11721	0.387346
GO:0035280	miRNA loading onto RISC involved in gene silencing by miRNA	biological_process	12	ADAR;TARBP2	2	7295	2	11721	0.387346
GO:0061187	regulation of chromatin silencing at rDNA	biological_process	13	H2AFY	2	7295	2	11721	0.387346
GO:0004062	aryl sulfotransferase activity	molecular_function	7	SULT1A2;SULT1A4	2	7295	2	11721	0.387346
GO:0072284	metanephric S-shaped body morphogenesis	biological_process	13	LHX1;PAX8	2	7295	2	11721	0.387346
GO:0060490	lateral sprouting involved in lung morphogenesis	biological_process	9	CELSR1;VANGL2	2	7295	2	11721	0.387346
GO:0010847	regulation of chromatin assembly	biological_process	12	PARP10	2	7295	2	11721	0.387346
GO:0021501	prechordal plate formation	biological_process	8	SSBP3	2	7295	2	11721	0.387346
GO:0048320	axial mesoderm formation	biological_process	11	AXIN1;EPHA2	2	7295	2	11721	0.387346
GO:0070915	lysophosphatidic acid receptor activity	molecular_function	8	LPAR1;LPAR2	2	7295	2	11721	0.387346
GO:0000917	barrier septum assembly	biological_process	8	BIN3;GTPBP8	2	7295	2	11721	0.387346
GO:0010736	serum response element binding	molecular_function	9	NKX2-5;SRF	2	7295	2	11721	0.387346
GO:0019144	ADP-sugar diphosphatase activity	molecular_function	8	NUDT5;NUDT9	2	7295	2	11721	0.387346
GO:0070325	lipoprotein particle receptor binding	molecular_function	6	APOA5;LRP1	2	7295	2	11721	0.387346
GO:0070424	regulation of nucleotide-binding oligomerization domain containing signaling pathway	biological_process	10	BIRC2;XIAP	2	7295	2	11721	0.387346
GO:0035616	histone H2B conserved C-terminal lysine deubiquitination	biological_process	10	USP15;USP49	2	7295	2	11721	0.387346
GO:0021942	radial glia guided migration of Purkinje cell	biological_process	10	DAB1;RBFOX2	2	7295	2	11721	0.387346
GO:0060187	cell pole	cellular_component	5	ASTN2;VANGL2	2	7295	2	11721	0.387346
GO:0097035	regulation of membrane lipid distribution	biological_process	5	PRELID1	2	7295	2	11721	0.387346
GO:0010742	macrophage derived foam cell differentiation	biological_process	8	SOAT2;TGFB1	2	7295	2	11721	0.387346
GO:0005674	transcription factor TFIIF complex	cellular_component	10	GTF2F1;GTF2F2	2	7295	2	11721	0.387346
GO:0033144	negative regulation of intracellular steroid hormone receptor signaling pathway	biological_process	10	CALR;NR0B1	2	7295	2	11721	0.387346
GO:0046709	IDP catabolic process	biological_process	12	NUDT16;NUDT9	2	7295	2	11721	0.387346
GO:0060560	developmental growth involved in morphogenesis	biological_process	5	TBX2;WNT7B	2	7295	2	11721	0.387346
GO:0006864	pyrimidine nucleotide transport	biological_process	7	SLC25A33;SLC25A36	2	7295	2	11721	0.387346
GO:0046724	oxalic acid secretion	biological_process	11	AGXT;SLC26A6	2	7295	2	11721	0.387346
GO:0072282	metanephric nephron tubule morphogenesis	biological_process	10	HES5;LGR4	2	7295	2	11721	0.387346
GO:0070404	NADH binding	molecular_function	7	CRYZ;QDPR	2	7295	2	11721	0.387346
GO:0004450	isocitrate dehydrogenase (NADP+) activity	molecular_function	8	IDH1;IDH2	2	7295	2	11721	0.387346
GO:0003266	regulation of secondary heart field cardioblast proliferation	biological_process	8	CTNNB1;HAND2	2	7295	2	11721	0.387346
GO:2000074	regulation of type B pancreatic cell development	biological_process	13	ARNTL;CLOCK	2	7295	2	11721	0.387346
GO:0002138	retinoic acid biosynthetic process	biological_process	9	ALDH1A3	2	7295	2	11721	0.387346
GO:0072221	metanephric distal convoluted tubule development	biological_process	11	PAX8;UMOD	2	7295	2	11721	0.387346
GO:0072107	positive regulation of ureteric bud formation	biological_process	8	GDNF;SIX1	2	7295	2	11721	0.387346
GO:0009187	cyclic nucleotide metabolic process	biological_process	10	NUDT4;PDE8A	2	7295	2	11721	0.387346
GO:0072237	metanephric proximal tubule development	biological_process	10	PKD1	2	7295	2	11721	0.387346
GO:0045629	negative regulation of T-helper 2 cell differentiation	biological_process	15	BCL6;SOCS5	2	7295	2	11721	0.387346
GO:0032090	Pyrin domain binding	molecular_function	6	NLRP2;PYCARD	2	7295	2	11721	0.387346
GO:0003968	RNA-directed RNA polymerase activity	molecular_function	8	POLR2A;TERT	2	7295	2	11721	0.387346
GO:0001729	ceramide kinase activity	molecular_function	8	AGK;CERK	2	7295	2	11721	0.387346
GO:0015375	glycine:sodium symporter activity	molecular_function	8	SLC6A5;SLC6A9	2	7295	2	11721	0.387346
GO:0097227	sperm annulus	cellular_component	9	entg|SEPT12;entg|SEPT4	2	7295	2	11721	0.387346
GO:0004353	glutamate dehydrogenase [NAD(P)+] activity	molecular_function	7	GLUD1;GLUD2	2	7295	2	11721	0.387346
GO:0015228	coenzyme A transmembrane transporter activity	molecular_function	9	SLC25A17;SLC25A42	2	7295	2	11721	0.387346
GO:0000814	ESCRT II complex	cellular_component	12	SNF8;VPS25	2	7295	2	11721	0.387346
GO:0060736	prostate gland growth	biological_process	7	CYP19A1;PSAP	2	7295	2	11721	0.387346
GO:0004380	glycoprotein-fucosylgalactoside alpha-N-acetylgalactosaminyltransferase activity	molecular_function	8	ABO	2	7295	2	11721	0.387346
GO:0090207	regulation of triglyceride metabolic process	biological_process	9	LMF1;SERPINA12	2	7295	2	11721	0.387346
GO:0010644	cell communication by electrical coupling	biological_process	6	DBN1;GJA1	2	7295	2	11721	0.387346
GO:0031998	regulation of fatty acid beta-oxidation	biological_process	11	MTOR;TYSND1	2	7295	2	11721	0.387346
GO:0042281	dolichyl pyrophosphate Man9GlcNAc2 alpha-1,3-glucosyltransferase activity	molecular_function	8	ALG6;ALG8	2	7295	2	11721	0.387346
GO:2000314	negative regulation of fibroblast growth factor receptor signaling pathway involved in neural plate anterior/posterior pattern formation	biological_process	13	FUZ;OFD1	2	7295	2	11721	0.387346
GO:0061031	endodermal digestive tract morphogenesis	biological_process	9	ID2;SOX17	2	7295	2	11721	0.387346
GO:0006532	aspartate biosynthetic process	biological_process	10	GOT1;GOT2	2	7295	2	11721	0.387346
GO:0030158	protein xylosyltransferase activity	molecular_function	8	POGLUT1;XYLT2	2	7295	2	11721	0.387346
GO:0007070	negative regulation of transcription from RNA polymerase II promoter during mitosis	biological_process	13	RB1;SMARCA4	2	7295	2	11721	0.387346
GO:0000492	box C/D snoRNP assembly	biological_process	10	PIH1D1;ZNHIT6	2	7295	2	11721	0.387346
GO:0071931	positive regulation of transcription involved in G1/S phase of mitotic cell cycle	biological_process	14	ID2;ZPR1	2	7295	2	11721	0.387346
GO:0031735	CCR10 chemokine receptor binding	molecular_function	9	CCL19;CCL25	2	7295	2	11721	0.387346
GO:0048199	vesicle targeting, to, from or within Golgi	biological_process	6	TMED10	2	7295	2	11721	0.387346
GO:0042998	positive regulation of Golgi to plasma membrane protein transport	biological_process	5	ACSL3;CNST	2	7295	2	11721	0.387346
GO:0044335	canonical Wnt receptor signaling pathway involved in neural crest cell differentiation	biological_process	10	LRP6;WNT8A	2	7295	2	11721	0.387346
GO:0021831	embryonic olfactory bulb interneuron precursor migration	biological_process	12	ARX;RAC1	2	7295	2	11721	0.387346
GO:0035349	coenzyme A transmembrane transport	biological_process	7	SLC25A17;SLC25A42	2	7295	2	11721	0.387346
GO:0031251	PAN complex	cellular_component	9	PAN2;PAN3	2	7295	2	11721	0.387346
GO:0043532	angiostatin binding	molecular_function	5	AMOT;ATPIF1	2	7295	2	11721	0.387346
GO:0001223	transcription coactivator binding	molecular_function	7	RORA;TERT	2	7295	2	11721	0.387346
GO:0003726	double-stranded RNA adenosine deaminase activity	molecular_function	8	ADARB1;ADAR	2	7295	2	11721	0.387346
GO:0070925	organelle assembly	biological_process	5	STX7	2	7295	2	11721	0.387346
GO:2000288	positive regulation of myoblast proliferation	biological_process	6	PAX7;SOX15	2	7295	2	11721	0.387346
GO:0045686	negative regulation of glial cell differentiation	biological_process	9	LIN28A;NKX6-1	2	7295	2	11721	0.387346
GO:0000189	MAPK import into nucleus	biological_process	10	MAPK1;TPR	2	7295	2	11721	0.387346
GO:0051573	negative regulation of histone H3-K9 methylation	biological_process	11	DNMT1;KDM1A	2	7295	2	11721	0.387346
GO:0004560	alpha-L-fucosidase activity	molecular_function	8	FUCA1;FUCA2	2	7295	2	11721	0.387346
GO:0003166	bundle of His development	biological_process	11	ID2;NKX2-5	2	7295	2	11721	0.387346
GO:0008241	peptidyl-dipeptidase activity	molecular_function	8	ACE;TMEM27	2	7295	2	11721	0.387346
GO:0030981	cortical microtubule cytoskeleton	cellular_component	12	CLASP1;MAPRE1	2	7295	2	11721	0.387346
GO:0090285	negative regulation of protein glycosylation in Golgi	biological_process	11	ACER2;TMEM59	2	7295	2	11721	0.387346
GO:0001757	somite specification	biological_process	10	COBL;DLL1	2	7295	2	11721	0.387346
GO:0090022	regulation of neutrophil chemotaxis	biological_process	8	JAM3;MPP1	2	7295	2	11721	0.387346
GO:0010826	negative regulation of centrosome duplication	biological_process	12	NPM1;NUBP1	2	7295	2	11721	0.387346
GO:0070309	lens fiber cell morphogenesis	biological_process	10	EPHA2;TBC1D20	2	7295	2	11721	0.387346
GO:0002118	aggressive behavior	biological_process	5	PENK;SNCG	2	7295	2	11721	0.387346
GO:0045410	positive regulation of interleukin-6 biosynthetic process	biological_process	9	EREG;TIRAP	2	7295	2	11721	0.387346
GO:0000379	tRNA-type intron splice site recognition and cleavage	biological_process	10	TSEN2;TSEN34	2	7295	2	11721	0.387346
GO:0032787	monocarboxylic acid metabolic process	biological_process	8	CYP1A2;GLYAT	2	7295	2	11721	0.387346
GO:0016230	sphingomyelin phosphodiesterase activator activity	molecular_function	7	NSMAF;STX4	2	7295	2	11721	0.387346
GO:0003338	metanephros morphogenesis	biological_process	11	FRAS1;WNT7B	2	7295	2	11721	0.387346
GO:0016429	tRNA (adenine-N1-)-methyltransferase activity	molecular_function	10	TRMT61A	2	7295	2	11721	0.387346
GO:0045079	negative regulation of chemokine biosynthetic process	biological_process	9	ELANE;SIGIRR	2	7295	2	11721	0.387346
GO:0045159	myosin II binding	molecular_function	7	GCSAM;TRIOBP	2	7295	2	11721	0.387346
GO:0009279	cell outer membrane	cellular_component	7	DAG1;SLC11A1	2	7295	2	11721	0.387346
GO:0031134	sister chromatid biorientation	biological_process	10	CHAMP1;RB1	2	7295	2	11721	0.387346
GO:0015056	corticotrophin-releasing factor receptor activity	molecular_function	7	CRHR1;CRHR2	2	7295	2	11721	0.387346
GO:0051594	detection of glucose	biological_process	10	GCK;NKX6-1	2	7295	2	11721	0.387346
GO:0015746	citrate transport	biological_process	10	SFXN5;SLC25A1	2	7295	2	11721	0.387346
GO:0060242	contact inhibition	biological_process	5	TSPO;YAP1	2	7295	2	11721	0.387346
GO:0016534	cyclin-dependent protein kinase 5 activator activity	molecular_function	8	CDK5R1;CDK5R2	2	7295	2	11721	0.387346
GO:0072563	endothelial microparticle	cellular_component	7	ANXA5;ENG	2	7295	2	11721	0.387346
GO:0004088	carbamoyl-phosphate synthase (glutamine-hydrolyzing) activity	molecular_function	7	CAD;CPS1	2	7295	2	11721	0.387346
GO:0060438	trachea development	biological_process	8	FOXF1;HYDIN	2	7295	2	11721	0.387346
GO:0016783	sulfurtransferase activity	molecular_function	6	MOCS3;URM1	2	7295	2	11721	0.387346
GO:0060544	regulation of necroptosis	biological_process	9	BIRC2;CFLAR	2	7295	2	11721	0.387346
GO:0044339	canonical Wnt receptor signaling pathway involved in osteoblast differentiation	biological_process	10	FZD1;WNT3	2	7295	2	11721	0.387346
GO:0035425	autocrine signaling	biological_process	7	FZD1;HILPDA	2	7295	2	11721	0.387346
GO:0061010	gall bladder development	biological_process	8	NIPBL;SOX17	2	7295	2	11721	0.387346
GO:0006433	prolyl-tRNA aminoacylation	biological_process	13	EPRS;PARS2	2	7295	2	11721	0.387346
GO:0034136	negative regulation of toll-like receptor 2 signaling pathway	biological_process	11	IRG1;LYN	2	7295	2	11721	0.387346
GO:0005502	11-cis retinal binding	molecular_function	8	OPN4;RLBP1	2	7295	2	11721	0.387346
GO:0072289	metanephric nephron tubule formation	biological_process	11	PAX8;SOX8	2	7295	2	11721	0.387346
GO:0016608	growth hormone-releasing hormone activity	molecular_function	7	GHRH;GHRL	2	7295	2	11721	0.387346
GO:0019249	lactate biosynthetic process	biological_process	9	PARK7;PER2	2	7295	2	11721	0.387346
GO:0051252	regulation of RNA metabolic process	biological_process	9	NOVA2;RASA1	2	7295	2	11721	0.387346
GO:0004157	dihydropyrimidinase activity	molecular_function	7	DPYSL2;DPYS	2	7295	2	11721	0.387346
GO:0033861	negative regulation of NAD(P)H oxidase activity	biological_process	7	DRD5;INS	2	7295	2	11721	0.387346
GO:0070459	prolactin secretion	biological_process	10	ANXA1;TACR2	2	7295	2	11721	0.387346
GO:0051799	negative regulation of hair follicle development	biological_process	12	NGFR;SMO	2	7295	2	11721	0.387346
GO:0002291	T cell activation via T cell receptor contact with antigen bound to MHC molecule on antigen presenting cell	biological_process	9	ICAM1;ITGAL	2	7295	2	11721	0.387346
GO:0035261	external genitalia morphogenesis	biological_process	8	LRP6;NIPBL	2	7295	2	11721	0.387346
GO:0071629	cytoplasm-associated proteasomal ubiquitin-dependent protein catabolic process	biological_process	11	RNF126	2	7295	2	11721	0.387346
GO:0051304	chromosome separation	biological_process	7	RECQL5;SMARCAD1	2	7295	2	11721	0.387346
GO:0070336	flap-structured DNA binding	molecular_function	8	FAN1	2	7295	2	11721	0.387346
GO:0045408	regulation of interleukin-6 biosynthetic process	biological_process	8	CEBPB;IL17F	2	7295	2	11721	0.387346
GO:0005584	collagen type I	cellular_component	7	COL1A1;COL1A2	2	7295	2	11721	0.387346
GO:0006354	transcription elongation, DNA-dependent	biological_process	9	SUPT5H;TCEA2	2	7295	2	11721	0.387346
GO:0003976	UDP-N-acetylglucosamine-lysosomal-enzyme N-acetylglucosaminephosphotransferase activity	molecular_function	7	GNPTAB;GNPTG	2	7295	2	11721	0.387346
GO:0007228	positive regulation of hh target transcription factor activity	biological_process	14	SHH;SMO	2	7295	2	11721	0.387346
GO:0045646	regulation of erythrocyte differentiation	biological_process	7	CDK6;SPI1	2	7295	2	11721	0.387346
GO:0035089	establishment of apical/basal cell polarity	biological_process	8	PRKCI;SCRIB	2	7295	2	11721	0.387346
GO:0052796	exo-alpha-(2->8)-sialidase activity	molecular_function	9	NEU1;NEU3	2	7295	2	11721	0.387346
GO:0010650	positive regulation of cell communication by electrical coupling	biological_process	8	ANK3	2	7295	2	11721	0.387346
GO:0043262	adenosine-diphosphatase activity	molecular_function	9	NUDT9;SLC25A42	2	7295	2	11721	0.387346
GO:2001070	starch binding	molecular_function	6	GPCPD1;STBD1	2	7295	2	11721	0.387346
GO:0060535	trachea cartilage morphogenesis	biological_process	10	HOXA5;WNT7B	2	7295	2	11721	0.387346
GO:0000778	condensed nuclear chromosome kinetochore	cellular_component	14	BUB1B;REC8	2	7295	2	11721	0.387346
GO:0010463	mesenchymal cell proliferation	biological_process	6	HAND2;MSX1	2	7295	2	11721	0.387346
GO:0016814	hydrolase activity, acting on carbon-nitrogen (but not peptide) bonds, in cyclic amidines	molecular_function	6	APOBEC3C;APOBEC3D	2	7295	2	11721	0.387346
GO:0001632	leukotriene B4 receptor activity	molecular_function	9	LTB4R2;LTB4R	2	7295	2	11721	0.387346
GO:0043652	engulfment of apoptotic cell	biological_process	7	RAC1;XKR8	2	7295	2	11721	0.387346
GO:0060638	mesenchymal-epithelial cell signaling	biological_process	7	HOXA5;WNT2B	2	7295	2	11721	0.387346
GO:0046500	S-adenosylmethionine metabolic process	biological_process	11	BHMT;GNMT	2	7295	2	11721	0.387346
GO:0035101	FACT complex	cellular_component	14	TONSL	2	7295	2	11721	0.387346
GO:0032466	negative regulation of cytokinesis	biological_process	9	VPS4A;ZFYVE19	2	7295	2	11721	0.387346
GO:0031701	angiotensin receptor binding	molecular_function	7	ARRB1;ARRB2	2	7295	2	11721	0.387346
GO:0060977	coronary vasculature morphogenesis	biological_process	10	HEY2;SETD2	2	7295	2	11721	0.387346
GO:0046005	positive regulation of circadian sleep/wake cycle, REM sleep	biological_process	9	GHRH;UTS2R	2	7295	2	11721	0.387346
GO:0030345	structural constituent of tooth enamel	molecular_function	6	AMBN;TUFT1	2	7295	2	11721	0.387346
GO:0001888	glucuronyl-galactosyl-proteoglycan 4-alpha-N-acetylglucosaminyltransferase activity	molecular_function	8	EXTL2;EXTL3	2	7295	2	11721	0.387346
GO:0070022	transforming growth factor beta receptor homodimeric complex	cellular_component	8	DAB2;ENG	2	7295	2	11721	0.387346
GO:2001140	positive regulation of phospholipid transport	biological_process	10	PRELID1	2	7295	2	11721	0.387346
GO:0010711	negative regulation of collagen catabolic process	biological_process	8	CST3	2	7295	2	11721	0.387346
GO:0035998	7,8-dihydroneopterin 3'-triphosphate biosynthetic process	biological_process	8	GCH1;NIF3L1	2	7295	2	11721	0.387346
GO:0002151	G-quadruplex RNA binding	molecular_function	7	DHX36;FXR1	2	7295	2	11721	0.387346
GO:0097177	mitochondrial ribosome binding	molecular_function	6	C1QBP;OXA1L	2	7295	2	11721	0.387346
GO:0004756	selenide, water dikinase activity	molecular_function	7	SEPHS1;SEPHS2	2	7295	2	11721	0.387346
GO:2001182	regulation of interleukin-12 secretion	biological_process	9	FOXP1	2	7295	2	11721	0.387346
GO:0034382	chylomicron remnant clearance	biological_process	7	APOE;LMF1	2	7295	2	11721	0.387346
GO:0021722	superior olivary nucleus maturation	biological_process	13	CDK5R1;CDK5R2	2	7295	2	11721	0.387346
GO:0015810	aspartate transport	biological_process	11	SLC25A12;SLC38A7	2	7295	2	11721	0.387346
GO:0000179	rRNA (adenine-N6,N6-)-dimethyltransferase activity	molecular_function	8	DIMT1;RRNAD1	2	7295	2	11721	0.387346
GO:0045794	negative regulation of cell volume	biological_process	7	KCNMA1;SHANK3	2	7295	2	11721	0.387346
GO:0019551	glutamate catabolic process to 2-oxoglutarate	biological_process	11	GOT1;GOT2	2	7295	2	11721	0.387346
GO:0034272	phosphatidylinositol 3-kinase complex II	cellular_component	13	BECN1;PIK3R4	2	7295	2	11721	0.387346
GO:0021903	rostrocaudal neural tube patterning	biological_process	9	ATP6AP2;SOX17	2	7295	2	11721	0.387346
GO:0042158	lipoprotein biosynthetic process	biological_process	7	APOE;LCAT	2	7295	2	11721	0.387346
GO:2000786	positive regulation of autophagic vacuole assembly	biological_process	10	KIAA1324;RALB	2	7295	2	11721	0.387346
GO:0051177	meiotic sister chromatid cohesion	biological_process	8	HORMAD1;HORMAD2	2	7295	2	11721	0.387346
GO:0060019	radial glial cell differentiation	biological_process	8	STAT3	2	7295	2	11721	0.387346
GO:0000213	tRNA-intron endonuclease activity	molecular_function	10	TSEN2;TSEN34	2	7295	2	11721	0.387346
GO:0045054	constitutive secretory pathway	biological_process	7	RAB11B;RAB3A	2	7295	2	11721	0.387346
GO:0001834	trophectodermal cell proliferation	biological_process	12	ESRRB;ZPR1	2	7295	2	11721	0.387346
GO:0048020	CCR chemokine receptor binding	molecular_function	8	CCL19;CCRL2	2	7295	2	11721	0.387346
GO:0070579	methylcytosine dioxygenase activity	molecular_function	7	TET1;TET2	2	7295	2	11721	0.387346
GO:0031345	negative regulation of cell projection organization	biological_process	7	ITGB1	2	7295	2	11721	0.387346
GO:2001069	glycogen binding	molecular_function	6	PPP1R3F;PPP1R3G	2	7295	2	11721	0.387346
GO:0008532	N-acetyllactosaminide beta-1,3-N-acetylglucosaminyltransferase activity	molecular_function	8	B3GNT4;B4GAT1	2	7295	2	11721	0.387346
GO:0072287	metanephric distal tubule morphogenesis	biological_process	11	PKD1	2	7295	2	11721	0.387346
GO:0072619	interleukin-21 secretion	biological_process	8	FOXP1	2	7295	2	11721	0.387346
GO:0032349	positive regulation of aldosterone biosynthetic process	biological_process	9	BMP6;WNT4	2	7295	2	11721	0.387346
GO:0044308	axonal spine	cellular_component	9	EEA1;SLC9A6	2	7295	2	11721	0.387346
GO:0003402	planar cell polarity pathway involved in axis elongation	biological_process	11	MAGI2;VANGL2	2	7295	2	11721	0.387346
GO:0072272	proximal/distal pattern formation involved in metanephric nephron development	biological_process	10	IRX1;IRX2	2	7295	2	11721	0.387346
GO:0046449	creatinine metabolic process	biological_process	8	MME;STAT5B	2	7295	2	11721	0.387346
GO:0055099	response to high density lipoprotein particle stimulus	biological_process	6	ABCG1;ADAM17	2	7295	2	11721	0.387346
GO:0014034	neural crest cell fate commitment	biological_process	10	SFRP1;WNT8A	2	7295	2	11721	0.387346
GO:0001172	transcription, RNA-dependent	biological_process	10	POLR2A;TERT	2	7295	2	11721	0.387346
GO:0071492	cellular response to UV-A	biological_process	9	MME;PPID	2	7295	2	11721	0.387346
GO:0060541	respiratory system development	biological_process	7	SPEG;WDPCP	2	7295	2	11721	0.387346
GO:0017055	negative regulation of RNA polymerase II transcriptional preinitiation complex assembly	biological_process	12	HMGB1;THRA	2	7295	2	11721	0.387346
GO:0016920	pyroglutamyl-peptidase activity	molecular_function	9	PGPEP1	2	7295	2	11721	0.387346
GO:0005607	laminin-2 complex	cellular_component	9	LAMB1;LAMC2	2	7295	2	11721	0.387346
GO:0021768	nucleus accumbens development	biological_process	14	ALDH1A3	2	7295	2	11721	0.387346
GO:0021800	cerebral cortex tangential migration	biological_process	11	ARX;LHX6	2	7295	2	11721	0.387346
GO:0004671	protein C-terminal S-isoprenylcysteine carboxyl O-methyltransferase activity	molecular_function	11	ICMT	2	7295	2	11721	0.387346
GO:0006104	succinyl-CoA metabolic process	biological_process	8	OGDH;SUCLG1	2	7295	2	11721	0.387346
GO:0032510	endosome to lysosome transport via multivesicular body sorting pathway	biological_process	8	LYST;VPS4B	2	7295	2	11721	0.387346
GO:0031061	negative regulation of histone methylation	biological_process	9	JARID2;MECP2	2	7295	2	11721	0.387346
GO:0034684	alphav-beta5 integrin complex	cellular_component	9	ITGAV;ITGB5	2	7295	2	11721	0.387346
GO:0009991	response to extracellular stimulus	biological_process	5	RASGRP4;RPS19	2	7295	2	11721	0.387346
GO:0033314	mitotic cell cycle DNA replication checkpoint	biological_process	10	NAE1;TICRR	2	7295	2	11721	0.387346
GO:0090402	oncogene-induced senescence	biological_process	7	HMGA1;HMGA2	2	7295	2	11721	0.387346
GO:2000687	negative regulation of rubidium ion transmembrane transporter activity	biological_process	10	CAB39;OXSR1	2	7295	2	11721	0.387346
GO:0030037	actin filament reorganization involved in cell cycle	biological_process	9	ARAP1;	2	7295	2	11721	0.387346
GO:0015137	citrate transmembrane transporter activity	molecular_function	9	SFXN5;SLC25A1	2	7295	2	11721	0.387346
GO:0042713	sperm ejaculation	biological_process	8	OXT;SLC6A4	2	7295	2	11721	0.387346
GO:0046600	negative regulation of centriole replication	biological_process	13	CDK5RAP2;TRIM37	2	7295	2	11721	0.387346
GO:0008384	IkappaB kinase activity	molecular_function	9	CHUK;IKBKB	2	7295	2	11721	0.387346
GO:0051584	regulation of dopamine uptake involved in synaptic transmission	biological_process	11	GDNF;TOR1A	2	7295	2	11721	0.387346
GO:0005684	U2-type spliceosomal complex	cellular_component	9	PRPF31;SF3A1	2	7295	2	11721	0.387346
GO:0006452	translational frameshifting	biological_process	9	EIF5AL1;EIF5A	2	7295	2	11721	0.387346
GO:0071344	diphosphate metabolic process	biological_process	7	PPA1;PPA2	2	7295	2	11721	0.387346
GO:0051495	positive regulation of cytoskeleton organization	biological_process	7	PLXNA3;SORBS3	2	7295	2	11721	0.387346
GO:0070431	nucleotide-binding oligomerization domain containing 2 signaling pathway	biological_process	10	NFKBIA;OTULIN	2	7295	2	11721	0.387346
GO:0046901	tetrahydrofolylpolyglutamate biosynthetic process	biological_process	9	FPGS	2	7295	2	11721	0.387346
GO:0006780	uroporphyrinogen III biosynthetic process	biological_process	9	UROS	2	7295	2	11721	0.387346
GO:0004308	exo-alpha-sialidase activity	molecular_function	8	NEU1;NEU3	2	7295	2	11721	0.387346
GO:0004109	coproporphyrinogen oxidase activity	molecular_function	7	CPOX;RSAD1	2	7295	2	11721	0.387346
GO:0044211	CTP salvage	biological_process	11	UCK1;UCKL1	2	7295	2	11721	0.387346
GO:0051124	synaptic growth at neuromuscular junction	biological_process	7	APP;LRP4	2	7295	2	11721	0.387346
GO:0047057	vitamin-K-epoxide reductase (warfarin-sensitive) activity	molecular_function	7	VKORC1L1;VKORC1	2	7295	2	11721	0.387346
GO:0097049	motor neuron apoptotic process	biological_process	10	FADD;FAS	2	7295	2	11721	0.387346
GO:0048105	establishment of body hair planar orientation	biological_process	8	CELSR1;VANGL2	2	7295	2	11721	0.387346
GO:0031205	endoplasmic reticulum Sec complex	cellular_component	12	DNAJC3;SEC61B	2	7295	2	11721	0.387346
GO:0046832	negative regulation of RNA export from nucleus	biological_process	10	NUP153;TPR	2	7295	2	11721	0.387346
GO:0035851	Krueppel-associated box domain binding	molecular_function	6	HDAC2;TRIM28	2	7295	2	11721	0.387346
GO:0072278	metanephric comma-shaped body morphogenesis	biological_process	13	LHX1;PAX8	2	7295	2	11721	0.387346
GO:0004557	alpha-galactosidase activity	molecular_function	8	GLA;NAGA	2	7295	2	11721	0.387346
GO:0006041	glucosamine metabolic process	biological_process	8	GNPNAT1;PGM3	2	7295	2	11721	0.387346
GO:0080122	AMP transmembrane transporter activity	molecular_function	9	SLC25A17;SLC25A42	2	7295	2	11721	0.387346
GO:2000872	positive regulation of progesterone secretion	biological_process	8	RETN;RUNX1	2	7295	2	11721	0.387346
GO:0036179	osteoclast maturation	biological_process	11	FAM20C	2	7295	2	11721	0.387346
GO:0030478	actin cap	cellular_component	11	CALD1;WASL	2	7295	2	11721	0.387346
GO:0070409	carbamoyl phosphate biosynthetic process	biological_process	7	CAD;CPS1	2	7295	2	11721	0.387346
GO:0010643	cell communication by chemical coupling	biological_process	6	DBN1;GJA1	2	7295	2	11721	0.387346
GO:0072049	comma-shaped body morphogenesis	biological_process	12	HES5;LHX1	2	7295	2	11721	0.387346
GO:0046010	positive regulation of circadian sleep/wake cycle, non-REM sleep	biological_process	9	GHRL;NPY2R	2	7295	2	11721	0.387346
GO:0004502	kynurenine 3-monooxygenase activity	molecular_function	7	KMO	2	7295	2	11721	0.387346
GO:0046527	glucosyltransferase activity	molecular_function	7	ALG6;POGLUT1	2	7295	2	11721	0.387346
GO:2000466	negative regulation of glycogen (starch) synthase activity	biological_process	7	GSK3A;INPP5K	2	7295	2	11721	0.387346
GO:0042048	olfactory behavior	biological_process	6	GJB4;WFS1	2	7295	2	11721	0.387346
GO:0002322	B cell proliferation involved in immune response	biological_process	9	ABL1;GAPT	2	7295	2	11721	0.387346
GO:0097027	ubiquitin-protein ligase activator activity	molecular_function	6	FBXW7;UBE2L3	2	7295	2	11721	0.387346
GO:0014028	notochord formation	biological_process	10	EFNA1;EPHA2	2	7295	2	11721	0.387346
GO:0001992	regulation of systemic arterial blood pressure by vasopressin	biological_process	12	AVPR1B;DRD5	2	7295	2	11721	0.387346
GO:0071930	negative regulation of transcription involved in G1/S phase of mitotic cell cycle	biological_process	13	E2F1;RB1	2	7295	2	11721	0.387346
GO:0005105	type 1 fibroblast growth factor receptor binding	molecular_function	8	FGF17;NPTN	2	7295	2	11721	0.387346
GO:0008298	intracellular mRNA localization	biological_process	6	CASC3;STAU1	2	7295	2	11721	0.387346
GO:0048820	hair follicle maturation	biological_process	11	ERCC2;RBPJ	2	7295	2	11721	0.387346
GO:0070563	negative regulation of vitamin D receptor signaling pathway	biological_process	13	KANK2;SNAI2	2	7295	2	11721	0.387346
GO:0033032	regulation of myeloid cell apoptotic process	biological_process	10	PTEN;THRA	2	7295	2	11721	0.387346
GO:0010868	negative regulation of triglyceride biosynthetic process	biological_process	10	FBXW7;SIK1	2	7295	2	11721	0.387346
GO:0006097	glyoxylate cycle	biological_process	7	IDH1;IDH2	2	7295	2	11721	0.387346
GO:0016938	kinesin I complex	cellular_component	13	KLC2	2	7295	2	11721	0.387346
GO:0005218	intracellular ligand-gated calcium channel activity	molecular_function	11	ITPR1;ITPR3	2	7295	2	11721	0.387346
GO:0060392	negative regulation of SMAD protein import into nucleus	biological_process	12	FAM89B;PBLD	2	7295	2	11721	0.387346
GO:0031344	regulation of cell projection organization	biological_process	6	PIFO;SEMA4D	2	7295	2	11721	0.387346
GO:0004326	tetrahydrofolylpolyglutamate synthase activity	molecular_function	7	FPGS	2	7295	2	11721	0.387346
GO:0043271	negative regulation of ion transport	biological_process	7	BEST3;PXK	2	7295	2	11721	0.387346
GO:0060528	secretory columnal luminar epithelial cell differentiation involved in prostate glandular acinus development	biological_process	10	RXRA;WDR77	2	7295	2	11721	0.387346
GO:0060311	negative regulation of elastin catabolic process	biological_process	10	CST3	2	7295	2	11721	0.387346
GO:0001640	adenylate cyclase inhibiting G-protein coupled glutamate receptor activity	molecular_function	7	GRIK3	2	7295	2	11721	0.387346
GO:0097029	mature dendritic cell differentiation	biological_process	9	CCL19;PRTN3	2	7295	2	11721	0.387346
GO:0034651	cortisol biosynthetic process	biological_process	7	CACNA1H;CYP11B2	2	7295	2	11721	0.387346
GO:0002134	UTP binding	molecular_function	8	HSP90AB1;MTPAP	2	7295	2	11721	0.387346
GO:0044209	AMP salvage	biological_process	12	ADK;APRT	2	7295	2	11721	0.387346
GO:0003938	IMP dehydrogenase activity	molecular_function	7	IMPDH1;IMPDH2	2	7295	2	11721	0.387346
GO:0002159	desmosome assembly	biological_process	8	JUP;PRKCA	2	7295	2	11721	0.387346
GO:0071819	DUBm complex	cellular_component	13	ATXN7L3;ENY2	2	7295	2	11721	0.387346
GO:0048562	embryonic organ morphogenesis	biological_process	8	RBP4;SMARCA4	2	7295	2	11721	0.387346
GO:2000346	negative regulation of hepatocyte proliferation	biological_process	7	FBXW7;LIMS2	2	7295	2	11721	0.387346
GO:0015722	canalicular bile acid transport	biological_process	12	AQP8;MIP	2	7295	2	11721	0.387346
GO:0050994	regulation of lipid catabolic process	biological_process	7	RARRES2;THRA	2	7295	2	11721	0.387346
GO:0006203	dGTP catabolic process	biological_process	12	NUDT1;SAMHD1	2	7295	2	11721	0.387346
GO:0009584	detection of visible light	biological_process	7	OPN3;TUB	2	7295	2	11721	0.387346
GO:0048270	methionine adenosyltransferase regulator activity	molecular_function	4	MAT2B	2	7295	2	11721	0.387346
GO:0017050	D-erythro-sphingosine kinase activity	molecular_function	7	SPHK1;SPHK2	2	7295	2	11721	0.387346
GO:0031545	peptidyl-proline 4-dioxygenase activity	molecular_function	8	EGLN1;EGLN2	2	7295	2	11721	0.387346
GO:0045014	negative regulation of transcription by glucose	biological_process	14	CHMP1A	2	7295	2	11721	0.387346
GO:0000806	Y chromosome	cellular_component	11	CDK2;SIN3B	2	7295	2	11721	0.387346
GO:0042249	establishment of planar polarity of embryonic epithelium	biological_process	7	CELSR1;FOXF2	2	7295	2	11721	0.387346
GO:0071286	cellular response to magnesium ion	biological_process	8	ANK3	2	7295	2	11721	0.387346
GO:0045161	neuronal ion channel clustering	biological_process	12	MTCH1;PICK1	2	7295	2	11721	0.387346
GO:0000774	adenyl-nucleotide exchange factor activity	molecular_function	8	PFN1;PFN2	2	7295	2	11721	0.387346
GO:0046320	regulation of fatty acid oxidation	biological_process	11	PDK4;PRKAG2	2	7295	2	11721	0.387346
GO:0035609	C-terminal protein deglutamylation	biological_process	11	AGBL1;AGBL4	2	7295	2	11721	0.387346
GO:2000774	positive regulation of cellular senescence	biological_process	8	CDKN2A;HMGA1	2	7295	2	11721	0.387346
GO:0030156	benzodiazepine receptor binding	molecular_function	6	BZRAP1;DBI	2	7295	2	11721	0.387346
GO:0032226	positive regulation of synaptic transmission, dopaminergic	biological_process	11	ARRB2;PINK1	2	7295	2	11721	0.387346
GO:0071920	cleavage body	cellular_component	14	CSTF2;DDX1	2	7295	2	11721	0.387346
GO:0032116	SMC loading complex	cellular_component	11	MAU2;NIPBL	2	7295	2	11721	0.387346
GO:0021885	forebrain cell migration	biological_process	8	AXL;TYRO3	2	7295	2	11721	0.387346
GO:0004352	glutamate dehydrogenase (NAD+) activity	molecular_function	7	GLUD1;GLUD2	2	7295	2	11721	0.387346
GO:0072224	metanephric glomerulus development	biological_process	12	LGR4;LHX1	2	7295	2	11721	0.387346
GO:2000860	positive regulation of aldosterone secretion	biological_process	15	BMP6;C1QTNF1	2	7295	2	11721	0.387346
GO:0034714	type III transforming growth factor beta receptor binding	molecular_function	8	TGFB3;TGFBR2	2	7295	2	11721	0.387346
GO:0005219	ryanodine-sensitive calcium-release channel activity	molecular_function	12	FKBP1B;RYR1	2	7295	2	11721	0.387346
GO:0010972	negative regulation of G2/M transition of mitotic cell cycle	biological_process	9	FHL1;USP47	2	7295	2	11721	0.387346
GO:0045724	positive regulation of flagellum assembly	biological_process	7	BBS4;FUZ	2	7295	2	11721	0.387346
GO:0048878	chemical homeostasis	biological_process	6	IDUA;UMOD	2	7295	2	11721	0.387346
GO:0045063	T-helper 1 cell differentiation	biological_process	13	RELB;SEMA4A	2	7295	2	11721	0.387346
GO:0050819	negative regulation of coagulation	biological_process	7	ANXA5;PROCR	2	7295	2	11721	0.387346
GO:0050861	positive regulation of B cell receptor signaling pathway	biological_process	10	CMTM3;PRKCH	2	7295	2	11721	0.387346
GO:0051250	negative regulation of lymphocyte activation	biological_process	7	AXL;TYRO3	2	7295	2	11721	0.387346
GO:0005976	polysaccharide metabolic process	biological_process	6	CHST1;CHST7	2	7295	2	11721	0.387346
GO:0072164	mesonephric tubule development	biological_process	7	PKD1	2	7295	2	11721	0.387346
GO:0004069	L-aspartate:2-oxoglutarate aminotransferase activity	molecular_function	7	GOT1;GOT2	2	7295	2	11721	0.387346
GO:0055005	ventricular cardiac myofibril development	biological_process	10	MEF2A;NKX2-5	2	7295	2	11721	0.387346
GO:0052794	exo-alpha-(2->3)-sialidase activity	molecular_function	9	NEU1;NEU3	2	7295	2	11721	0.387346
GO:0030200	heparan sulfate proteoglycan catabolic process	biological_process	9	GPC1;HPSE	2	7295	2	11721	0.387346
GO:0018242	protein O-linked glycosylation via serine	biological_process	10	GALNT1;GALNT2	2	7295	2	11721	0.387346
GO:0070358	actin polymerization-dependent cell motility	biological_process	7	EPS8;JMY	2	7295	2	11721	0.387346
GO:0060429	epithelium development	biological_process	6	LHX1;SNAI2	2	7295	2	11721	0.387346
GO:0032374	regulation of cholesterol transport	biological_process	8	LRP1;TSPO	2	7295	2	11721	0.387346
GO:0071651	positive regulation of chemokine (C-C motif) ligand 5 production	biological_process	9	DDX3X;MAVS	2	7295	2	11721	0.387346
GO:0005863	striated muscle myosin thick filament	cellular_component	12	MYBPC3;MYOM1	2	7295	2	11721	0.387346
GO:0004667	prostaglandin-D synthase activity	molecular_function	6	PTGDS	2	7295	2	11721	0.387346
GO:0021547	midbrain-hindbrain boundary initiation	biological_process	11	SSBP3	2	7295	2	11721	0.387346
GO:0045606	positive regulation of epidermal cell differentiation	biological_process	10	KDF1;SFN	2	7295	2	11721	0.387346
GO:0019956	chemokine binding	molecular_function	6	CXCR3;PLP2	2	7295	2	11721	0.387346
GO:0004165	dodecenoyl-CoA delta-isomerase activity	molecular_function	7	ECI1;ECI2	2	7295	2	11721	0.387346
GO:0034625	fatty acid elongation, monounsaturated fatty acid	biological_process	12	ELOVL1;ELOVL5	2	7295	2	11721	0.387346
GO:0035305	negative regulation of dephosphorylation	biological_process	9	INPP5K;IQGAP1	2	7295	2	11721	0.387346
GO:0007033	vacuole organization	biological_process	5	VPS4A;VPS4B	2	7295	2	11721	0.387346
GO:0034667	alpha3-beta1 integrin complex	cellular_component	9	ITGB1	2	7295	2	11721	0.387346
GO:0005094	Rho GDP-dissociation inhibitor activity	molecular_function	8	ARHGDIA;ARHGDIB	2	7295	2	11721	0.387346
GO:0005712	chiasma	cellular_component	13	MLH1;MLH3	2	7295	2	11721	0.387346
GO:0006490	oligosaccharide-lipid intermediate biosynthetic process	biological_process	8	ALG6;ALG8	2	7295	2	11721	0.387346
GO:0001838	embryonic epithelial tube formation	biological_process	9	RET;WNT4	2	7295	2	11721	0.387346
GO:0035926	chemokine (C-C motif) ligand 2 secretion	biological_process	9	FOXP1	2	7295	2	11721	0.387346
GO:0032202	telomere assembly	biological_process	7	ACD;TINF2	2	7295	2	11721	0.387346
GO:0072207	metanephric epithelium development	biological_process	11	PAX8;WNT7B	2	7295	2	11721	0.387346
GO:0035964	COPI-coated vesicle budding	biological_process	9	TMED10	2	7295	2	11721	0.387346
GO:0060564	negative regulation of mitotic anaphase-promoting complex activity	biological_process	15	MAD2L2;USP44	2	7295	2	11721	0.387346
GO:0001652	granular component	cellular_component	13	CLEC3B;FBL	2	7295	2	11721	0.387346
GO:0003994	aconitate hydratase activity	molecular_function	7	ACO1;ACO2	2	7295	2	11721	0.387346
GO:0051639	actin filament network formation	biological_process	8	COBL;FHOD3	2	7295	2	11721	0.387346
GO:0004957	prostaglandin E receptor activity	molecular_function	10	PTGER3;PTGER4	2	7295	2	11721	0.387346
GO:0005017	platelet-derived growth factor-activated receptor activity	molecular_function	10	PDGFRB	2	7295	2	11721	0.387346
GO:0032342	aldosterone biosynthetic process	biological_process	7	CACNA1H;CYP11B2	2	7295	2	11721	0.387346
GO:0060488	orthogonal dichotomous subdivision of terminal units involved in lung branching morphogenesis	biological_process	10	CELSR1;VANGL2	2	7295	2	11721	0.387346
GO:0007089	traversing start control point of mitotic cell cycle	biological_process	11	CDK10;MDM2	2	7295	2	11721	0.387346
GO:0061140	lung secretory cell differentiation	biological_process	9	FOXP4	2	7295	2	11721	0.387346
GO:0043314	negative regulation of neutrophil degranulation	biological_process	11	ABR;BCR	2	7295	2	11721	0.387346
GO:0009922	fatty acid elongase activity	molecular_function	8	ELOVL1;ELOVL5	2	7295	2	11721	0.387346
GO:0005731	nucleolus organizer region	cellular_component	15	SIRT7	2	7295	2	11721	0.387346
GO:0031543	peptidyl-proline dioxygenase activity	molecular_function	7	EGLN1;OGFOD1	2	7295	2	11721	0.387346
GO:0051640	organelle localization	biological_process	5	STX7	2	7295	2	11721	0.387346
GO:0070821	tertiary granule membrane	cellular_component	13	SLC11A1;VAMP1	2	7295	2	11721	0.387346
GO:2000048	negative regulation of cell-cell adhesion mediated by cadherin	biological_process	7	MAD2L2;RGCC	2	7295	2	11721	0.387346
GO:0003140	determination of left/right asymmetry in lateral mesoderm	biological_process	10	SHH;SMO	2	7295	2	11721	0.387346
GO:0004813	alanine-tRNA ligase activity	molecular_function	8	AARS2;AARS	2	7295	2	11721	0.387346
GO:0006670	sphingosine metabolic process	biological_process	6	SPHK1;SPHK2	2	7295	2	11721	0.387346
GO:0071955	recycling endosome to Golgi transport	biological_process	8	GCC2;TBC1D14	2	7295	2	11721	0.387346
GO:0060313	negative regulation of blood vessel remodeling	biological_process	8	CST3	2	7295	2	11721	0.387346
GO:0035811	negative regulation of urine volume	biological_process	8	OXT;UTS2R	2	7295	2	11721	0.387346
GO:0030834	regulation of actin filament depolymerization	biological_process	10	SH3BGRL3	2	7295	2	11721	0.387346
GO:0015266	protein channel activity	molecular_function	7	MCL1;TIMM22	2	7295	2	11721	0.387346
GO:0014074	response to purine-containing compound	biological_process	6	AACS;ADSS	2	7295	2	11721	0.387346
GO:0060074	synapse maturation	biological_process	6	PALM;SEZ6	2	7295	2	11721	0.387346
GO:0080121	AMP transport	biological_process	8	SLC25A17;SLC25A42	2	7295	2	11721	0.387346
GO:0048408	epidermal growth factor binding	molecular_function	6	NRD1;SEC61B	2	7295	2	11721	0.387346
GO:0016035	zeta DNA polymerase complex	cellular_component	8	MAD2L2;REV3L	2	7295	2	11721	0.387346
GO:0002679	respiratory burst involved in defense response	biological_process	5	NCF1	2	7295	2	11721	0.387346
GO:0006875	cellular metal ion homeostasis	biological_process	9	CLDN16;MT3	2	7295	2	11721	0.387346
GO:0003697	single-stranded DNA binding	molecular_function	8	ANXA1;C19orf33;CDC45;CNBP;CRY2;DDX11;ERCC1;ERCC5;FUBP1;HMGB1;HMGB2;HNRNPA1;HNRNPDL;HSPD1;MCM7;MLH1;MLH3;MSH3;NABP1;NABP2;PARK7;PCBP1;PMS1;PMS2;PURA;PURB;RAD23A;RAD23B;RAD51D;RBMS1;RPA1;RPA2;RTF1;SETMAR;SSBP1;SSBP2;SSBP3;SSBP4;SUB1;TDP2;TREX1;WBP11;XPC;YBX1;YBX3	49	7295	76	11721	0.391518
GO:0014704	intercalated disc	cellular_component	6	ANK2;ANK3;ANKRD23;ATP1B1;ATP2A2;CDH2;CTNNA1;DSP;GJA1;GJC1;ITGB1;JUP;OBSL1;PAK1;PGM5;SCN4B;SCN5A;SLC8A1;TJP1;VAMP5;YWHAH	25	7295	38	11721	0.393061
GO:0007254	JNK cascade	biological_process	11	DUSP9;GPS1;GPS2;IRAK1;MAP2K7;MAP3K11;MAP3K13;MAP3K5;MAPK10;MAPK8IP2;MAPK9;MINK1;PTGER4;RIPK2;ROR2;RPS27A;STRADB;TAB1;TAB2;TNFRSF19;UBA52;UBB;UBC	25	7295	38	11721	0.393061
GO:0032508	DNA duplex unwinding	biological_process	11	ANXA1;ATRX;CDC45;CHD1L;CHD1;CHD2;CHD3;CHD4;CHD8;DDX11;DDX1;DDX3X;ERCC2;FBXO18;G3BP1;MCM5;NBN;POT1;RAD50;RECQL4;RECQL5;RTEL1;SETX;XRCC6	25	7295	38	11721	0.393061
GO:0008180	signalosome	cellular_component	11	AMOTL1;AMOT;ATP5A1;BASP1;COPS2;COPS3;COPS4;COPS5;COPS6;COPS7B;COPS8;DOCK7;DYNLL1;EPB41L2;FLOT1;GPS1;GRB2;HSP90AB1;HSPA1A;HSPA6;LAT;MYH9;NCKIPSD;PLCG1;WDR6	25	7295	38	11721	0.393061
GO:0032312	regulation of ARF GTPase activity	biological_process	16	ACAP3;ADAP1;ADAP2;AGAP1;AGAP2;AGAP3;AGAP9;ARAP1;ARAP3;ARFGAP1;ARFGAP2;ARFGAP3;ASAP2;DAB2IP;GIT1;GIT2;SMAP2	18	7295	27	11721	0.397303
GO:0043044	ATP-dependent chromatin remodeling	biological_process	9	ACTL6A;CHD4;CHD8;HDAC1;HDAC2;HNRNPC;MBD2;MBD3;MTA2;RBBP4;SMARCA1;SMARCA4;SMARCA5;SMARCAD1;SMARCB1;SMARCC2;SMARCD2	18	7295	27	11721	0.397303
GO:0001968	fibronectin binding	molecular_function	5	CCDC80;CTSK;CTSL;FSTL3;IGFBP3;IGFBP5;ITGA4;ITGAV;ITGB1;LRRC15;MFAP2;PLEKHA2;SDC4;SFRP2;THBS1;VEGFA	18	7295	27	11721	0.397303
GO:0031214	biomineral tissue development	biological_process	8	AMBN;CNNM4;DDR2;ECM1;ENPP1;HTN1;IBSP;ITGB1BP1;OTOP1;SPP1;TFIP11	11	7295	16	11721	0.398203
GO:0004623	phospholipase A2 activity	molecular_function	8	OC90;PLA2G10;PLA2G16;PLA2G2A;PLA2G4E;PLA2G6;PLB1;PNPLA3;PRDX6;PROCA1;RARRES3	11	7295	16	11721	0.398203
GO:0071364	cellular response to epidermal growth factor stimulus	biological_process	8	BECN1;CAD;COL1A1;EEF1A1;INPP5K;IQGAP1;MCM7;PDPK1;PLCG1;SNAI2;ZPR1	11	7295	16	11721	0.398203
GO:0042974	retinoic acid receptor binding	molecular_function	8	ACTN4;CNOT1;CTBP2;HMGA1;MED1;MED25;NSD1;PRAMEF12;PRAME;PRMT2;SNW1	11	7295	16	11721	0.398203
GO:0001533	cornified envelope	cellular_component	6	ANXA1;CDSN;CNFN;DSP;EVPL;LCE1D;SPRR1A;SPRR1B;SPRR2A;SPRR2D;TGM1	11	7295	16	11721	0.398203
GO:0048384	retinoic acid receptor signaling pathway	biological_process	8	ACTN4;ESRRG;KMT2E;PML;RARB;RXRA;RXRB;SNW1;SP100;TBX1	11	7295	16	11721	0.398203
GO:0001892	embryonic placenta development	biological_process	5	CEBPB;EGFR;ESRRB;HSF1;MED1;PDGFB;PKD1;SLC8A1;TFEB	11	7295	16	11721	0.398203
GO:0044344	cellular response to fibroblast growth factor stimulus	biological_process	8	CD44;COL1A1;CPS1;DSTYK;HYAL2;ITGB1BP1;LHX1;SETX;SFRP1;SNAI2;TBX1	11	7295	16	11721	0.398203
GO:0016209	antioxidant activity	molecular_function	3	APOE;CAT;FAM213A;HP;MT3;PRDX5;PRDX6;SEPW1;TP53INP1;VIMP	11	7295	16	11721	0.398203
GO:0034389	lipid particle organization	biological_process	5	BSCL2;CIDEC;FAF2;FITM1;PLIN5;PNPLA2;PPIA;PPID;RAB18;TBC1D20	11	7295	16	11721	0.398203
GO:0000045	autophagic vacuole assembly	biological_process	8	ATG12;ATG13;ATG16L1;ATG16L2;ATG2A;ATG3;ATG4A;ATG4B;ATG4C;ATG4D;ATG9B;BECN1;EMC6;GABARAPL1;GABARAP;MAP1LC3A;MAP1LC3B;NSFL1C;PSEN1;RAB1A;RAB23;TP53INP1;TP53INP2;ULK2;ULK3;WDR45B;WDR45;WIPI1	30	7295	46	11721	0.400103
GO:0002479	antigen processing and presentation of exogenous peptide antigen via MHC class I, TAP-dependent	biological_process	8	CALR;CD36;CYBA;HLA-A;HLA-B;HLA-E;HLA-F;ITGAV;ITGB5;NCF1;PDIA3;PSMA1;PSMA4;PSMA5;PSMA6;PSMA7;PSMB1;PSMB2;PSMB5;PSMB6;PSMB8;PSMB9;PSMC1;PSMC2;PSMC3;PSMC4;PSMC5;PSMD11;PSMD12;PSMD13;PSMD14;PSMD1;PSMD2;PSMD3;PSMD5;PSMD6;PSMD7;PSMD8;PSMD9;PSME2;PSME3;PSME4;RPS27A;SEC61A2;SEC61B;SEC61G;TAP1;TAPBP;UBA52;UBB;UBC	52	7295	81	11721	0.404807
GO:0006606	protein import into nucleus	biological_process	6	ADAR;CFL1;ING1;IPO7;KPNB1;MCM3AP;NUP214;NUP93;PDIA3;PHIP;PPP1R10;PRICKLE1;PTTG1IP;RPAIN;SIX2;SNUPN;STAT3;TMCO6;TPR;TSC2;TXNIP	23	7295	35	11721	0.406687
GO:0030659	cytoplasmic vesicle membrane	cellular_component	11	AHNAK2;AP1B1;AP1M1;AP1S1;AP1S2;AP3S1;ARRB1;ATP10B;BACE1;C2CD5;CALY;CHMP4A;CLIC4;CLIP1;DENND4C;DYSF;ECE2;entg|MARCH3;GABARAPL1;GPER1;GPRC5B;HMP19;IL15RA;KIF1B;KIFC3;LAMP5;MYO5B;MYOF;NPC1L1;PACSIN2;PHLDA1;RAB10;RAB21;RAB8A;SFN;SH3KBP1;SLC26A6;SLC2A8;SNX15;SNX17;SNX19;SNX21;SNX22;SNX24;SNX33;SNX7;SNX9;SYPL1;TAOK2;TMEM173;TNK2;TOR1A;ULK2;VAMP5;VOPP1;WHAMM;WLS;YKT6;YWHAB;YWHAE;YWHAH;YWHAQ;YWHAZ;ZDHHC8	72	7295	113	11721	0.412708
GO:0017048	Rho GTPase binding	molecular_function	9	AKAP13;ARHGEF16;ARHGEF2;CDC42BPB;DAAM2;DAPK3;DIAPH3;DOCK10;FLNA;FMNL2;FMNL3;INF2;IQGAP2;PFN1;YBX3	16	7295	24	11721	0.413025
GO:0014003	oligodendrocyte development	biological_process	9	CD9;EIF2B1;EIF2B2;EIF2B3;EIF2B4;EIF2B5;GSN;HDAC11;HES5;ID2;LYN;MED12;SHH;TCF7L2	16	7295	24	11721	0.413025
GO:0006487	protein N-linked glycosylation	biological_process	9	ALG6;ALG8;B4GALT7;DDOST;DOLPP1;ENTPD5;GAL3ST1;KCNE1;MAN1B1;MGAT2;MGAT5B;MOGS;PGM3;ST3GAL1;TMEM165;TUSC3	16	7295	24	11721	0.413025
GO:0031267	small GTPase binding	molecular_function	7	ABCA1;BRAF;FGD2;FGD3;FGD5;FLNA;GDI2;PEX5;RAF1	9	7295	13	11721	0.417029
GO:0016486	peptide hormone processing	biological_process	8	CGB;CORIN;ECE1;ECE2;FURIN;LHB;PCSK1N;PCSK5;PCSK7	9	7295	13	11721	0.417029
GO:0048545	response to steroid hormone stimulus	biological_process	6	ACR;CYP17A1;HMGB2;IDH1;LOX;MGEA5;PAQR7;PAQR8;SPP1	9	7295	13	11721	0.417029
GO:0007602	phototransduction	biological_process	7	ARRB1;ASIC2;CABP4;OPN3;OPN4;PLEKHB1;RRH;TUB;UNC119	9	7295	13	11721	0.417029
GO:0030742	GTP-dependent protein binding	molecular_function	5	AP3B1;ARFIP2;CDC42;EEA1;GCH1;MRAS;RAB5B;RAC1;RASGRP4	9	7295	13	11721	0.417029
GO:0006878	cellular copper ion homeostasis	biological_process	11	APLP2;APP;ATOX1;ATP7B;MT2A;PRNP;SCO2;SLC11A2;SLC31A2	9	7295	13	11721	0.417029
GO:0005922	connexon complex	cellular_component	7	GJA1;GJA9;GJB1;GJB2;GJB4;GJB7;GJC1;GJD3;GJD4	9	7295	13	11721	0.417029
GO:0048255	mRNA stabilization	biological_process	11	AXIN2;CIRBP;E2F1;GDNF;PABPC1;PAIP1;SLC11A1;THRAP3	9	7295	13	11721	0.417029
GO:0035902	response to immobilization stress	biological_process	5	CRHR1;CYP1A1;CYP1A2;NR0B1;PTK2B;REN;TFF1;TH;UCN3	9	7295	13	11721	0.417029
GO:0045648	positive regulation of erythrocyte differentiation	biological_process	8	ANKRD54;ETS1;FOXO3;HMGB2;HSPA1A;ID2;INHBA;ISG15;KDM1A	9	7295	13	11721	0.417029
GO:0031226	intrinsic to plasma membrane	cellular_component	7	CD63;CRHR1;OPRD1;PDGFRB;PRIMA1;RAB26;SCN4B;TRPV1	9	7295	13	11721	0.417029
GO:0045638	negative regulation of myeloid cell differentiation	biological_process	9	CDK6;DLL1;HOXA9;LEO1;NFKBIA;PAF1;RBM15;TWIST2;WDR61	9	7295	13	11721	0.417029
GO:0035253	ciliary rootlet	cellular_component	11	APP;CROCC;KIF5B;KLC2;PSEN1;PSEN2;RAB28	9	7295	13	11721	0.417029
GO:0031988	membrane-bounded vesicle	cellular_component	5	BMP1;BMP6;BMP7;IBSP;PACSIN2;PACSIN3;SLC26A6	9	7295	13	11721	0.417029
GO:0055119	relaxation of cardiac muscle	biological_process	8	ATP1A1;ATP1A2;ATP1B1;ATP2A2;GSTM2;PDE5A;RGS2;SLC8A1	9	7295	13	11721	0.417029
GO:0006883	cellular sodium ion homeostasis	biological_process	10	ATP1A1;ATP1A2;ATP1A3;ATP1B1;ATP1B2;NEDD4L;SLC8A1	9	7295	13	11721	0.417029
GO:0051924	regulation of calcium ion transport	biological_process	10	ANK2;BEST1;CACNA2D1;CAMK2G;GJA1;GNAI2;OPRD1;ORAI1;STIM1	9	7295	13	11721	0.417029
GO:0051016	barbed-end actin filament capping	biological_process	13	ADD1;CAPG;CAPZA1;CAPZA2;CAPZB;EPS8;GSN;TRIOBP	9	7295	13	11721	0.417029
GO:0008652	cellular amino acid biosynthetic process	biological_process	7	ASNS;GLS;GLUD1;GLUL;GOT1;GOT2;OAT;PHGDH;PYCR1	9	7295	13	11721	0.417029
GO:0030126	COPI vesicle coat	cellular_component	14	ARCN1;COPA;COPB1;COPB2;COPE;COPZ1;COPZ2;SCYL1;TMED3	9	7295	13	11721	0.417029
GO:0007276	gamete generation	biological_process	5	CTDNEP1;FANCL;FST;GGN;KLF17;NR6A1;SPIN1;SPIN2B;WNT3	9	7295	13	11721	0.417029
GO:2001241	positive regulation of extrinsic apoptotic signaling pathway in absence of ligand	biological_process	11	CTNNA1;DAPK3;FAS;HTRA2;INHBA;JAK3;PPP1CA;PPP2R1A;RET	9	7295	13	11721	0.417029
GO:0016597	amino acid binding	molecular_function	7	AARS;AGXT;DDAH1;DPYS;GFPT1;KARS;SHMT2;TAT;TH	9	7295	13	11721	0.417029
GO:0031982	vesicle	cellular_component	4	AHNAK;ALDH3B1;ALS2;ANO5;ANXA1;ANXA2;APOE;ARHGEF2;ATP1A1;ATP1A2;ATP1A3;ATP1B1;BASP1;CALM2;CALM3;CBR1;CD81;CD9;CFL1;CIB1;CLIC1;COL12A1;COL6A2;CRHR1;CTSF;DCTN2;DNAJC3;DYNC1I1;DYNC1I2;ECE1;EFEMP2;EPS8L2;EPS8;EZR;F7;FBLN2;GAPDH;GDI2;GNAI2;GPM6A;GSTP1;HSPA1A;IFT172;ITGB2;KIF5B;LRPAP1;MAN1B1;MFGE8;MGAT1;MSN;MUC16;MUC4;MVB12A;MVB12B;MYL6;NPFF;OGN;OPRD1;PACRG;PDCD6IP;PICALM;PKM;PLA2G4F;RAB34;RAB3A;RAB4A;R…	92	7295	145	11721	0.417051
GO:0006665	sphingolipid metabolic process	biological_process	6	ACER2;ACER3;ALOX12B;ALOXE3;ARSB;ARSD;ARSF;ASAH1;ASAH2;CERK;CERS2;CERS5;CERS6;COL4A3BP;CSNK1G2;CTSA;DEGS1;DEGS2;GALC;GBA2;GLA;GLB1;GM2A;HEXA;NEU1;NEU3;PPAP2A;PPAP2B;PRKD1;PSAP;SERINC3;SERINC5;SGMS1;SGPL1;SMPD3;SMPD4;SPHK1;SPHK2;SPTLC3;SUMF1;TH;VAPA	43	7295	67	11721	0.423839
GO:0034599	cellular response to oxidative stress	biological_process	6	ABL1;ALDH3B1;DHRS2;ETV5;FOXO1;FOXO3;GJB2;HSPA1A;HTRA2;MGMT;MT3;NFE2L1;PARK7;PINK1;PRDX3;PRKD1;PRKRA;PYCR1;SETX;SIRT2;SLC11A2;SLC25A24;SNCA;VIMP;VKORC1L1	26	7295	40	11721	0.426938
GO:0003755	peptidyl-prolyl cis-trans isomerase activity	molecular_function	6	FKBP10;FKBP11;FKBP1A;FKBP1B;FKBP2;FKBP3;FKBP6;FKBP7;FKBP8;FKBP9;NKTR;PIN1;PPIA;PPIB;PPIC;PPID;PPIE;PPIF;PPIH;PPIL3;PPP2R4;PPWD1;TTC9B	26	7295	40	11721	0.426938
GO:0005178	integrin binding	molecular_function	6	ACTN1;ACTN2;ACTN4;ADAM15;ADAM17;ADAM23;ADAMTS13;CALR;CD9;CIB2;COL16A1;COL3A1;COL5A1;DAB2;DST;EGFR;EMP2;ERBB2IP;FAP;FBLN5;FN1;GPNMB;GSK3B;ICAM1;ICAM4;ICAM5;ILK;ITGA5;ITGA7;ITGB1BP1;ITGB1;ITGB5;JAM3;KDR;LAMA5;LAMB1;LAMB2;LTBP4;LYN;MFGE8;MMP14;NISCH;PPAP2B;PTPN2;PXN;S1PR3;SFRP2;SRC;TGFBI;THBS1;THY1;TIMP2;TLN1;TNXB;TSPAN4;UTRN;VWF;WISP1;WISP2	63	7295	99	11721	0.430263
GO:0016079	synaptic vesicle exocytosis	biological_process	9	CPLX1;CPLX2;CPLX3;DNAJC5;OTOF;P2RX7;PIP5K1C;RAB3A;RAB8A;RIMS1;SNAP25;VAMP2	14	7295	21	11721	0.430632
GO:0004709	MAP kinase kinase kinase activity	molecular_function	10	BRAF;EGFR;MAP3K13;MAP3K14;MAP3K1;MAP3K2;MAP3K3;MAP3K5;MAP3K6;MOS;RAF1;TAOK1;TAOK2;ZAK	14	7295	21	11721	0.430632
GO:0045070	positive regulation of viral genome replication	biological_process	9	ADARB1;ADAR;CD28;DDX3X;IFIT1;PKN2;PPIA;PPID;PPIE;PPIH;RAD23A;STAU1;TARBP2	14	7295	21	11721	0.430632
GO:0050999	regulation of nitric-oxide synthase activity	biological_process	8	CALM2;CALM3;DHFR;DNM2;GCH1;HSP90AA1;LYPLA1;NOS3;NOSIP;NOSTRIN;PTS;SPR;WASL;ZDHHC21	14	7295	21	11721	0.430632
GO:0035162	embryonic hemopoiesis	biological_process	7	KAT6A;KDR;KITLG;KIT;KLF1;KMT2A;LMO2;MED1;PBX1;RUNX1;SH2B3;TGFBR2;TPO;ZFPM1	14	7295	21	11721	0.430632
GO:0005640	nuclear outer membrane	cellular_component	8	CCDC155;CPTP;DHCR7;DMPK;ITPR3;LTC4S;NAV3;NXNL1;PSEN1;RAE1;RETSAT;SIGMAR1;SNCA;SYNE1	14	7295	21	11721	0.430632
GO:0043162	ubiquitin-dependent protein catabolic process via the multivesicular body sorting pathway	biological_process	10	MVB12A;MVB12B;NDFIP1;NEDD4L;PTPN23;RNF115;RNF126;UBAP1;VPS28;VPS4A;VPS4B	14	7295	21	11721	0.430632
GO:0045787	positive regulation of cell cycle	biological_process	6	ANKRD17;BCL2L11;CALR;CCPG1;CITED2;FGFR1;HCFC1;LRP6;RARA;RPS15A;SLC6A4;TCF3;TRIM21	14	7295	21	11721	0.430632
GO:2001240	negative regulation of extrinsic apoptotic signaling pathway in absence of ligand	biological_process	11	CTNNA1;CX3CR1;EYA1;GDNF;HSPA1A;IFI6;KIAA1324;MCL1;RIPK1;SNAI2;STRADB;TERT;UNC5B;ZC3HC1	14	7295	21	11721	0.430632
GO:0019900	kinase binding	molecular_function	6	BTG1;CAB39;CDC37;CHP1;CTNNB1;DAB2IP;DGKQ;EMP2;FAS;HSP90AB1;KIAA1598;LDHB;MIDN;MOB1B;MOB4;PARK7;PER2;PER3;PFKL;PFKM;PPP2R5A;PRDX3;RB1;SLC2A1;SNAI1;SP100;STUB1;TAX1BP1;TRADD;TRIP6;WWC3	31	7295	48	11721	0.430749
GO:0060325	face morphogenesis	biological_process	7	ANKRD11;ARID5B;ASPH;COL1A1;DLX5;KAT6A;MMP2;MSX1;NIPBL;PAX9;PLEKHA1;RRAS;SGPL1;TBX1;TGFB3;TIPARP;TWIST2	19	7295	29	11721	0.437635
GO:0070423	nucleotide-binding oligomerization domain containing signaling pathway	biological_process	9	CHUK;IKBKB;IRAK1;TAB1;TAB2;UBE2V1	7	7295	10	11721	0.439815
GO:0034362	low-density lipoprotein particle	cellular_component	7	APOA5;APOE;APOO;LSR;MSR1;SORL1;VIMP	7	7295	10	11721	0.439815
GO:0005229	intracellular calcium activated chloride channel activity	molecular_function	9	ANO10;ANO5;ANO6;ANO7;ANO9;NMUR2;TTYH3	7	7295	10	11721	0.439815
GO:0002063	chondrocyte development	biological_process	8	CHSY1;IMPAD1;MIA3;RUNX2;SFRP2;SULF2	7	7295	10	11721	0.439815
GO:0071806	protein transmembrane transport	biological_process	6	GPIHBP1;MCL1;SEC61G;TIMM17B;TIMM23;TOMM20;TOMM40	7	7295	10	11721	0.439815
GO:0016446	somatic hypermutation of immunoglobulin genes	biological_process	6	MLH1;MSH6;PMS2;POLL;POLM;UNG	7	7295	10	11721	0.439815
GO:0042769	DNA damage response, detection of DNA damage	biological_process	7	DNAJA1;HMGA2;MRPS11;MRPS26;MRPS35;PARP1	7	7295	10	11721	0.439815
GO:0045651	positive regulation of macrophage differentiation	biological_process	11	CSF1;FADD;HCLS1;ID2;PRKCA;RB1;RIPK1	7	7295	10	11721	0.439815
GO:0006098	pentose-phosphate shunt	biological_process	14	GLYR1;PGD;PGLS;RPIA;TALDO1;TKT;TPI1	7	7295	10	11721	0.439815
GO:0051597	response to methylmercury	biological_process	6	ANK2;ARSB;CPOX;CYP17A1;FECH;S100B	7	7295	10	11721	0.439815
GO:0051536	iron-sulfur cluster binding	molecular_function	5	ELP3;FXN;ISCA1;ISCA2;ISCU;NUBP1;RPS3	7	7295	10	11721	0.439815
GO:0070208	protein heterotrimerization	biological_process	10	C1QTNF1;C1QTNF6;COL1A1;COL1A2;COL6A1;COL6A2;WIZ	7	7295	10	11721	0.439815
GO:0007034	vacuolar transport	biological_process	6	CHMP1A;CHMP2A;CHMP3;CHMP4A;CHMP4B;CLN3	7	7295	10	11721	0.439815
GO:0001759	organ induction	biological_process	9	FGF1;FGF3;FGFR1;GDNF;HOXD11;SIX1;SPRY1	7	7295	10	11721	0.439815
GO:0004180	carboxypeptidase activity	molecular_function	8	ACE;AEBP1;CNDP2;CPA2;CPE;CPQ;CTSA	7	7295	10	11721	0.439815
GO:0035195	gene silencing by miRNA	biological_process	11	AJUBA;CNOT1;CNOT7;CNOT8;LIMD1;TNRC6A;WTIP	7	7295	10	11721	0.439815
GO:0003148	outflow tract septum morphogenesis	biological_process	11	DVL3;NKX2-5;RARA;RARB;TBX1;TBX2	7	7295	10	11721	0.439815
GO:0043069	negative regulation of programmed cell death	biological_process	8	DCPS;DNAJA3;KANK2;KIT;NUP62;PSMC5;WFS1	7	7295	10	11721	0.439815
GO:0030279	negative regulation of ossification	biological_process	7	CHSY1;ENPP1;GFRA4;LRP4;MEF2C;RBPJ;SFRP1	7	7295	10	11721	0.439815
GO:0006699	bile acid biosynthetic process	biological_process	9	ACOT8;AMACR;CYP27A1;CYP7A1;HSD17B4;SCP2;SLC27A5	7	7295	10	11721	0.439815
GO:0033276	transcription factor TFTC complex	cellular_component	10	KAT2A;TADA3;TAF10;TAF5L;TAF6;TAF7;TRRAP	7	7295	10	11721	0.439815
GO:0032434	regulation of proteasomal ubiquitin-dependent protein catabolic process	biological_process	11	COMMD1;GNA12;RAD23A;RAD23B;UBE2K;UBQLN4;UFL1	7	7295	10	11721	0.439815
GO:0006590	thyroid hormone generation	biological_process	6	CPQ;DIO2;DUOX1;DUOX2;MED1;SLC5A5;TPO	7	7295	10	11721	0.439815
GO:0032727	positive regulation of interferon-alpha production	biological_process	9	HSPD1;IRF3;IRF5;IRF7;MAVS;RIPK2;ZC3HAV1	7	7295	10	11721	0.439815
GO:0031528	microvillus membrane	cellular_component	8	EZR;ITGAV;MSN;PDPN;PODXL;SCARB1;SLC9A3R1	7	7295	10	11721	0.439815
GO:0051443	positive regulation of ubiquitin-protein ligase activity	biological_process	13	AXIN1;FBXW7;PIN1;PINK1;STUB1;UBE2L3	7	7295	10	11721	0.439815
GO:0015095	magnesium ion transmembrane transporter activity	molecular_function	10	CLDN16;MMGT1;MRS2;NIPA2;NIPAL1;NIPAL3;TUSC3	7	7295	10	11721	0.439815
GO:0043983	histone H4-K12 acetylation	biological_process	11	BRD4;ING4;JADE2;KAT2A;KAT7;MEAF6	7	7295	10	11721	0.439815
GO:0001824	blastocyst development	biological_process	10	CAPN2;DAD1;ETV2;HORMAD1;PSMC3;PSMC4;THOC5	7	7295	10	11721	0.439815
GO:0042472	inner ear morphogenesis	biological_process	10	ABR;ALDH1A3;BCR;CELSR1;DLX5;DLX6;EPHB2;FGFR1;FZD3;HMX2;MAFB;MYO6;OTOP1;OTX1;PAX8;PRRX1;ROR2;SIX1;TBX1;WNT3A;ZIC1	24	7295	37	11721	0.441876
GO:0016328	lateral plasma membrane	cellular_component	7	ABCC6;ANK3;ARL2;AXIN1;CLDN15;CLDN4;CTNNB1;DVL1;ERBB3;FZD3;GJA1;GJB2;IQGAP1;JUP;MARK2;MYO1A;MYO1C;NSG1;PKD1;PRICKLE2;SCN5A;SNTA1;SPTAN1;TBCD;VANGL1;VANGL2	29	7295	45	11721	0.444673
GO:0008584	male gonad development	biological_process	8	ARID5B;ASPM;BCL2L11;COL9A3;CSDE1;CTNNA1;ERCC1;FANCA;FSTL3;HMGB2;HOXA10;HOXA9;INHA;INHBA;KITLG;KIT;LHB;MEA1;MMP14;NCOA1;NCOA4;NR0B1;NUPR1;PRDX4;RBMY1B;RBP4;REN;RRM1;SFRP1;SFRP2;SOX15;SOX8;TESC;TFAP2C;TLR5;UTF1;WNT2B;WNT4;YBX3	39	7295	61	11721	0.447993
GO:0042384	cilium assembly	biological_process	6	ABLIM1;ABLIM3;ATP6V0D1;B9D1;B9D2;BBS1;BBS4;BBS5;CCDC28B;CEP164;CEP290;CEP83;DZIP1;entg|SEPT2;FLNA;FOPNL;FUZ;HSPB11;HYDIN;IFT140;IFT172;IFT20;IFT46;IFT80;IQCB1;KIAA0586;LAMA5;MKKS;PCM1;PCNT;RAB1A;RAB23;RAB8A;RSG1;SCLT1;SPAG16;SSX2IP;TMEM107;TMEM231;TMEM237;TRAF3IP1;WDPCP;WDR19	49	7295	77	11721	0.449725
GO:0070059	intrinsic apoptotic signaling pathway in response to endoplasmic reticulum stress	biological_process	9	ATF4;ATP2A1;BAG6;BAK1;BRSK2;DNAJC10;ITPR1;SELK;TMBIM6;TNFRSF10B;UBE2K	12	7295	18	11721	0.450712
GO:0010765	positive regulation of sodium ion transport	biological_process	10	AHCYL1;AKT1;ANK3;CNKSR3;GPD1L;IKBKB;NEDD4L;NKX2-5;SCN4B;SCN5A	12	7295	18	11721	0.450712
GO:0045861	negative regulation of proteolysis	biological_process	9	BAG6;CLN3;CST3;CSTB;DNAJC1;F2;IDE;INS;PLAT;RAB23	12	7295	18	11721	0.450712
GO:0021983	pituitary gland development	biological_process	12	BMPR1A;ETS1;KDM1A;LHX3;MSX1;NR0B1;PAX6;PITX1;RBPJ;TBX19;TCF7L2	12	7295	18	11721	0.450712
GO:0007520	myoblast fusion	biological_process	7	ADAM12;CACNA1H;CAPN2;DYRK1B;GSK3B;MYH9;MYOF;NEO1;NOS1;TMEM8C	12	7295	18	11721	0.450712
GO:0009235	cobalamin metabolic process	biological_process	7	ABCD4;CD320;CTRB2;MMACHC;MMADHC;MTRR;MTR;MUT;PRSS1;TCN1;TCN2	12	7295	18	11721	0.450712
GO:0006995	cellular response to nitrogen starvation	biological_process	9	ATG12;ATG2A;ATG4A;ATG4B;ATG4C;ATG4D;BECN1;MAP1LC3A;MAP1LC3B;WDR45B;WDR45;WIPI1	12	7295	18	11721	0.450712
GO:0050766	positive regulation of phagocytosis	biological_process	8	ABR;BCR;CALR;CAMK1D;CD47;FCER1G;LMAN2;PTX3;PYCARD;SFTPD;SLC11A1;TUB	12	7295	18	11721	0.450712
GO:0050771	negative regulation of axonogenesis	biological_process	10	ARHGDIA;ARHGEF1;DAB1;EPHB2;LRP4;NGFR;RHOA;RTN4R;RTN4;SYNGAP1;THY1	12	7295	18	11721	0.450712
GO:0006612	protein targeting to membrane	biological_process	7	ATG3;ATG4A;ATG4B;ATG4C;ATG4D;CACNB1;ICMT;MGEA5;MYO1C;NCF1;PARD3;PRKCI;RABGEF1;SEC63;TAOK2	17	7295	26	11721	0.455484
GO:0006099	tricarboxylic acid cycle	biological_process	10	ACO1;ACO2;CS;DHTKD1;DLST;IDH1;IDH2;IDH3A;IDH3B;IDH3G;MDH1;OGDH;PDHA1;SDHA;SDHD;SUCLG1	17	7295	26	11721	0.455484
GO:0071339	MLL1 complex	cellular_component	10	C17orf49;CHD8;E2F6;HCFC1;KANSL1;KAT8;KMT2A;LAS1L;MAX;MGA;PELP1;PRPF31;SENP3;TAF6;TAF7;TEX10;WDR5	17	7295	26	11721	0.455484
GO:0045859	regulation of protein kinase activity	biological_process	10	AKAP13;ANKRD54;CDC42;CDK4;CSNK2B;ELP3;FAF1;FGR;MTOR;PLCE1;RAPGEF3;SLC9A3R1;SOD1;TNFRSF4;TRPT1;TSC1;TSPYL2	17	7295	26	11721	0.455484
GO:0043113	receptor clustering	biological_process	6	AGRN;DLG2;DOK7;DVL1;FLNA;GRIK2;GRIK5;ITGA4;ITGAL;ITGB1BP1;ITGB2;MAGI2;PAK1;PICK1;SYNGAP1	17	7295	26	11721	0.455484
GO:0034707	chloride channel complex	cellular_component	8	ANO6;BEST1;BEST2;BEST3;BEST4;CLCC1;CLCNKB;CLIC1;CLIC3;CLIC4;CLIC5;FXYD3;GABRB1;GABRE;GABRP;GABRQ;GABRR3;SLC26A6;TTYH1;TTYH3	22	7295	34	11721	0.458049
GO:0050681	androgen receptor binding	molecular_function	9	CALR;CDK7;DDX5;FOXH1;FOXP1;KDM1A;NCOA1;NCOA4;NSD1;PARK7;PIAS1;PRMT2;PRPF6;RB1;RNF14;RNF4;RNF6;SMARCA4;TGFB1I1;WIPI1	22	7295	34	11721	0.458049
GO:0045727	positive regulation of translation	biological_process	9	ABCF1;CD28;CDK4;CIRBP;DDX3X;EEF2;EIF4A3;ERBB2;FAM129A;GUF1;HNRNPD;KRT17;LARP1;LARP4B;LIN28A;MTOR;NPM1;PABPC1;PAIP1;PASK;PINK1;PIWIL2;POLDIP3;RBM3;RPS4X;SAMD4A	27	7295	42	11721	0.459552
GO:0006950	response to stress	biological_process	4	AHSA1;AKR1B1;ATF6;C8orf44-SGK3;CGREF1;EGFR;EIF1;EIF2AK1;ERRFI1;GADD45G;HILPDA;HSP90AA2P;MAPK1;MAPK9;MAPKAPK2;MINK1;MTOR;NDRG4;NPM1;OMA1;PINK1;PTK2B;SMG1;SNN;SQSTM1;TAOK2;TP53I11;TP53INP1;TRAP1;;ZAK	32	7295	50	11721	0.460457
GO:2000651	positive regulation of sodium ion transmembrane transporter activity	biological_process	10	ANK3;GLRX;WNK2	5	7295	7	11721	0.469443
GO:2000249	regulation of actin cytoskeleton reorganization	biological_process	8	ABL2;CSF1R;DAPK3;PHPT1;RAPGEF3	5	7295	7	11721	0.469443
GO:0045793	positive regulation of cell size	biological_process	7	AMOT;CDK4;HSP90AB1;RET;TP73	5	7295	7	11721	0.469443
GO:0032983	kainate selective glutamate receptor complex	cellular_component	9	GRIK2;GRIK3;GRIK5;NETO1	5	7295	7	11721	0.469443
GO:0050806	positive regulation of synaptic transmission	biological_process	9	DLG4;GRIK2;OXT;RETN;SYDE1	5	7295	7	11721	0.469443
GO:0004032	alditol:NADP+ 1-oxidoreductase activity	molecular_function	9	AKR1A1;AKR1B1;AKR1C1;AKR7A2	5	7295	7	11721	0.469443
GO:0006029	proteoglycan metabolic process	biological_process	7	B4GALT7;HPSE;IL17F;PPARD;SGSH	5	7295	7	11721	0.469443
GO:0010457	centriole-centriole cohesion	biological_process	9	CEP135;CEP68;CNTLN;CROCC	5	7295	7	11721	0.469443
GO:0019773	proteasome core complex, alpha-subunit complex	cellular_component	9	PSMA1;PSMA4;PSMA5;PSMA6;PSMA7	5	7295	7	11721	0.469443
GO:0016188	synaptic vesicle maturation	biological_process	6	DLG4;PICALM;RAB3A;STXBP1	5	7295	7	11721	0.469443
GO:0032790	ribosome disassembly	biological_process	7	EIF2D;GFM2;MCTS1;MRRF;MTIF3	5	7295	7	11721	0.469443
GO:0002161	aminoacyl-tRNA editing activity	molecular_function	7	AARS;IARS2;IARS;LARS;VARS2	5	7295	7	11721	0.469443
GO:0050687	negative regulation of defense response to virus	biological_process	6	C1QBP;HTRA1;PCBP2;PPM1B;TRAF3IP1	5	7295	7	11721	0.469443
GO:0051346	negative regulation of hydrolase activity	biological_process	6	ATPIF1;LEPR;NOS1;NOS3;PRKCZ	5	7295	7	11721	0.469443
GO:0015867	ATP transport	biological_process	8	GJA1;SLC25A17;SLC25A24;SLC25A42;SLC25A6	5	7295	7	11721	0.469443
GO:0046855	inositol phosphate dephosphorylation	biological_process	10	IMPA2;INPP5E;INPP5K;MTMR2;PTPMT1	5	7295	7	11721	0.469443
GO:0055013	cardiac muscle cell development	biological_process	9	LRRC10;SGCB;SLC8A1;SPEG	5	7295	7	11721	0.469443
GO:0034464	BBSome	cellular_component	5	BBS1;BBS2;BBS4;BBS5	5	7295	7	11721	0.469443
GO:0005355	glucose transmembrane transporter activity	molecular_function	10	SLC2A1;SLC2A5;SLC2A6;SLC2A8	5	7295	7	11721	0.469443
GO:0071711	basement membrane organization	biological_process	7	DAG1;NID1;NID2;RIC8A	5	7295	7	11721	0.469443
GO:0006983	ER overload response	biological_process	8	GSK3B;PPP1R15B;TP53;VIMP;WFS1	5	7295	7	11721	0.469443
GO:0034379	very-low-density lipoprotein particle assembly	biological_process	7	ACSL3;DGAT1;FECH;SOAT2	5	7295	7	11721	0.469443
GO:0071797	LUBAC complex	cellular_component	8	OTULIN;RBCK1;RNF31;SHARPIN	5	7295	7	11721	0.469443
GO:0002467	germinal center formation	biological_process	7	ADAM17;BCL6;KLHL6;MEF2C;NFKB2	5	7295	7	11721	0.469443
GO:0051393	alpha-actinin binding	molecular_function	7	CACNA1C;DAG1;LRRC10;PKD2L1	5	7295	7	11721	0.469443
GO:0035357	peroxisome proliferator activated receptor signaling pathway	biological_process	8	ACTN4;ALOXE3;MED1;PDK3;RXRA	5	7295	7	11721	0.469443
GO:0043296	apical junction complex	cellular_component	5	CLDN19;FRMD6;PKN2;RHOA;TJP1	5	7295	7	11721	0.469443
GO:0008173	RNA methyltransferase activity	molecular_function	7	BCDIN3D;HENMT1;MRM1;RNMTL1;TARBP1	5	7295	7	11721	0.469443
GO:0017056	structural constituent of nuclear pore	molecular_function	4	NUP107;NUP153;NUP62;NUP93;NUP98	5	7295	7	11721	0.469443
GO:0060707	trophoblast giant cell differentiation	biological_process	8	ERF;MDFI;NR2F2;SENP2;SNAI1	5	7295	7	11721	0.469443
GO:0048617	embryonic foregut morphogenesis	biological_process	8	FOXF1;FOXP4;NCKAP1;SOX17	5	7295	7	11721	0.469443
GO:0035025	positive regulation of Rho protein signal transduction	biological_process	12	ARRB1;COL3A1;LPAR1;LPAR2;RAC1	5	7295	7	11721	0.469443
GO:0003139	secondary heart field specification	biological_process	10	AXIN2;FOXH1;MEF2C;RBPJ;SMARCD3	5	7295	7	11721	0.469443
GO:0031090	organelle membrane	cellular_component	4	FAAH;FBXO2;MAP1LC3A;MAP1LC3B;TFPI	5	7295	7	11721	0.469443
GO:0016051	carbohydrate biosynthetic process	biological_process	6	CHST12;CHST13;CHST14;CHST8;GFPT1	5	7295	7	11721	0.469443
GO:0042622	photoreceptor outer segment membrane	cellular_component	9	DHRS3;NAPEPLD;OPN1MW;PRPH;ROM1	5	7295	7	11721	0.469443
GO:0003085	negative regulation of systemic arterial blood pressure	biological_process	10	BBS4;IER3;NEDD4L;NPPA	5	7295	7	11721	0.469443
GO:0043046	DNA methylation involved in gamete generation	biological_process	6	FKBP6;PICK1;PIWIL2;PLD6;PRMT7	5	7295	7	11721	0.469443
GO:0010038	response to metal ion	biological_process	6	CUTA;NDRG1;NEDD4L;TNNC1	5	7295	7	11721	0.469443
GO:0060045	positive regulation of cardiac muscle cell proliferation	biological_process	6	CCNB1;FGFR1;HEY2;RBPJ;TBX2	5	7295	7	11721	0.469443
GO:2001259	positive regulation of cation channel activity	biological_process	10	ANK2;ASIC2;IKBKB;NEDD4L	5	7295	7	11721	0.469443
GO:0006282	regulation of DNA repair	biological_process	10	CDK9;IER3;POLH;UBE2V1;USP1	5	7295	7	11721	0.469443
GO:0008509	anion transmembrane transporter activity	molecular_function	7	ABCA1;SLC26A11;SLC4A1;SLC4A2	5	7295	7	11721	0.469443
GO:0042987	amyloid precursor protein catabolic process	biological_process	7	ABCG1;CLN3;NCSTN;PSEN1;PSEN2	5	7295	7	11721	0.469443
GO:0051764	actin crosslink formation	biological_process	8	ACTN1;BAIAP2;DPYSL3;EPS8;FLNA	5	7295	7	11721	0.469443
GO:0016407	acetyltransferase activity	molecular_function	7	CREBBP;KAT6A;KAT6B;KAT8;NAA16	5	7295	7	11721	0.469443
GO:0051223	regulation of protein transport	biological_process	7	DNAJA1;FNDC1;GAPVD1;RAB8A;SCFD1	5	7295	7	11721	0.469443
GO:0002318	myeloid progenitor cell differentiation	biological_process	8	BRAF;JAM3;KIT;RUNX1;TET2	5	7295	7	11721	0.469443
GO:0020027	hemoglobin metabolic process	biological_process	6	ADD1;CAT;EPB42;TET2	5	7295	7	11721	0.469443
GO:0008494	translation activator activity	molecular_function	7	ABCF1;EEF2;LARP1;PABPC1;PAIP1	5	7295	7	11721	0.469443
GO:0043951	negative regulation of cAMP-mediated signaling	biological_process	12	CDC34;CRHR2;CRTC3;MGRN1;RGS2	5	7295	7	11721	0.469443
GO:0007184	SMAD protein import into nucleus	biological_process	10	PML;SPTBN1;TGFB1;TGFB3	5	7295	7	11721	0.469443
GO:0004889	acetylcholine-activated cation-selective channel activity	molecular_function	12	CHRNA1;CHRNA4;CHRNB4;CHRND;CHRNE	5	7295	7	11721	0.469443
GO:0044342	type B pancreatic cell proliferation	biological_process	5	ADK;BTBD10;IGFBP3;IGFBP5;SIDT2	5	7295	7	11721	0.469443
GO:0016208	AMP binding	molecular_function	9	ACSS1;APRT;CYB5R3;PRKAG1;PRKAG2	5	7295	7	11721	0.469443
GO:0086009	membrane repolarization	biological_process	7	ATP1A1;ATP1B1;ATP1B2;KCND3;KCNE1	5	7295	7	11721	0.469443
GO:0008373	sialyltransferase activity	molecular_function	6	ST6GALNAC2;ST6GALNAC3;ST6GALNAC4;ST6GALNAC6;ST8SIA1	5	7295	7	11721	0.469443
GO:0017145	stem cell division	biological_process	6	CUL3;PAFAH1B1;SAMD9L;THOC5;TIAL1	5	7295	7	11721	0.469443
GO:0032926	negative regulation of activin receptor signaling pathway	biological_process	12	ACVR1;FSTL3;FST;MAGI2;SYNJ2BP	5	7295	7	11721	0.469443
GO:0097225	sperm midpiece	cellular_component	9	IFT172;PACRG;SLC26A3;SLC26A6;SLC9A3R1	5	7295	7	11721	0.469443
GO:0070266	necroptosis	biological_process	8	BIRC2;MLKL;PPIF;RIPK1;TRPM7	5	7295	7	11721	0.469443
GO:0046870	cadmium ion binding	molecular_function	8	MT3;NOS1;NOS3;P2RX2;SLC11A2	5	7295	7	11721	0.469443
GO:0031748	D1 dopamine receptor binding	molecular_function	8	ARRB2;ATP1A3;CAV2;DLG4;GNAS	5	7295	7	11721	0.469443
GO:0060487	lung epithelial cell differentiation	biological_process	8	EYA1;INSC;NUMA1;NUMB;SAV1	5	7295	7	11721	0.469443
GO:0033010	paranodal junction	cellular_component	5	JAM3;MARVELD2;NFASC;SIRT2	5	7295	7	11721	0.469443
GO:0033180	proton-transporting V-type ATPase, V1 domain	cellular_component	7	ATP6AP1;ATP6V1A;ATP6V1B2;ATP6V1C1;ATP6V1F	5	7295	7	11721	0.469443
GO:0017127	cholesterol transporter activity	molecular_function	7	ABCA1;ABCG1;APOA5;APOE;STARD3	5	7295	7	11721	0.469443
GO:0033148	positive regulation of intracellular estrogen receptor signaling pathway	biological_process	11	DDX17;DDX5;MED1;PAK1	5	7295	7	11721	0.469443
GO:0021587	cerebellum morphogenesis	biological_process	12	ABL1;ABL2;GNPAT;LMX1B;LRP6	5	7295	7	11721	0.469443
GO:0033130	acetylcholine receptor binding	molecular_function	6	APP;DLG4;NRXN1;RAPSN;RER1	5	7295	7	11721	0.469443
GO:0008064	regulation of actin polymerization or depolymerization	biological_process	9	CXCL12;SSH2;SSH3;	5	7295	7	11721	0.469443
GO:0008299	isoprenoid biosynthetic process	biological_process	6	FDFT1;HMGCR;IDI2;MVD;MVK	5	7295	7	11721	0.469443
GO:0046578	regulation of Ras protein signal transduction	biological_process	10	ICMT;NUP62;PLCE1;SQSTM1	5	7295	7	11721	0.469443
GO:0061029	eyelid development in camera-type eye	biological_process	11	GRHL3;HDAC1;INHBA;MAP3K1;OSR2	5	7295	7	11721	0.469443
GO:2000353	positive regulation of endothelial cell apoptotic process	biological_process	11	ANO6;CD248;COL18A1;PRKCI;RGCC	5	7295	7	11721	0.469443
GO:0045654	positive regulation of megakaryocyte differentiation	biological_process	10	HMGB2;KDM1A;RCOR1;TESC;THPO	5	7295	7	11721	0.469443
GO:0042074	cell migration involved in gastrulation	biological_process	9	AMOT;LRP6;NCKAP1;RIC8A;SOX17	5	7295	7	11721	0.469443
GO:0005869	dynactin complex	cellular_component	11	ACTR1A;ACTR1B;DCTN1;DCTN2;DCTN4	5	7295	7	11721	0.469443
GO:0005851	eukaryotic translation initiation factor 2B complex	cellular_component	9	EIF2B1;EIF2B2;EIF2B3;EIF2B4;EIF2B5	5	7295	7	11721	0.469443
GO:0000155	two-component sensor activity	molecular_function	9	CASS4;CNTLN;KCNH2;KCNH3	5	7295	7	11721	0.469443
GO:0032211	negative regulation of telomere maintenance via telomerase	biological_process	13	ACD;PML;POT1;TERF1;TINF2	5	7295	7	11721	0.469443
GO:0034244	negative regulation of transcription elongation from RNA polymerase II promoter	biological_process	12	AXIN1;NELFA;NELFE;RECQL5;RNF8	5	7295	7	11721	0.469443
GO:0014002	astrocyte development	biological_process	9	CDK6;EIF2B5;LAMB2;MT3;PLP1	5	7295	7	11721	0.469443
GO:0046620	regulation of organ growth	biological_process	6	BCL2L11;CACNA1C;FOXC1;SOD1	5	7295	7	11721	0.469443
GO:0050710	negative regulation of cytokine secretion	biological_process	9	LGR4;LRRC32;PTGER4;RGCC;TNFRSF4	5	7295	7	11721	0.469443
GO:0036035	osteoclast development	biological_process	10	ANXA2;FOXP1;PAFAH1B1;SRC	5	7295	7	11721	0.469443
GO:0007494	midgut development	biological_process	8	CPS1;CTNNB1;DAB1;FOXF1;SMO	5	7295	7	11721	0.469443
GO:0045060	negative thymic T cell selection	biological_process	12	CD28;FAS;GLI3;MINK1;ZAP70	5	7295	7	11721	0.469443
GO:0042312	regulation of vasodilation	biological_process	10	ACE;NPPB;NPR1;P2RY2;UTS2R	5	7295	7	11721	0.469443
GO:0007252	I-kappaB phosphorylation	biological_process	9	CHUK;DAB2IP;ERC1;IKBKB;PRDX4	5	7295	7	11721	0.469443
GO:0018298	protein-chromophore linkage	biological_process	8	CRY2;OPN1MW;OPN3;OPN4;RRH	5	7295	7	11721	0.469443
GO:0086013	membrane repolarization involved in regulation of cardiac muscle cell action potential	biological_process	9	ATP1A1;ATP1B1;KCNE1;KCNH2;YWHAE	5	7295	7	11721	0.469443
GO:0060037	pharyngeal system development	biological_process	9	ACVR1;ECE1;EYA1;SIX1;TBX1	5	7295	7	11721	0.469443
GO:0015630	microtubule cytoskeleton	cellular_component	10	AKT1;APC2;ATXN7;AXIN2;C16orf45;CCSER2;CDC42EP2;CDK16;CEP131;CHP1;CKAP5;CLIC4;CLIP1;CRYAB;DGCR8;DST;entg|SEPT12;ESRRA;FES;FEZ1;GAPDH;GTF2F2;ID2;ID3;IFT20;IQCB1;IQGAP1;KARS;KATNB1;KIF2C;KIFAP3;KNSTRN;LYST;MAP4;MAP7D2;MAPK1;MAPK3;MAPRE2;MFN2;MID1IP1;MYCBP2;NDRG1;NUAK1;NUDCD2;OFD1;PCIF1;PMS2;PPP2R1A;PRC1;PRKCI;PSRC1;RASSF1;RBM39;RELL1;RUSC1;SHMT2;SPAG16;SPATA7;SPTAN1;SRA1;TACC1;TBCA;TBCB;TEX35;TUBG2;…	70	7295	111	11721	0.470615
GO:0003676	nucleic acid binding	molecular_function	5	ACIN1;AGGF1;ARIH2;BRD9;CHAMP1;CIZ1;CLIP1;EHD2;EHD3;ENDOD1;ENDOG;ENPP1;EXD3;FAM200B;FAM90A1;GIN1;GPANK1;GPATCH2;GPKOW;IMPDH1;JAZF1;KRBA2;KRBOX4;METTL5;N6AMT2;NARS;NPM2;NYNRIN;PAN2;PMS2P3;R3HCC1;R3HDM4;RECQL5;REXO1;RNASE13;SAMHD1;SMARCAD1;SNRNP27;SON;SSX2;SSX3;SSX5;SSX7;TREX2;TRIM27;TSEN2;TSEN34;WBP4;;ZCCHC10;ZCCHC14;ZCCHC18;ZFP62;ZFP91;ZNF200;ZNF385D;ZNF503;ZNF695;ZNF703;ZNF728;ZNF740;ZNF747;ZNF84…	70	7295	111	11721	0.470615
GO:0000920	cytokinetic cell separation	biological_process	8	CHMP1A;CHMP2A;CHMP3;CHMP4A;CHMP4B;MITD1;PDCD6IP;VPS4A;VPS4B	10	7295	15	11721	0.47419
GO:0007062	sister chromatid cohesion	biological_process	6	DDX11;FBXW7;HDAC8;MCMBP;PAPD7;RAD51C;REC8;SMC1A;SMC3	10	7295	15	11721	0.47419
GO:0030234	enzyme regulator activity	molecular_function	3	DCP1B;DPM2;EIF2B1;entg|SEPT2;GCLM;PPP1R7;PSMD1;PSMD2;PSMD3;RAB3GAP2	10	7295	15	11721	0.47419
GO:0008656	cysteine-type endopeptidase activator activity involved in apoptotic process	molecular_function	7	BCL2L13;CASP1;CDKN1B;GNB2L1;MAP3K5;MAPK9;NGFRAP1;NLRP1;PYCARD	10	7295	15	11721	0.47419
GO:0005657	replication fork	cellular_component	11	BCL6;DMAP1;DNMT1;H2AFX;HDAC2;NBN;RAD51C;RAD51D;TP53;XRCC3	10	7295	15	11721	0.47419
GO:0070530	K63-linked polyubiquitin binding	molecular_function	8	C1orf86;OPTN;OTUD7B;PARP10;PRPF8;SQSTM1;TAB2;UIMC1;ZRANB1	10	7295	15	11721	0.47419
GO:0006750	glutathione biosynthetic process	biological_process	9	CNDP2;GCLM;GGCT;GGT1;GGT6;GGT7;GSS;OPLAH;PNKD	10	7295	15	11721	0.47419
GO:0042994	cytoplasmic sequestering of transcription factor	biological_process	8	MDFI;MXI1;NFKBIA;NFKBIL1;PKD1;SUFU;THRA;TONSL	10	7295	15	11721	0.47419
GO:0016239	positive regulation of macroautophagy	biological_process	8	BECN1;LARP1;PAFAH1B2;RAB12;SQSTM1;SUPT5H;TRIM13;WAC	10	7295	15	11721	0.47419
GO:0006337	nucleosome disassembly	biological_process	9	ARID2;HMGA1;SET;SMARCA4;SMARCB1;SMARCC2;SMARCD1;SMARCD2;SMARCD3	10	7295	15	11721	0.47419
GO:0006892	post-Golgi vesicle-mediated transport	biological_process	7	AP1B1;AP1M1;AP1S1;AP1S2;ARL3;ARRB1;BLOC1S1;BLOC1S6;CLINT1;CLTA;DNM2;FTH1;FTL;GBF1;HSPA8;NAPA;PUM1;RP2;SCAMP1;SCAMP2;SCAMP3;SCFD1;SH3D19;SNAP23;SORL1;STX4;TXNDC5;VAMP2;VAMP8	30	7295	47	11721	0.475159
GO:0031941	filamentous actin	cellular_component	12	ACTG1;DPYSL3;ESPN;IQGAP2;MYO1A;MYO1C;MYO6;PAK1;PRKCZ;RAC3;SPECC1L;TPM1;TPM3;TPM4	15	7295	23	11721	0.475434
GO:0006378	mRNA polyadenylation	biological_process	12	AHCYL1;APP;CPSF6;CSTF1;CSTF2;CSTF3;LEO1;MTPAP;PABPC1;PAF1;SSU72;SYMPK;TUT1;WDR33	15	7295	23	11721	0.475434
GO:0045595	regulation of cell differentiation	biological_process	7	BIRC2;FADS1;FES;FGFR1;HES5;LTBP4;PLEKHB1;PPP2R1A;PTBP3;RAF1;SIK1;SPOCK2;STK25;TBX19;UNCX	15	7295	23	11721	0.475434
GO:0000793	condensed chromosome	cellular_component	10	AKAP8;AURKC;BAZ1B;CDK2;CHAMP1;H2AFY;HMGB1;HMGB2;MKI67;NCAPD2;PES1;SETMAR;SMARCA5;SMC2	15	7295	23	11721	0.475434
GO:0014065	phosphatidylinositol 3-kinase cascade	biological_process	10	C1QBP;EDN1;ERBB2;ERBB3;HTR2B;LTK;NYAP1;PIK3R2;PIK3R5;PLEKHA1;SIRT2;TSC2;TYRO3	15	7295	23	11721	0.475434
GO:0032781	positive regulation of ATPase activity	biological_process	14	AHSA1;AHSA2;ATP1B1;ATP1B2;CHTOP;DNAJB1;DNAJB6;DNAJC10;DNAJC1;MYBPC3;PFN1;PFN2;RAB3A;TPM1	15	7295	23	11721	0.475434
GO:0046209	nitric oxide metabolic process	biological_process	5	CALM2;CALM3;CPS1;DHFR;DNM2;GCH1;HSP90AA1;LYPLA1;NOS3;NOSIP;NOSTRIN;PTS;SPR;WASL;ZDHHC21	15	7295	23	11721	0.475434
GO:0018345	protein palmitoylation	biological_process	9	DBI;WNT4;ZDHHC14;ZDHHC16;ZDHHC1;ZDHHC20;ZDHHC21;ZDHHC22;ZDHHC23;ZDHHC3;ZDHHC5;ZDHHC7;ZDHHC8;ZDHHC9	15	7295	23	11721	0.475434
GO:0051898	negative regulation of protein kinase B signaling cascade	biological_process	10	CIB1;DAG1;EPHA2;FLCN;GNB2L1;HYAL2;INPP5K;MAGI2;PDCD6;PLEKHA1;PRKCDBP;RAPGEF1;SLC9A3R1;TSC2	15	7295	23	11721	0.475434
GO:0005154	epidermal growth factor receptor binding	molecular_function	7	ARF4;ATXN2;EREG;GRB2;ITGA5;RNF126;SHC1;SNX1;SNX2;SOCS5;TGFA;TNK2;VAV2;VAV3	15	7295	23	11721	0.475434
GO:0048565	digestive tract development	biological_process	7	ALX4;CCNB1;CHD8;CLMP;COBL;COL3A1;CYP1A1;DCHS1;FOXF1;ITGB4;MYOCD;PKD1;RB1;TGFB3	15	7295	23	11721	0.475434
GO:0006631	fatty acid metabolic process	biological_process	9	AACS;ACADSB;ACOT11;ACSBG2;ACSM2B;ACSM5;ALKBH7;CROT;CRYL1;CYP4A11;ECHDC2;FASN;LYPLA1;LYPLA2;MECR;NDUFS6;PER2;SGPL1;SNCA;STAT5B;TH;TNXB;UCP3	25	7295	39	11721	0.475522
GO:0010494	cytoplasmic stress granule	cellular_component	10	ATXN2L;ATXN2;CIRBP;DDX1;DDX3X;EIF4E;FMR1;G3BP1;KHSRP;LARP4B;LIN28A;LSM14A;MBNL1;OGFOD1;PABPC1;PABPC4;PQBP1;RBM4;RC3H1;STAU1;TIA1;TIAL1;YBX1	25	7295	39	11721	0.475522
GO:0030032	lamellipodium assembly	biological_process	7	ABLIM1;ABLIM3;AJUBA;ARFIP2;ARHGEF4;CCDC88A;CYFIP1;GOLPH3;KIT;NCK2;NCKAP1;NUP85;PARVB;PXN;RAC1;VAV2;VAV3;WHAMM	20	7295	31	11721	0.475683
GO:0007611	learning or memory	biological_process	5	AMFR;DBI;EGFR;FZD9;GALR3;GM2A;GPI;GRIN2A;LHX8;MEF2C;PAFAH1B1;PRKAR1B;PRNP;PTEN;PTPRZ1;S100B;SLC11A2;THRA;ZNF385A	20	7295	31	11721	0.475683
GO:0031072	heat shock protein binding	molecular_function	5	BAK1;CDC37;DNAJA4;DNAJB6;FAF1;HDAC2;HSPA1A;HSPA6;HSPA8;IRAK1;LIMK1;LMAN2;NFKBIA;OGDH;PACRG;PPID;TFAM;TOMM34;TPR	20	7295	31	11721	0.475683
GO:0050911	detection of chemical stimulus involved in sensory perception of smell	biological_process	10	OR10A5;OR10C1;OR10G2;OR10G8;OR10H2;OR10H4;OR10J1;OR10P1;OR10W1;OR11A1;OR13C3;OR13H1;OR1B1;OR1D2;OR1J4;OR1K1;OR1L6;OR1N2;OR1S1;OR1S2;OR2A2;OR2A42;OR2AG2;OR2B11;OR2B6;OR2H1;OR2T4;OR2T5;OR2Y1;OR4A15;OR4A5;OR4C15;OR4F15;OR4S1;OR4X1;OR4X2;OR51B5;OR51F1;OR51G1;OR51G2;OR51T1;OR56B4;OR5AP2;OR5AU1;OR5B21;OR5C1;OR5F1;OR5H1;OR5K3;OR5L2;OR5V1;OR6C74;OR6K2;OR6N1;OR6T1;OR6V1;OR7D4;OR7E24;OR8D2;OR9A2;OR9G9;OR9Q1	63	7295	100	11721	0.481752
GO:0005096	GTPase activator activity	molecular_function	5	ABR;ALS2CL;ARFGAP1;ARHGAP12;ARHGAP17;ARHGAP19;ARHGAP20;ARHGAP30;ARHGAP31;ARHGAP32;ARHGAP40;ARHGAP42;ARHGDIA;ARHGDIB;ARHGEF11;ARHGEF19;ARHGEF1;ARRB1;AXIN1;AXIN2;BCR;CHN1;CHN2;DOCK1;ELMOD3;FAM13B;GAPVD1;HMHA1;IQGAP1;NPRL2;NPRL3;PLCB1;PLEKHG6;PTPLAD1;RAB3GAP2;RABEP1;RABEP2;RABGAP1;RALBP1;RAP1GAP;RASA3;RASA4B;RASA4;RGS10;RGS11;RGS19;RGS2;RGS3;RGS5;RIC8A;RIN1;RINL;RP2;SIPA1L1;SIPA1;STARD13;STARD8;TBCD…	63	7295	100	11721	0.481752
GO:0004984	olfactory receptor activity	molecular_function	6	OR10A5;OR10C1;OR10G2;OR10G8;OR10H2;OR10H4;OR10J1;OR10P1;OR10W1;OR11A1;OR13C3;OR13H1;OR1B1;OR1D2;OR1J4;OR1K1;OR1L6;OR1N2;OR1S1;OR1S2;OR2A2;OR2A42;OR2AG2;OR2B11;OR2B6;OR2H1;OR2T4;OR2T5;OR2Y1;OR4A15;OR4A5;OR4C15;OR4F15;OR4S1;OR4X1;OR4X2;OR51B5;OR51F1;OR51G1;OR51G2;OR51T1;OR56B4;OR5AP2;OR5AU1;OR5B21;OR5C1;OR5F1;OR5H1;OR5K3;OR5L2;OR5V1;OR6C74;OR6K2;OR6N1;OR6T1;OR6V1;OR7D4;OR7E24;OR8D2;OR9A2;OR9G9;OR9Q1	63	7295	100	11721	0.481752
GO:0004713	protein tyrosine kinase activity	molecular_function	8	AATK;ABL1;ABL2;AXL;BAZ1B;BCR;BTK;CLK3;CSK;DSTYK;DYRK1A;DYRK1B;DYRK4;EGFR;EPHB2;ERBB2;ERBB3;FES;FGFR1;FGFR3;FGR;FYN;JAK3;KDR;KIT;LCK;LTK;LYN;MAP2K1;MAP2K2;MAP2K3;MAP2K7;MAP3K11;MAP3K9;MATK;MUSK;PDGFRB;PTK2B;PTK7;RET;RYK;SCYL1;SHC1;SRC;TESK1;TESK2;TNK1;TNK2;TWF1;TYRO3;ZAP70	53	7295	84	11721	0.483884
GO:0061024	membrane organization	biological_process	5	ACTG1;AKT2;AP1B1;AP1M1;AP1S1;AP1S2;AP2M1;ARCN1;ARFGAP1;ARRB1;ASPSCR1;BLOC1S1;BLOC1S6;CCDC88A;CHMP2A;CHMP3;CHMP4A;CHMP4B;CHP1;CLINT1;CLN3;CLTA;COPA;COPB1;COPB2;COPE;COPZ1;DAB2;DNM2;EXOC2;EXOC3;EXOC4;EXOC6;EXOC7;FTH1;FTL;GBF1;GJB1;GJB2;GJC1;GNPAT;HGS;HSPA8;KIFAP3;LPCAT2;MYO1C;MYO6;NAPA;PREB;PRKAG1;PRKAG2;PRKAG3;PRKCI;PUM1;RAB10;RAB4A;RAB8A;SAR1B;SEC13;SEC23A;SEC24C;SEC31A;SFN;SH3D19;SNAP23;SNF8;STX…	86	7295	137	11721	0.486361
GO:0005793	endoplasmic reticulum-Golgi intermediate compartment	cellular_component	9	ANPEP;ATP2A1;CHP1;COPB1;DDHD2;ERGIC1;FN1;GJB2;GNPNAT1;GOLGA3;KIAA0368;LMAN2;MCFD2;MPPE1;MYDGF;MYO18A;NAT8;NUCB2;P4HB;PTPN2;RAB1B;RAB37;RER1;SCYL1;SEC22B;SERPINH1;SLC35C2;SURF4;TMED10;TMED2;TMED3;TMED9;TRAPPC12;UGGT1;YIF1A	38	7295	60	11721	0.487657
GO:0019903	protein phosphatase binding	molecular_function	7	AP3B1;CDC27;CDH2;CDH5;CDKN1B;CSF1R;CSK;CTNNB1;DLG4;EGFR;ERBB2;FBXL2;FCRL6;FLT4;GCK;GNB2L1;GRB2;HSP90B1;IQGAP1;JAK3;JUP;KCNN4;LCK;MAP2K7;MAP3K5;PARD3;PIK3R2;PPP1R3C;PPP1R3F;PPP1R3G;PPP6R3;RPA2;SNX3;STAT3;STAT5B;STAT6;VCP	38	7295	60	11721	0.487657
GO:0008168	methyltransferase activity	molecular_function	6	ALDH1L2;C9orf114;ECE2;EDF1;EHMT1;FAM86B2;GART;METTL13;METTL16;METTL17;METTL21B;METTL22;METTL23;METTL5;METTL8;MGMT;N6AMT2;NSUN4;NSUN5;PRDM11;PRDM4;PRDM5;PRMT3;SETD4;SMYD4;SMYD5;TRMT10B;TRMT11;TRMT44;WBSCR22	33	7295	52	11721	0.489149
GO:0008104	protein localization	biological_process	5	AKAP4;ALS2CL;ALS2;BBS2;BIN3;CD81;CLIC5;CROCC;CUTA;DDX42;DOC2B;GGN;GRASP;GRIN2A;GRIN2C;HSPG2;KATNA1;KIF5A;KIFAP3;MAPK8IP3;MECP2;MLH3;NBEA;NPM1;NR0B1;RAB35;SQSTM1;TNS4;TP53;TSC2;VPS13A;WNK4;	33	7295	52	11721	0.489149
GO:0006006	glucose metabolic process	biological_process	9	AIMP1;AKR1A1;AKT1;AKT2;ALDOA;CALM2;CALM3;CPT1A;DCXR;ENO1;ENO2;GAA;GALM;GAPDH;GBE1;GCK;GHRL;GOT1;GOT2;GPI;GYG1;GYS1;HECTD4;IGF2;IGFBP5;INPPL1;INS;MDH1;NHLRC1;NISCH;OMA1;PC;PDHA1;PDK3;PDK4;PFKFB2;PFKFB3;PFKFB4;PFKL;PFKM;PFKP;PGAM1;PGK1;PGM1;PGM2L1;PGM5;PHKA2;PHKB;PKM;PPARD;PPP1R3C;PYGB;RPS27A;SLC25A11;SLC25A12;SLC25A1;SLC37A4;TCF7L2;TPI1;UBA52;UBB;UBC;WDTC1	66	7295	105	11721	0.491207
GO:0051496	positive regulation of stress fiber assembly	biological_process	10	AMOT;BRAF;EVL;ITGB1BP1;LIMK1;PAK1;PFN1;PFN2;PPM1F;RAPGEF3;RGCC;RHOA;SDC4;SERPINF2;SORBS3;TPM1;WNT4	18	7295	28	11721	0.49507
GO:0007040	lysosome organization	biological_process	6	ABCA1;ACP2;ARSB;BECN1;CLN3;GAA;GNPTAB;IDUA;LAMTOR1;LYST;MBTPS1;NAGLU;NAGPA;TFEB;TPP1;VPS18;ZKSCAN3	18	7295	28	11721	0.49507
GO:0015485	cholesterol binding	molecular_function	7	ABCA1;ABCG1;ANXA6;APOA5;APOE;NR1H3;OSBPL10;OSBPL2;OSBPL3;OSBPL5;OSBPL7;SCAP;SCP2;SOAT2;STARD3;TSPO2;TSPO	18	7295	28	11721	0.49507
GO:0048704	embryonic skeletal system morphogenesis	biological_process	10	ALX3;ALX4;ASXL2;EYA1;FUZ;HOXA4;HOXA5;HOXB2;HOXB4;HOXD9;HSPG2;MDFI;MEN1;MYCN;MYF5;OSR2;SIX1;ZEB1	18	7295	28	11721	0.49507
GO:0045785	positive regulation of cell adhesion	biological_process	5	ADAM8;C1QBP;CHRD;CXCL12;CYTH3;ERBB2;FLCN;ITGAV;LDB1;NPY2R;PRKCA;STX4;TFE3;TMEM102;TPM1;VAV3	18	7295	28	11721	0.49507
GO:0030177	positive regulation of Wnt receptor signaling pathway	biological_process	10	ATP6AP2;ATP6V0C;CSNK2A1;DACT1;DISC1;DVL1;KANK1;MACF1;MBD2;SFRP1;SHH;SMARCA4;SPIN1;SULF2;TERT;ZEB2;ZRANB1	18	7295	28	11721	0.49507
GO:0071407	cellular response to organic cyclic compound	biological_process	7	ALPL;AXIN2;CCNB1;CDKN1B;CYBA;CYP1A1;FOXF1;GSK3A;HSP90AB1;IGFBP5;LGALS1;MGMT;MSR1;PLA2G4F;RAE1;SMAD5;TIPARP;TMF1	18	7295	28	11721	0.49507
GO:0032148	activation of protein kinase B activity	biological_process	13	ADRA2C;ANG;CCDC88A;INS;ITGB1BP1;MT3;NTRK3;PARK7;PDGFB;PDPK1;PINK1;PRKCZ;SRC	13	7295	20	11721	0.49808
GO:0046835	carbohydrate phosphorylation	biological_process	8	DAK;GCK;GNE;GNPTAB;GNPTG;HK1;HKDC1;PFKFB2;PFKFB3;PFKFB4;PFKL;PFKM;PFKP	13	7295	20	11721	0.49808
GO:0006997	nucleus organization	biological_process	5	ATXN7;CHMP1A;CHMP2A;CHMP3;CHMP4A;CHMP4B;GOLM1;NUMA1;PDCD6IP;SYNE1;VPS4A;VPS4B	13	7295	20	11721	0.49808
GO:0043200	response to amino acid stimulus	biological_process	6	AARS;ASNS;ATP6V0E1;CDKN1B;CDO1;CFL1;CHUK;CPS1;EDN1;GSS;ICAM1;MTOR;TNFRSF1A	13	7295	20	11721	0.49808
GO:0000794	condensed nuclear chromosome	cellular_component	12	ADD3;BRD4;CHMP1A;H2AFX;HORMAD1;KIFAP3;NOL6;P3H4;SMC1A;SUN2;TUBG1	13	7295	20	11721	0.49808
GO:0003823	antigen binding	molecular_function	4	FCGRT;FCN3;HFE;LAG3;LCK;LILRA1;LILRA3;MICA;PPP2R1A;SPON2;TGFB1;TSPAN4	13	7295	20	11721	0.49808
GO:0043153	entrainment of circadian clock by photoperiod	biological_process	7	BHLHE40;CRTC1;CRY2;FBXL3;ID2;MTA1;NR2F6;PML;PPP1CA;PPP1CB;RBM4B;RBM4;SIK1	13	7295	20	11721	0.49808
GO:0070555	response to interleukin-1	biological_process	7	AES;ANXA1;CYBA;ETS1;IGBP1;IL1R1;IRAK1;MYD88;PRKCI;SELE;SPHK1;YTHDC2	13	7295	20	11721	0.49808
GO:0000421	autophagic vacuole membrane	cellular_component	11	ATG16L1;ATG16L2;ATG9B;GABARAPL1;GABARAP;MAP1LC3A;MAP1LC3B;RPN2;TECPR1;TM9SF1;WIPI1	13	7295	20	11721	0.49808
GO:0030529	ribonucleoprotein complex	cellular_component	7	ACTN4;AGO1;APOBEC3F;ATXN2;BOP1;CASC3;CPSF6;DDX1;DDX5;DYRK1A;EEF2;EPRS;ERG;GAPDH;GSK3B;HNRNPA1;HNRNPA2B1;HNRNPA3;HNRNPAB;HNRNPD;HNRNPLL;HNRNPL;HNRNPR;HNRNPUL1;HNRNPU;HSPA1A;HSPA8;ILF2;ILF3;JRK;LARP6;LARP7;LOC400927-CSNK1E;MRPL10;MRPL41;NCL;NFATC2;NPM1;NSA2;NSRP1;NUP62;PABPC1;PABPC4;PABPN1;PARP4;PATL2;PCBP1;PCBP2;PCBP3;PCBP4;PUF60;RBM14;RPL13A;RPL22;RPL4;RPL5;RPL7;RPLP0;RPS3A;RPS3;RPS4X;RPS9;SRA1;S…	74	7295	118	11721	0.498619
GO:0007050	cell cycle arrest	biological_process	7	ABL1;AK1;APBB1;APBB2;CAB39;CALR;CDK6;CDK7;CDKN1A;CDKN1B;CDKN1C;CDKN2A;CGREF1;CUL3;CUL4A;CUL5;DST;EIF4G2;FOXO4;GADD45A;GAS7;HEPACAM;HRAS;ILK;ING4;INHA;INHBA;IRF6;JMY;KHDRBS1;KMT2E;MACF1;MAP2K1;MEN1;MFN2;NBN;NOTCH2;PKD1;PLAGL1;PML;PPM1G;PPP1R9B;PRKAG1;PRKAG2;PRKAG3;PRNP;RASSF1;RB1;SGSM3;SMAD3;STK11;STRADB;TBRG1;TBRG4;TCF7L2;TGFB1;THBS1;TP53INP1;TP53;TP73;TSC1;TSC2;VASH1;WDR6;ZAK;ZFHX3	74	7295	118	11721	0.498619
GO:0006397	mRNA processing	biological_process	10	ACIN1;ADARB1;ADARB2;ADAR;AKAP17A;ALKBH5;C1QBP;CASC3;CDK12;CELF6;CLASRP;CPSF6;CSDC2;CSTF2T;DDX47;EFTUD2;GEMIN2;HNRNPA1;HNRNPA2B1;HNRNPLL;HNRNPR;IWS1;KHDRBS1;KHSRP;KIAA1429;LGALS3;LSM5;LSM7;MBNL2;METTL3;NONO;NSRP1;PHRF1;PPP1R8;PRPF18;PRPF38A;PRPF38B;PRPF39;PRPF3;PRPF40A;PRPF40B;PRPF8;PTBP1;PTBP3;PUF60;QKI;RBFOX2;RBM10;RBM23;RBM39;RBM4B;RBM4;RBMY1B;RNASEL;RNPC3;SCAF1;SCNM1;SF3A1;SF3A2;SF3A3;SF3B3;SF…	102	7295	163	11721	0.49928
GO:0072372	primary cilium	cellular_component	7	ADRBK1;ARL2;ARL3;CSNK1A1;DYNLL1;DYNLRB1;GPR161;HSPB11;IFT140;IFT172;IFT20;IFT22;IFT46;IFT80;INPP5E;IQCE;KIFAP3;NPHP3;ODF2;PDE4C;PKD1;RAB10;RAB8A;RILPL1;RILPL2;RP2;SUFU;TRAF3IP1;TULP3;UMOD;UNC119B;WDR19;WDR60	36	7295	57	11721	0.50184
GO:0042246	tissue regeneration	biological_process	6	ADAM15;APOA5;CCNB1;CPQ;GSN;NINJ1;NINJ2	8	7295	12	11721	0.502648
GO:0030252	growth hormone secretion	biological_process	10	CACNA1C;CDK16;GHRH;GHRL;GHSR;LTBP4;RAB1A	8	7295	12	11721	0.502648
GO:0017160	Ral GTPase binding	molecular_function	9	EXOC2;EXOC4;FLNA;MYO1C;PIH1D2;PRKCH;RAB34;RALBP1	8	7295	12	11721	0.502648
GO:0060716	labyrinthine layer blood vessel development	biological_process	7	FBXW8;HEY2;HS6ST1;JUNB;NSDHL;PLCD1;PLCD3;RBPJ	8	7295	12	11721	0.502648
GO:0006826	iron ion transport	biological_process	9	FTH1;FTHL17;FTL;FTMT;HEPH;SLC11A1;TFR2;TTYH1	8	7295	12	11721	0.502648
GO:0071157	negative regulation of cell cycle arrest	biological_process	9	CCND1;CCNK;CDK4;CDK9;MDM2;MDM4;RASSF1;SETMAR	8	7295	12	11721	0.502648
GO:0048863	stem cell differentiation	biological_process	7	A2M;C10orf54;FOXO4;GPM6A;HMGA2;JARID2;PSMD11;RUNX2	8	7295	12	11721	0.502648
GO:0061436	establishment of skin barrier	biological_process	9	ALOX12B;ALOXE3;CLDN4;GAK;KDF1;SFN;TMEM79	8	7295	12	11721	0.502648
GO:0002437	inflammatory response to antigenic stimulus	biological_process	5	HLA-DRB1;HLA-DRB4;HMGB1;NOTCH2;PNMA1;RASGRP1;RBPJ	8	7295	12	11721	0.502648
GO:0007130	synaptonemal complex assembly	biological_process	8	BAG6;HORMAD1;MLH3;P3H4;STAG3;SYCE3;SYDE1	8	7295	12	11721	0.502648
GO:0070063	RNA polymerase binding	molecular_function	6	GSG1;PER2;PHRF1;PKN2;PPIB;TAF10;YTHDC2	8	7295	12	11721	0.502648
GO:0006998	nuclear envelope organization	biological_process	6	CTDNEP1;DMPK;REEP4;SPAG4;SUN1;SUN2;SUN5;TOR1A	8	7295	12	11721	0.502648
GO:0002028	regulation of sodium ion transport	biological_process	9	ATP1A1;NOS1;NOS3;P2RX7;SIK1;SPTBN4;TGFB1;YWHAH	8	7295	12	11721	0.502648
GO:0019674	NAD metabolic process	biological_process	12	GPD1L;KMO;LDHB;NADSYN1;NAPRT;NMNAT1;PTGIS	8	7295	12	11721	0.502648
GO:0034405	response to fluid shear stress	biological_process	5	CITED2;GJA1;NOS3;P2RX7;PDGFRB;PKD1	8	7295	12	11721	0.502648
GO:0042446	hormone biosynthetic process	biological_process	5	CHST8;CYP17A1;DIO2;DUOX1;DUOX2;FDX1;HFE;TPO	8	7295	12	11721	0.502648
GO:0051019	mitogen-activated protein kinase binding	molecular_function	8	ACE;ARRB2;ATF7;GTF2I;NBR1;TNIP1;TPR	8	7295	12	11721	0.502648
GO:0001676	long-chain fatty acid metabolic process	biological_process	10	ACOT1;ACSBG2;ACSL3;CPT1A;CYP4A11;SLC27A1;SLC27A3;SLC27A5	8	7295	12	11721	0.502648
GO:0016236	macroautophagy	biological_process	7	C6orf106;CLN3;KIAA1324;NBR1;OPTN;PIK3R4;SQSTM1	8	7295	12	11721	0.502648
GO:0006825	copper ion transport	biological_process	9	ATOX1;ATP7B;COX17;CUTC;HEPH;SCO2;SLC11A2;SLC31A2	8	7295	12	11721	0.502648
GO:0035371	microtubule plus end	cellular_component	12	CKAP5;CLIP1;DST;KIF2C;KNSTRN;MAPRE1;MAPRE2	8	7295	12	11721	0.502648
GO:0005123	death receptor binding	molecular_function	8	BID;CFLAR;DAB2IP;FADD;MADD;MYD88;NGFRAP1;RIPK1	8	7295	12	11721	0.502648
GO:0008353	RNA polymerase II carboxy-terminal domain kinase activity	molecular_function	9	CCNK;CDK12;CDK13;CDK7;CDK9;ERCC2;MAPK1;MNAT1	8	7295	12	11721	0.502648
GO:0030992	intraflagellar transport particle B	cellular_component	6	HSPB11;IFT172;IFT20;IFT22;IFT46;IFT80;TRAF3IP1	8	7295	12	11721	0.502648
GO:0006937	regulation of muscle contraction	biological_process	8	ANXA6;MYL5;MYL9;PPP1R12B;PRKCA;TNNC1;TPM1	8	7295	12	11721	0.502648
GO:0007274	neuromuscular synaptic transmission	biological_process	8	CHRNA1;DTNA;ETV5;KIF1B;P2RX2;RAB3A;STAC3;STXBP1	8	7295	12	11721	0.502648
GO:0032590	dendrite membrane	cellular_component	9	ATF4;GABARAPL1;KCNC3;LAMP5;OPRD1;PALM;SGCE;WLS	8	7295	12	11721	0.502648
GO:0000042	protein targeting to Golgi	biological_process	7	GCC2;GOLGA4;OPTN;PACS1;RAB6A;RGPD5;RGPD6;SORL1	8	7295	12	11721	0.502648
GO:0046685	response to arsenic-containing substance	biological_process	5	CDKN1A;CPOX;CYP1A1;FECH;RBM4;RNF4;SERPINF1;SRRT	8	7295	12	11721	0.502648
GO:0033540	fatty acid beta-oxidation using acyl-CoA oxidase	biological_process	11	ACAA1;ACOT8;ACOX1;AMACR;CRAT;CROT;HSD17B4;SCP2	8	7295	12	11721	0.502648
GO:0009948	anterior/posterior axis specification	biological_process	9	CTNNB1;GPC3;HEY2;LDB1;LHX1;SIX2;WLS;WNT3	8	7295	12	11721	0.502648
GO:0034361	very-low-density lipoprotein particle	cellular_component	8	APOA5;APOE;APOO;LPL;LSR;PCYOX1;VIMP;VLDLR	8	7295	12	11721	0.502648
GO:0002244	hemopoietic progenitor cell differentiation	biological_process	7	ADAR;ARMC6;COL24A1;DHTKD1;DOCK1;DOCK7;EEF2;EML1;FSTL3;FST;HEATR9;HYAL2;INHBA;NARFL;PRRC2C;PSEN1;PSEN2;PTPRZ1;PYGO1;SAMD9L;SFRP1;SMPD3;SRSF4;SSBP3;STON2;TGFB1;THSD1;TMEM143;WDR7;ZFAT	31	7295	49	11721	0.504456
GO:0016485	protein processing	biological_process	7	ADAMTS13;ADAMTS2;ADAMTS3;ASPRV1;ATG4A;ATG4B;ATG4C;ATG4D;C2CD3;CASP2;CLN3;ECE1;FURIN;GLI3;GZMB;IFT172;METAP2;NCSTN;P2RX7;PCSK5;PCSK7;PSEN1;PSEN2;PTHLH;TYSND1;XPNPEP3	26	7295	41	11721	0.507571
GO:0005097	Rab GTPase activator activity	molecular_function	7	EVI5L;EVI5;GDI2;RABGAP1L;RABGAP1;SGSM2;SGSM3;SYNGAP1;TBC1D10B;TBC1D14;TBC1D17;TBC1D1;TBC1D20;TBC1D23;TBC1D25;TBC1D2B;TBC1D2;TBC1D3B;TBC1D5;TBC1D7;TBC1D9B;TBC1D9;TBCK	26	7295	41	11721	0.507571
GO:0007528	neuromuscular junction development	biological_process	6	AGRN;ALS2;ANK3;CACNB1;CACNB3;CHRNA1;DNAJA3;DOK7;DVL1;ERBB2;LAMB2;MUSK;NRD1;P2RX2;PAK1;PDZRN3;SNTA1;TNC;UNC13B	21	7295	33	11721	0.511446
GO:0034186	apolipoprotein A-I binding	molecular_function	6	ABCA1;LCAT;SCARB1	3	7295	4	11721	0.514199
GO:0030144	alpha-1,6-mannosylglycoprotein 6-beta-N-acetylglucosaminyltransferase activity	molecular_function	8	MGAT5B;MGAT5	3	7295	4	11721	0.514199
GO:0046523	S-methyl-5-thioribose-1-phosphate isomerase activity	molecular_function	7	EIF2B1;EIF2B2;EIF2B4	3	7295	4	11721	0.514199
GO:0035336	long-chain fatty-acyl-CoA metabolic process	biological_process	9	DGAT1;FAR1	3	7295	4	11721	0.514199
GO:0030263	apoptotic chromosome condensation	biological_process	12	ACIN1;DFFB;GPER1	3	7295	4	11721	0.514199
GO:0045263	proton-transporting ATP synthase complex, coupling factor F(o	cellular_component	8	ATP5G1;ATP5G3;ATP5J2	3	7295	4	11721	0.514199
GO:0071636	positive regulation of transforming growth factor beta production	biological_process	8	CD34;CD46;SERPINF2	3	7295	4	11721	0.514199
GO:0015816	glycine transport	biological_process	7	SLC36A1;SLC38A5;SLC6A9	3	7295	4	11721	0.514199
GO:0090267	positive regulation of mitotic cell cycle spindle assembly checkpoint	biological_process	17	PCID2;TPR;XRCC3	3	7295	4	11721	0.514199
GO:2000467	positive regulation of glycogen (starch) synthase activity	biological_process	7	GSK3A;IGF2;PPP1R3G	3	7295	4	11721	0.514199
GO:0030868	smooth endoplasmic reticulum membrane	cellular_component	11	HSD3B2;SEC23A;TTYH1	3	7295	4	11721	0.514199
GO:0015186	L-glutamine transmembrane transporter activity	molecular_function	10	SLC38A3;SLC38A7	3	7295	4	11721	0.514199
GO:0035553	oxidative single-stranded RNA demethylation	biological_process	11	ALKBH5;FTO	3	7295	4	11721	0.514199
GO:0042447	hormone catabolic process	biological_process	5	ACE;ECE1;IDE	3	7295	4	11721	0.514199
GO:0021943	formation of radial glial scaffolds	biological_process	10	ITGB1;LRP6	3	7295	4	11721	0.514199
GO:0090244	Wnt receptor signaling pathway involved in somitogenesis	biological_process	9	AXIN2;PPP2R3A;SFRP2	3	7295	4	11721	0.514199
GO:0060166	olfactory pit development	biological_process	9	ALDH1A3;DLX5	3	7295	4	11721	0.514199
GO:0000338	protein deneddylation	biological_process	10	COPS4;COPS5;TOR1A	3	7295	4	11721	0.514199
GO:0097187	dentinogenesis	biological_process	11	FAM20C;HTRA1	3	7295	4	11721	0.514199
GO:0030321	transepithelial chloride transport	biological_process	9	BEST1;P2RY4;SLC26A6	3	7295	4	11721	0.514199
GO:0042407	cristae formation	biological_process	8	LETM1;OMA1;TAZ	3	7295	4	11721	0.514199
GO:0030951	establishment or maintenance of microtubule cytoskeleton polarity	biological_process	7	CKAP5;KIF2C;LMNA	3	7295	4	11721	0.514199
GO:0006868	glutamine transport	biological_process	7	SLC38A3;SLC38A7	3	7295	4	11721	0.514199
GO:0019538	protein metabolic process	biological_process	5	BAG2;NECAB3;NUMBL	3	7295	4	11721	0.514199
GO:0070083	clathrin sculpted monoamine transport vesicle membrane	cellular_component	13	RAB3A;VAMP2	3	7295	4	11721	0.514199
GO:0033179	proton-transporting V-type ATPase, V0 domain	cellular_component	7	ATP6V0C;ATP6V0D1;ATP6V0E1	3	7295	4	11721	0.514199
GO:0070050	neuron homeostasis	biological_process	6	CHRNA1;HAAO;TYRO3	3	7295	4	11721	0.514199
GO:0021631	optic nerve morphogenesis	biological_process	11	EPHB2;GLI3	3	7295	4	11721	0.514199
GO:0006207	'de novo' pyrimidine base biosynthetic process	biological_process	11	CAD;DHODH;UMPS	3	7295	4	11721	0.514199
GO:0031852	mu-type opioid receptor binding	molecular_function	8	FLNA;GNAS;WLS	3	7295	4	11721	0.514199
GO:0021953	central nervous system neuron differentiation	biological_process	10	SMO;SOX5;TULP3	3	7295	4	11721	0.514199
GO:0017038	protein import	biological_process	5	APOE;GPIHBP1;SNX33	3	7295	4	11721	0.514199
GO:0030911	TPR domain binding	molecular_function	6	HSP90AA1;HSP90AB1;STUB1	3	7295	4	11721	0.514199
GO:0008063	Toll signaling pathway	biological_process	8	PALM3;PELI1;PELI2	3	7295	4	11721	0.514199
GO:0040016	embryonic cleavage	biological_process	6	AATF;CUL3;ERCC2	3	7295	4	11721	0.514199
GO:0018095	protein polyglutamylation	biological_process	10	TTLL1;TTLL4;TTLL5	3	7295	4	11721	0.514199
GO:0019907	cyclin-dependent protein kinase activating kinase holoenzyme complex	cellular_component	9	ERCC2;HSPD1;PUF60	3	7295	4	11721	0.514199
GO:2000171	negative regulation of dendrite development	biological_process	9	BCL11A;SEZ6	3	7295	4	11721	0.514199
GO:0042481	regulation of odontogenesis	biological_process	10	MSX1;PAX9;SP6	3	7295	4	11721	0.514199
GO:0022614	membrane to membrane docking	biological_process	6	EZR;ICAM1;MSN	3	7295	4	11721	0.514199
GO:0004983	neuropeptide Y receptor activity	molecular_function	8	NPY2R;NPY5R;PROKR2	3	7295	4	11721	0.514199
GO:0035189	Rb-E2F complex	cellular_component	10	E2F1;PRMT2;RB1	3	7295	4	11721	0.514199
GO:0005638	lamin filament	cellular_component	11	EIF6;LMNA;NARF	3	7295	4	11721	0.514199
GO:0032095	regulation of response to food	biological_process	8	GHRL;MT3;MTOR	3	7295	4	11721	0.514199
GO:0004985	opioid receptor activity	molecular_function	7	OGFR;OPRD1;SIGMAR1	3	7295	4	11721	0.514199
GO:0010447	response to acidity	biological_process	6	LGMN;SERPINF1;SRC	3	7295	4	11721	0.514199
GO:0031462	Cul2-RING ubiquitin ligase complex	cellular_component	9	COMMD1;TCEB2;ZER1	3	7295	4	11721	0.514199
GO:0001309	age-dependent telomere shortening	biological_process	11	TERF1;TERF2;TERT	3	7295	4	11721	0.514199
GO:0007021	tubulin complex assembly	biological_process	9	ARL2;CRYAB;TBCA	3	7295	4	11721	0.514199
GO:0038108	negative regulation of appetite by leptin-mediated signaling pathway	biological_process	10	BBS2;BBS4;MKKS	3	7295	4	11721	0.514199
GO:0060236	regulation of mitotic spindle organization	biological_process	9	PKD1;PSRC1	3	7295	4	11721	0.514199
GO:0051645	Golgi localization	biological_process	6	DAB1;STK11;STK25	3	7295	4	11721	0.514199
GO:0031694	alpha-2A adrenergic receptor binding	molecular_function	8	ADRA2C;ADRBK1;UCHL1	3	7295	4	11721	0.514199
GO:0002093	auditory receptor cell morphogenesis	biological_process	13	RAC1;SLITRK6;WDPCP	3	7295	4	11721	0.514199
GO:0016524	latrotoxin receptor activity	molecular_function	6	LPHN1;LPHN2	3	7295	4	11721	0.514199
GO:0032051	clathrin light chain binding	molecular_function	6	CALY;HMP19;NSG1	3	7295	4	11721	0.514199
GO:0061042	vascular wound healing	biological_process	12	CD34;HPSE;MCAM	3	7295	4	11721	0.514199
GO:0006828	manganese ion transport	biological_process	9	ATP2C1;SLC11A1;SLC11A2	3	7295	4	11721	0.514199
GO:0034354	de novo NAD biosynthetic process from tryptophan	biological_process	14	HAAO;KMO	3	7295	4	11721	0.514199
GO:0032494	response to peptidoglycan	biological_process	7	IRAK1;IRF5	3	7295	4	11721	0.514199
GO:0034340	response to type I interferon	biological_process	6	ISG15;MX1;SP100	3	7295	4	11721	0.514199
GO:0016926	protein desumoylation	biological_process	10	SENP1;SENP2	3	7295	4	11721	0.514199
GO:0004449	isocitrate dehydrogenase (NAD+) activity	molecular_function	8	IDH3A;IDH3B;IDH3G	3	7295	4	11721	0.514199
GO:0019805	quinolinate biosynthetic process	biological_process	8	HAAO;KMO	3	7295	4	11721	0.514199
GO:0031442	positive regulation of mRNA 3'-end processing	biological_process	13	CCNB1;LEO1;PAF1	3	7295	4	11721	0.514199
GO:0035515	oxidative RNA demethylase activity	molecular_function	5	ALKBH5;FTO	3	7295	4	11721	0.514199
GO:0004652	polynucleotide adenylyltransferase activity	molecular_function	8	MTPAP;PAPD7;TUT1	3	7295	4	11721	0.514199
GO:0055091	phospholipid homeostasis	biological_process	9	ABCA1;ABCG1;LYST	3	7295	4	11721	0.514199
GO:0016553	base conversion or substitution editing	biological_process	10	ADARB1;ADAR;APOBEC3F	3	7295	4	11721	0.514199
GO:0045324	late endosome to vacuole transport	biological_process	7	BECN1;PIK3R4;RBSN	3	7295	4	11721	0.514199
GO:0051599	response to hydrostatic pressure	biological_process	5	ATP2B4;COL18A1;KRT8	3	7295	4	11721	0.514199
GO:0060789	hair follicle placode formation	biological_process	11	EDA;GNAS;HDAC1	3	7295	4	11721	0.514199
GO:0030123	AP-3 adaptor complex	cellular_component	11	AP3B1;AP3S1	3	7295	4	11721	0.514199
GO:0008535	respiratory chain complex IV assembly	biological_process	9	COX11;SCO2;SURF1	3	7295	4	11721	0.514199
GO:0043586	tongue development	biological_process	9	GLI3;HAND2;WNT10A	3	7295	4	11721	0.514199
GO:0008588	release of cytoplasmic sequestered NF-kappaB	biological_process	9	CD27;TNFSF14;TRIP6	3	7295	4	11721	0.514199
GO:0043308	eosinophil degranulation	biological_process	9	VAMP2;VAMP8	3	7295	4	11721	0.514199
GO:0006685	sphingomyelin catabolic process	biological_process	8	SMPD3;SMPD4;SMPDL3B	3	7295	4	11721	0.514199
GO:2000021	regulation of ion homeostasis	biological_process	6	UMOD;WNK2	3	7295	4	11721	0.514199
GO:0034112	positive regulation of homotypic cell-cell adhesion	biological_process	7	ANK3;TNFSF11	3	7295	4	11721	0.514199
GO:0019470	4-hydroxyproline catabolic process	biological_process	9	ALDH4A1;GOT2;PRODH	3	7295	4	11721	0.514199
GO:0044027	hypermethylation of CpG island	biological_process	14	GSK3A;GSK3B;SPI1	3	7295	4	11721	0.514199
GO:0034098	Cdc48p-Npl4p-Ufd1p AAA ATPase complex	cellular_component	12	FAF1;FAF2;UBXN1	3	7295	4	11721	0.514199
GO:2000738	positive regulation of stem cell differentiation	biological_process	9	C10orf54;HOXB4;SP7	3	7295	4	11721	0.514199
GO:0010579	positive regulation of adenylate cyclase activity involved in G-protein coupled receptor signaling pathway	biological_process	16	CRHR1;DRD5;GPER1	3	7295	4	11721	0.514199
GO:0032991	macromolecular complex	cellular_component	3	CRTAP;P3H1;PPIB	3	7295	4	11721	0.514199
GO:0006431	methionyl-tRNA aminoacylation	biological_process	13	AIMP1;LARS;MARS	3	7295	4	11721	0.514199
GO:0021861	forebrain radial glial cell differentiation	biological_process	9	GLI3;HES5;LRP6	3	7295	4	11721	0.514199
GO:0010452	histone H3-K36 methylation	biological_process	9	NSD1;SETMAR;SMYD2	3	7295	4	11721	0.514199
GO:0004045	aminoacyl-tRNA hydrolase activity	molecular_function	7	PTRH1;PTRH2;PTRHD1	3	7295	4	11721	0.514199
GO:0031673	H zone	cellular_component	13	ATP2A1;DST	3	7295	4	11721	0.514199
GO:0022615	protein to membrane docking	biological_process	6	PEX16;SNX3;STXBP3	3	7295	4	11721	0.514199
GO:0010883	regulation of lipid storage	biological_process	7	ALKBH7;FBXW7;FTO	3	7295	4	11721	0.514199
GO:0031639	plasminogen activation	biological_process	9	F11;PLAT;TMPRSS9	3	7295	4	11721	0.514199
GO:0000137	Golgi cis cisterna	cellular_component	13	NECAB3;SMPD3;TMEM59	3	7295	4	11721	0.514199
GO:0051646	mitochondrion localization	biological_process	6	MARK2;MFN2;PLIN5	3	7295	4	11721	0.514199
GO:0006082	organic acid metabolic process	biological_process	5	CYP2R1;CYP2W1;FMO1	3	7295	4	11721	0.514199
GO:0060393	regulation of pathway-restricted SMAD protein phosphorylation	biological_process	10	BMP7;PIN1	3	7295	4	11721	0.514199
GO:0042058	regulation of epidermal growth factor receptor signaling pathway	biological_process	12	MVB12A;MVB12B;RHBDF1	3	7295	4	11721	0.514199
GO:0007288	sperm axoneme assembly	biological_process	10	BBS2;PLA2G3;TTLL5	3	7295	4	11721	0.514199
GO:0010564	regulation of cell cycle process	biological_process	7	HMGA2;RPRD1B;SFRP1	3	7295	4	11721	0.514199
GO:0004859	phospholipase inhibitor activity	molecular_function	6	ANXA4;ANXA5;PINLYP	3	7295	4	11721	0.514199
GO:0060244	negative regulation of cell proliferation involved in contact inhibition	biological_process	6	FAP;PAK1	3	7295	4	11721	0.514199
GO:0004144	diacylglycerol O-acyltransferase activity	molecular_function	9	DGAT1;MOGAT3	3	7295	4	11721	0.514199
GO:0055069	zinc ion homeostasis	biological_process	11	MT3;SLC30A4;TMC8	3	7295	4	11721	0.514199
GO:0071782	endoplasmic reticulum tubular network	cellular_component	11	KPNB1;RAB10;RAB18	3	7295	4	11721	0.514199
GO:0047631	ADP-ribose diphosphatase activity	molecular_function	8	NUDT5;NUDT9;TRPM2	3	7295	4	11721	0.514199
GO:0032970	regulation of actin filament-based process	biological_process	6	CNN2;FRMD6;PARD3	3	7295	4	11721	0.514199
GO:0004825	methionine-tRNA ligase activity	molecular_function	8	AIMP1;LARS;MARS	3	7295	4	11721	0.514199
GO:0043260	laminin-11 complex	cellular_component	9	LAMA5;LAMB2;LAMC1	3	7295	4	11721	0.514199
GO:0071481	cellular response to X-ray	biological_process	8	NIPBL;SFRP2;XRCC6	3	7295	4	11721	0.514199
GO:0033234	negative regulation of protein sumoylation	biological_process	12	HMG20B;PARK7	3	7295	4	11721	0.514199
GO:0048194	Golgi vesicle budding	biological_process	8	GOLPH3;MYO18A;PRKCI	3	7295	4	11721	0.514199
GO:0007606	sensory perception of chemical stimulus	biological_process	8	GNAS;OR10J1;TAAR5	3	7295	4	11721	0.514199
GO:0032137	guanine/thymine mispair binding	molecular_function	10	MLH1;MSH3;MSH6	3	7295	4	11721	0.514199
GO:0050667	homocysteine metabolic process	biological_process	8	CBS;CPS1;MUT	3	7295	4	11721	0.514199
GO:0004704	NF-kappaB-inducing kinase activity	molecular_function	10	IRAK1;MAP3K14	3	7295	4	11721	0.514199
GO:0061157	mRNA destabilization	biological_process	11	CNOT6L;METTL3;MEX3D	3	7295	4	11721	0.514199
GO:0014012	peripheral nervous system axon regeneration	biological_process	9	APOE;TNC;TSPO	3	7295	4	11721	0.514199
GO:0048549	positive regulation of pinocytosis	biological_process	8	ACTN4;ANKFY1;PPT1	3	7295	4	11721	0.514199
GO:0000303	response to superoxide	biological_process	7	SOD1;UCP2;UCP3	3	7295	4	11721	0.514199
GO:0032417	positive regulation of sodium:hydrogen antiporter activity	biological_process	11	ACTN4;CHP1;TESC	3	7295	4	11721	0.514199
GO:0048333	mesodermal cell differentiation	biological_process	7	HMGA2;INHBA;ITGB4	3	7295	4	11721	0.514199
GO:0021517	ventral spinal cord development	biological_process	10	DAB1;LHX1;VLDLR	3	7295	4	11721	0.514199
GO:0043043	peptide biosynthetic process	biological_process	8	FURIN;MRPS26;PCSK5	3	7295	4	11721	0.514199
GO:0006658	phosphatidylserine metabolic process	biological_process	6	SERINC3;SERINC5	3	7295	4	11721	0.514199
GO:0004767	sphingomyelin phosphodiesterase activity	molecular_function	8	SMPD3;SMPD4;SMPDL3B	3	7295	4	11721	0.514199
GO:0003846	2-acylglycerol O-acyltransferase activity	molecular_function	9	DGAT1;MOGAT3	3	7295	4	11721	0.514199
GO:0019217	regulation of fatty acid metabolic process	biological_process	10	PRKAG2;SREBF1	3	7295	4	11721	0.514199
GO:0034499	late endosome to Golgi transport	biological_process	8	GCC2;SGSM2	3	7295	4	11721	0.514199
GO:0004331	fructose-2,6-bisphosphate 2-phosphatase activity	molecular_function	10	PFKFB2;PFKFB3;PFKFB4	3	7295	4	11721	0.514199
GO:0048858	cell projection morphogenesis	biological_process	6	NES;PACSIN2	3	7295	4	11721	0.514199
GO:0060023	soft palate development	biological_process	6	COL11A2;TBX1;TSHZ1	3	7295	4	11721	0.514199
GO:0070006	metalloaminopeptidase activity	molecular_function	9	METAP1D;METAP2;XPNPEP1	3	7295	4	11721	0.514199
GO:0048680	positive regulation of axon regeneration	biological_process	10	FKBP1B;NDEL1;SCARF1	3	7295	4	11721	0.514199
GO:0004090	carbonyl reductase (NADPH) activity	molecular_function	7	CBR1;DHRS2;DHRS4	3	7295	4	11721	0.514199
GO:0046975	histone methyltransferase activity (H3-K36 specific)	molecular_function	11	NSD1;SETMAR;SMYD2	3	7295	4	11721	0.514199
GO:0051575	5'-deoxyribose-5-phosphate lyase activity	molecular_function	6	HMGA1;HMGA2;XRCC6	3	7295	4	11721	0.514199
GO:0016199	axon midline choice point recognition	biological_process	9	APP;ROBO1;ROBO3	3	7295	4	11721	0.514199
GO:0018916	nitrobenzene metabolic process	biological_process	5	GSTM1;GSTM2;GSTM4	3	7295	4	11721	0.514199
GO:0009156	ribonucleoside monophosphate biosynthetic process	biological_process	10	ADK;PRPS1L1;PRPS1	3	7295	4	11721	0.514199
GO:0070044	synaptobrevin 2-SNAP-25-syntaxin-1a complex	cellular_component	10	NAPA;VAMP2	3	7295	4	11721	0.514199
GO:0008240	tripeptidyl-peptidase activity	molecular_function	8	ACE;TPP1	3	7295	4	11721	0.514199
GO:0048663	neuron fate commitment	biological_process	10	ID2;NOTCH3;PAX7	3	7295	4	11721	0.514199
GO:0051151	negative regulation of smooth muscle cell differentiation	biological_process	10	ANKRD17;EREG;FOXO4	3	7295	4	11721	0.514199
GO:0032611	interleukin-1 beta production	biological_process	7	CASP1;PYCARD;TNFAIP8	3	7295	4	11721	0.514199
GO:0017040	ceramidase activity	molecular_function	7	ACER2;ASAH1;ASAH2	3	7295	4	11721	0.514199
GO:0001754	eye photoreceptor cell differentiation	biological_process	11	PPP2R3A;STAT3	3	7295	4	11721	0.514199
GO:0015866	ADP transport	biological_process	8	SLC25A17;SLC25A42;SLC25A6	3	7295	4	11721	0.514199
GO:0031497	chromatin assembly	biological_process	11	CHAF1A;NOC2L;RBBP4	3	7295	4	11721	0.514199
GO:0050689	negative regulation of defense response to virus by host	biological_process	7	IFIT1;IRF3;TARBP2	3	7295	4	11721	0.514199
GO:0006020	inositol metabolic process	biological_process	6	ITPKA;MECP2;PPIP5K2	3	7295	4	11721	0.514199
GO:0005849	mRNA cleavage factor complex	cellular_component	13	CPSF6;CPSF7;PCF11	3	7295	4	11721	0.514199
GO:0010586	miRNA metabolic process	biological_process	10	AGO1;BCDIN3D;DROSHA	3	7295	4	11721	0.514199
GO:0046813	virion attachment, binding of host cell surface receptor	biological_process	8	CD81;ICAM1;LRRC15	3	7295	4	11721	0.514199
GO:2000252	negative regulation of feeding behavior	biological_process	6	CRHR1;NPY2R;RETN	3	7295	4	11721	0.514199
GO:0030643	cellular phosphate ion homeostasis	biological_process	10	ENPP1;SLC34A3;SLC9A3R1	3	7295	4	11721	0.514199
GO:0042634	regulation of hair cycle	biological_process	7	ARNTL;CLOCK;NIPBL	3	7295	4	11721	0.514199
GO:0070290	NAPE-specific phospholipase D activity	molecular_function	8	NAPEPLD;PLD1;PLD3	3	7295	4	11721	0.514199
GO:0004445	inositol-polyphosphate 5-phosphatase activity	molecular_function	10	INPP5D;INPP5E;INPP5K	3	7295	4	11721	0.514199
GO:0051983	regulation of chromosome segregation	biological_process	6	KIF2C;ZNF207	3	7295	4	11721	0.514199
GO:1900246	positive regulation of RIG-I signaling pathway	biological_process	9	ANKRD17;DHX58;ZC3HAV1	3	7295	4	11721	0.514199
GO:0071380	cellular response to prostaglandin E stimulus	biological_process	9	ADCY6;GNAS;GNG2	3	7295	4	11721	0.514199
GO:0045823	positive regulation of heart contraction	biological_process	10	ATP1A1;GSK3A;NKX2-5	3	7295	4	11721	0.514199
GO:0002634	regulation of germinal center formation	biological_process	8	BCL6;MEF2C;RC3H1	3	7295	4	11721	0.514199
GO:0046839	phospholipid dephosphorylation	biological_process	8	PPAP2A;PPAPDC1B	3	7295	4	11721	0.514199
GO:0030915	Smc5-Smc6 complex	cellular_component	11	NDNL2;NSMCE1;NSMCE4A	3	7295	4	11721	0.514199
GO:0045619	regulation of lymphocyte differentiation	biological_process	9	FAS;NDFIP1	3	7295	4	11721	0.514199
GO:0003873	6-phosphofructo-2-kinase activity	molecular_function	9	PFKFB2;PFKFB3;PFKFB4	3	7295	4	11721	0.514199
GO:0006021	inositol biosynthetic process	biological_process	7	IMPA2;IMPAD1;ISYNA1	3	7295	4	11721	0.514199
GO:0072537	fibroblast activation	biological_process	6	IL17A;IL17RA;RGCC	3	7295	4	11721	0.514199
GO:0071763	nuclear membrane organization	biological_process	7	TMEM43;TOR1A;TOR1B	3	7295	4	11721	0.514199
GO:0043367	CD4-positive, alpha-beta T cell differentiation	biological_process	11	BRAF;RSAD2;SATB1	3	7295	4	11721	0.514199
GO:0035457	cellular response to interferon-alpha	biological_process	8	AXL;IFIT2;TPR	3	7295	4	11721	0.514199
GO:0043031	negative regulation of macrophage activation	biological_process	8	IL31RA;NR1H3;ZC3H12A	3	7295	4	11721	0.514199
GO:0035877	death effector domain binding	molecular_function	6	CASP10;CFLAR;FADD	3	7295	4	11721	0.514199
GO:0060336	negative regulation of interferon-gamma-mediated signaling pathway	biological_process	10	DNAJA3;NR1H3;PTPN2	3	7295	4	11721	0.514199
GO:0050927	positive regulation of positive chemotaxis	biological_process	6	F7;KDR;NTRK3	3	7295	4	11721	0.514199
GO:0006705	mineralocorticoid biosynthetic process	biological_process	6	CYP11B2;CYP21A2;HSD3B2	3	7295	4	11721	0.514199
GO:0003073	regulation of systemic arterial blood pressure	biological_process	9	DDAH1;GSK3A;NCALD	3	7295	4	11721	0.514199
GO:0035735	intraflagellar transport involved in cilium morphogenesis	biological_process	8	CEP131;PCM1;SSX2IP	3	7295	4	11721	0.514199
GO:0033683	nucleotide-excision repair, DNA incision	biological_process	11	ERCC2;FAN1	3	7295	4	11721	0.514199
GO:0010631	epithelial cell migration	biological_process	9	NANOS1;PKN2;PKN3	3	7295	4	11721	0.514199
GO:0033504	floor plate development	biological_process	10	CHRD;COBL;FOXB1	3	7295	4	11721	0.514199
GO:0010459	negative regulation of heart rate	biological_process	11	FKBP1B;NPFF;SPTBN4	3	7295	4	11721	0.514199
GO:0061337	cardiac conduction	biological_process	6	MEF2A;SPTBN4;TRPM4	3	7295	4	11721	0.514199
GO:0045187	regulation of circadian sleep/wake cycle, sleep	biological_process	8	PER3;PTGDS	3	7295	4	11721	0.514199
GO:0001537	N-acetylgalactosamine 4-O-sulfotransferase activity	molecular_function	7	CHST13;CHST14;CHST8	3	7295	4	11721	0.514199
GO:0043259	laminin-10 complex	cellular_component	9	LAMA5;LAMB1;LAMC1	3	7295	4	11721	0.514199
GO:0032642	regulation of chemokine production	biological_process	7	ACKR1;SNAI2;ZFPM1	3	7295	4	11721	0.514199
GO:0000463	maturation of LSU-rRNA from tricistronic rRNA transcript (SSU-rRNA, 5.8S rRNA, LSU-rRNA	biological_process	13	BOP1;PES1;RPF2	3	7295	4	11721	0.514199
GO:2001015	negative regulation of skeletal muscle cell differentiation	biological_process	9	MYOCD;S100B	3	7295	4	11721	0.514199
GO:0045351	type I interferon biosynthetic process	biological_process	8	IRF3;IRF7;IRF9	3	7295	4	11721	0.514199
GO:0002021	response to dietary excess	biological_process	5	APOE;PCSK1N;SGIP1	3	7295	4	11721	0.514199
GO:0009888	tissue development	biological_process	5	GAA;MBD3;POSTN	3	7295	4	11721	0.514199
GO:0090292	nuclear matrix anchoring at nuclear membrane	biological_process	7	SUN1;SUN2;SYNE1	3	7295	4	11721	0.514199
GO:0045040	protein import into mitochondrial outer membrane	biological_process	8	HSP90AA1;SAMM50;TOMM22	3	7295	4	11721	0.514199
GO:0031960	response to corticosteroid stimulus	biological_process	7	COL1A1;ENG;SOX30	3	7295	4	11721	0.514199
GO:0060033	anatomical structure regression	biological_process	5	CD248;SPI1;WNT7B	3	7295	4	11721	0.514199
GO:0043292	contractile fiber	cellular_component	9	CDK5R1;GJA1;PPP1R12A	3	7295	4	11721	0.514199
GO:0032453	histone demethylase activity (H3-K4 specific	molecular_function	6	C14orf169;KDM1A;KDM5D	3	7295	4	11721	0.514199
GO:0001869	negative regulation of complement activation, lectin pathway	biological_process	8	A2M;SERPING1	3	7295	4	11721	0.514199
GO:0019534	toxin transporter activity	molecular_function	4	ABCG1;LRP6;SLC7A8	3	7295	4	11721	0.514199
GO:0000138	Golgi trans cisterna	cellular_component	13	HID1;SGMS1;TMEM59	3	7295	4	11721	0.514199
GO:0070885	negative regulation of calcineurin-NFAT signaling cascade	biological_process	12	ATP2B4;CHP1;PRNP	3	7295	4	11721	0.514199
GO:2000301	negative regulation of synaptic vesicle exocytosis	biological_process	11	BRAF;RAP1A;RAP1B	3	7295	4	11721	0.514199
GO:0070889	platelet alpha granule organization	biological_process	7	NBEAL2;ZNF385A	3	7295	4	11721	0.514199
GO:0071011	precatalytic spliceosome	cellular_component	9	PRPF38A;PRPF38B;SNRNP27	3	7295	4	11721	0.514199
GO:0060318	definitive erythrocyte differentiation	biological_process	7	NCOR1;SMARCA4;ZFPM1	3	7295	4	11721	0.514199
GO:0050851	antigen receptor-mediated signaling pathway	biological_process	7	BCAR1;SPG21	3	7295	4	11721	0.514199
GO:0008853	exodeoxyribonuclease III activity	molecular_function	10	RAD9A;TREX1;TREX2	3	7295	4	11721	0.514199
GO:0010664	negative regulation of striated muscle cell apoptotic process	biological_process	12	BMP7;HMGCR;NACA	3	7295	4	11721	0.514199
GO:0030976	thiamine pyrophosphate binding	molecular_function	6	DHTKD1;ILVBL;OGDH	3	7295	4	11721	0.514199
GO:2000637	positive regulation of gene silencing by miRNA	biological_process	13	AJUBA;LIMD1;WTIP	3	7295	4	11721	0.514199
GO:0016075	rRNA catabolic process	biological_process	10	DIS3L;DROSHA	3	7295	4	11721	0.514199
GO:0070554	synaptobrevin 2-SNAP-25-syntaxin-3-complexin complex	cellular_component	10	CPLX1;CPLX2	3	7295	4	11721	0.514199
GO:0048066	developmental pigmentation	biological_process	5	BCL2L11;DCT;ZEB2	3	7295	4	11721	0.514199
GO:0033743	peptide-methionine (R)-S-oxide reductase activity	molecular_function	7	MSRB1;MSRB2;MSRB3	3	7295	4	11721	0.514199
GO:0048406	nerve growth factor binding	molecular_function	7	FURIN;NGFR;SORT1	3	7295	4	11721	0.514199
GO:0032483	regulation of Rab protein signal transduction	biological_process	11	MADD;SGSM3	3	7295	4	11721	0.514199
GO:0045743	positive regulation of fibroblast growth factor receptor signaling pathway	biological_process	12	DSTYK;NPTN;PDGFB	3	7295	4	11721	0.514199
GO:0030368	interleukin-17 receptor activity	molecular_function	7	IL17RA;IL17RC;IL17RE	3	7295	4	11721	0.514199
GO:0060083	smooth muscle contraction involved in micturition	biological_process	11	CACNA1C;KCNMA1	3	7295	4	11721	0.514199
GO:0035542	regulation of SNARE complex assembly	biological_process	8	STXBP1;STXBP6;VPS18	3	7295	4	11721	0.514199
GO:0090051	negative regulation of cell migration involved in sprouting angiogenesis	biological_process	14	HDAC5;ITGB1BP1;MMRN2	3	7295	4	11721	0.514199
GO:0046037	GMP metabolic process	biological_process	12	GMPR2;GUK1;PDE6B	3	7295	4	11721	0.514199
GO:0046979	TAP2 binding	molecular_function	6	HLA-F;TAP1;TAPBP	3	7295	4	11721	0.514199
GO:0001768	establishment of T cell polarity	biological_process	7	CCL19;CCL21;MYH9	3	7295	4	11721	0.514199
GO:0048791	calcium ion-dependent exocytosis of neurotransmitter	biological_process	9	DOC2B;RIMS1;RIMS2	3	7295	4	11721	0.514199
GO:0031957	very long-chain fatty acid-CoA ligase activity	molecular_function	7	SLC27A1;SLC27A3;SLC27A5	3	7295	4	11721	0.514199
GO:0046642	negative regulation of alpha-beta T cell proliferation	biological_process	10	CBLB;TNFRSF14	3	7295	4	11721	0.514199
GO:0019212	phosphatase inhibitor activity	molecular_function	5	ENSA;TESC;URI1	3	7295	4	11721	0.514199
GO:0030314	junctional membrane complex	cellular_component	9	JPH3;RYR1	3	7295	4	11721	0.514199
GO:0006101	citrate metabolic process	biological_process	9	ACO1;ACO2;STAT5B	3	7295	4	11721	0.514199
GO:0051150	regulation of smooth muscle cell differentiation	biological_process	9	FOXF1;MYOCD;ZEB1	3	7295	4	11721	0.514199
GO:0046322	negative regulation of fatty acid oxidation	biological_process	12	ACACB;ACADVL;SIRT4	3	7295	4	11721	0.514199
GO:0004970	ionotropic glutamate receptor activity	molecular_function	7	GRID2;GRIK3	3	7295	4	11721	0.514199
GO:0071008	U2-type post-mRNA release spliceosomal complex	cellular_component	10	GCFC2;TFIP11	3	7295	4	11721	0.514199
GO:0035912	dorsal aorta morphogenesis	biological_process	12	HEY2;RBPJ;SRF	3	7295	4	11721	0.514199
GO:0046654	tetrahydrofolate biosynthetic process	biological_process	9	DHFR;GART;GCH1	3	7295	4	11721	0.514199
GO:0019887	protein kinase regulator activity	molecular_function	5	ANKRD54;CSNK2B;FAF1	3	7295	4	11721	0.514199
GO:0032205	negative regulation of telomere maintenance	biological_process	11	ERCC1;TERF2IP;TERF2	3	7295	4	11721	0.514199
GO:0030422	production of siRNA involved in RNA interference	biological_process	12	PRKRA;TARBP2;TERT	3	7295	4	11721	0.514199
GO:2000679	positive regulation of transcription regulatory region DNA binding	biological_process	8	HAND2;PARP1	3	7295	4	11721	0.514199
GO:0033043	regulation of organelle organization	biological_process	5	CAMSAP2;SEC22B	3	7295	4	11721	0.514199
GO:0034145	positive regulation of toll-like receptor 4 signaling pathway	biological_process	11	NR1H3;PELI1;TIRAP	3	7295	4	11721	0.514199
GO:0090140	regulation of mitochondrial fission	biological_process	7	DHODH;INF2	3	7295	4	11721	0.514199
GO:0032437	cuticular plate	cellular_component	13	SPTAN1;SPTBN1	3	7295	4	11721	0.514199
GO:0045472	response to ether	biological_process	6	MDM2;OXT;TH	3	7295	4	11721	0.514199
GO:0016493	C-C chemokine receptor activity	molecular_function	9	CCR10;CCR5;GPR75	3	7295	4	11721	0.514199
GO:0046185	aldehyde catabolic process	biological_process	6	AKR1A1;ALDH3B1;GPI	3	7295	4	11721	0.514199
GO:2000146	negative regulation of cell motility	biological_process	8	CTNNA1;PIN1	3	7295	4	11721	0.514199
GO:0032747	positive regulation of interleukin-23 production	biological_process	8	IL17A;IL17RA;MYD88	3	7295	4	11721	0.514199
GO:0000439	core TFIIH complex	cellular_component	11	ERCC2;GTF2H2C_2;GTF2H5	3	7295	4	11721	0.514199
GO:2000543	positive regulation of gastrulation	biological_process	8	GNB2L1;LHX1;OSR2	3	7295	4	11721	0.514199
GO:0046920	alpha-(1->3)-fucosyltransferase activity	molecular_function	8	FUT11;FUT6;FUT7	3	7295	4	11721	0.514199
GO:1900006	positive regulation of dendrite development	biological_process	9	COBL;SEZ6;VLDLR	3	7295	4	11721	0.514199
GO:0003854	3-beta-hydroxy-delta5-steroid dehydrogenase activity	molecular_function	7	HSD3B2;NSDHL;SDR42E1	3	7295	4	11721	0.514199
GO:0002438	acute inflammatory response to antigenic stimulus	biological_process	6	ELANE;ICAM1;NPFF	3	7295	4	11721	0.514199
GO:0010890	positive regulation of sequestering of triglyceride	biological_process	9	FITM1;LPL;PLIN5	3	7295	4	11721	0.514199
GO:0021696	cerebellar cortex morphogenesis	biological_process	13	PCNT;SMO;TRNP1	3	7295	4	11721	0.514199
GO:0004366	glycerol-3-phosphate O-acyltransferase activity	molecular_function	8	AGPAT9;GPAT2	3	7295	4	11721	0.514199
GO:0030121	AP-1 adaptor complex	cellular_component	15	AFTPH;AP1G2;AP1S1	3	7295	4	11721	0.514199
GO:0019834	phospholipase A2 inhibitor activity	molecular_function	7	ANXA1;ANXA2;SCGB1A1	3	7295	4	11721	0.514199
GO:0002068	glandular epithelial cell development	biological_process	10	RARA;RARB	3	7295	4	11721	0.514199
GO:0051454	intracellular pH elevation	biological_process	12	NOX1;SLC26A3;SLC26A6	3	7295	4	11721	0.514199
GO:0005384	manganese ion transmembrane transporter activity	molecular_function	11	SLC11A1;SLC11A2;TRPM2	3	7295	4	11721	0.514199
GO:0006695	cholesterol biosynthetic process	biological_process	9	APOA5;CNBP;CYB5R3;CYP51A1;DHCR7;FDFT1;FDPS;HMGCR;IDI2;LBR;MVD;MVK;NPC1L1;NSDHL;PMVK	16	7295	25	11721	0.516604
GO:0051701	interaction with host	biological_process	6	ATP6V0A1;ATP6V0C;ATP6V0D1;ATP6V0E1;ATP6V1A;ATP6V1B2;ATP6V1C1;ATP6V1E1;ATP6V1F;ATP6V1G1;CYBA;NCF1;NOS1;NOS3;SLC11A1	16	7295	25	11721	0.516604
GO:0004003	ATP-dependent DNA helicase activity	molecular_function	11	CHD1L;CHD1;CHD2;CHD3;CHD4;DDX11;DDX3X;ERCC2;FBXO18;G3BP1;MCM7;NBN;RAD50;RTEL1;XRCC6	16	7295	25	11721	0.516604
GO:0019706	protein-cysteine S-palmitoleyltransferase activity	molecular_function	8	YKT6;ZDHHC14;ZDHHC16;ZDHHC1;ZDHHC20;ZDHHC21;ZDHHC22;ZDHHC23;ZDHHC24;ZDHHC3;ZDHHC4;ZDHHC5;ZDHHC7;ZDHHC8;ZDHHC9	16	7295	25	11721	0.516604
GO:0010506	regulation of autophagy	biological_process	7	ABL1;ABL2;CASP1;DAPK3;DRAM2;FBXL2;IFI16;KAT8;MAPT;PIK3R2;PYCARD;RRAGA;SOGA1;ULK2;ULK3;USP10	16	7295	25	11721	0.516604
GO:0010629	negative regulation of gene expression	biological_process	8	AES;BAK1;BBS2;BBS4;CCNB1;CD34;CD46;CDC42;CDKN1A;CITED2;CNOT7;CNPY2;ERP29;FLCN;FYN;GJA1;GNB2L1;GPER1;HEY2;HINFP;HRAS;ID2;INPPL1;MAX;MEF2C;MKKS;MYADM;NDFIP1;OPRD1;PARK7;PARP10;PICALM;PINK1;PTRH2;RNASEH2B;SFRP1;SFRP2;SLC35C2;SLIT3;SMO;SNX12;TGFB1;TIPARP;TMF1;TNFRSF1A;UPK3B;WNT4;ZC3H12A;ZNF503	52	7295	83	11721	0.517975
GO:0005507	copper ion binding	molecular_function	8	ACR;ANG;AOC1;AOC2;ATOX1;ATP7B;CCS;COMMD1;COX11;COX17;CUTC;DCT;GPC1;HEPH;LOXL1;LOXL2;LOX;METTL17;MT3;P2RX2;P2RX7;PAM;PARK7;PRNP;SCO2;SLC11A2;SNCA;SOD1;TP53	29	7295	46	11721	0.520704
GO:0019216	regulation of lipid metabolic process	biological_process	6	BBS4;BCL11B;DNAJC15;EDF1;GOLM1;ID2;LSR;OPA3;PPAP2A;PSAP;SERPINA3	11	7295	17	11721	0.524318
GO:0005099	Ras GTPase activator activity	molecular_function	6	ALDH1A1;DAB2IP;HTR2B;IQGAP1;IQGAP2;RASA1;RASA3;RASA4;RASAL2;RASAL3;SYNGAP1	11	7295	17	11721	0.524318
GO:0005852	eukaryotic translation initiation factor 3 complex	cellular_component	9	COPS5;DDX3X;EIF3A;EIF3B;EIF3C;EIF3D;EIF3E;EIF3F;EIF3G;EIF3L	11	7295	17	11721	0.524318
GO:0030010	establishment of cell polarity	biological_process	6	ARHGEF11;BRSK1;BRSK2;CFL1;GSK3B;JAM3;KIF26B;MARK2;PRKCZ;SHH;STK11	11	7295	17	11721	0.524318
GO:0008430	selenium binding	molecular_function	4	C11orf31;DIO2;entg|SEP15;GPX3;GPX4;MIEN1;SELENBP1;SEPP1;SEPW1;VIMP	11	7295	17	11721	0.524318
GO:0006865	amino acid transport	biological_process	9	PDPN;SLC36A1;SLC38A2;SLC38A3;SLC38A5;SLC43A1;SLC6A18;SLC6A6;SLC7A2;SLC7A8	11	7295	17	11721	0.524318
GO:0031463	Cul3-RING ubiquitin ligase complex	cellular_component	9	CUL3;GAN;KCTD10;KEAP1;KLHL20;KLHL21;KLHL25;KLHL3;KLHL8;KLHL9;SPOP	11	7295	17	11721	0.524318
GO:0017156	calcium ion-dependent exocytosis	biological_process	7	CACNA1C;CHP1;PPP3CB;RIMS1;RIMS2;RIMS3;SDF4;VAMP2;VAMP3	11	7295	17	11721	0.524318
GO:0017080	sodium channel regulator activity	molecular_function	4	ATP2B4;C8orf44-SGK3;GPD1L;NEDD4L;NOS1;SCLT1;SCN2B;SCN4B;SNTA1;YWHAH	11	7295	17	11721	0.524318
GO:0035024	negative regulation of Rho protein signal transduction	biological_process	12	ABL2;ARAP3;ARHGAP35;BCL6;CUL3;DLC1;FLCN;ITGB1;KANK1	11	7295	17	11721	0.524318
GO:0045214	sarcomere organization	biological_process	9	ACTG1;FHOD3;KRT19;KRT8;LDB3;MYBPC3;NKX2-5;OBSCN;PRKAR1A;SRF;TPM1	11	7295	17	11721	0.524318
GO:0051084	'de novo' posttranslational protein folding	biological_process	9	CCT2;CCT3;CCT4;CCT7;CCT8;entg|SEP15;ENTPD5;PFDN1;PFDN2;PFDN4;PFDN5;PFDN6;SPHK1;TBCA;TBCB;TBCD;TBCE;TUBA1A;TUBA1B;TUBA1C;TUBA3C;TUBB4A;UGGT1	24	7295	38	11721	0.525558
GO:0016042	lipid catabolic process	biological_process	6	ABHD4;BSCL2;CLPSL1;DDHD1;DDHD2;IAH1;LIPM;LRCOL1;NEU1;OC90;PAFAH1B1;PAFAH1B2;PAFAH1B3;PAFAH2;PLA2G10;PLA2G16;PLA2G2A;PLA2G3;PLA2G6;PLB1;PLBD1;PLCB1;PLCB2;PLCD1;PLCD3;PLCD4;PLCE1;PLCH2;PLCXD2;PLD1;PLD3;PLD6;PNPLA5;PPT1;PROCA1;RARRES3	37	7295	59	11721	0.528017
GO:0044212	transcription regulatory region DNA binding	molecular_function	8	ARID4B;ARID5A;ARID5B;ARRB1;ATF4;BASP1;BRD7;CALCOCO1;CARM1;CCNT1;CDK5RAP2;CDK9;CIITA;CREB3L2;DHX36;DLX5;ETV5;FOXA3;FOXC1;FOXH1;GLMP;H2AFY;HAND2;HDAC1;HDAC5;HINFP;HMGB2;HNF1A;HNRNPL;IRF3;KDM1A;KLF11;KLF15;KLF17;KLF1;KMT2A;MEN1;MTERF2;MZF1;NCOR1;NFATC1;NFYA;NFYB;NFYC;NKX2-5;NR1H3;PAX8;PHB;PRDM5;RCOR1;RNF10;RXRA;SFPQ;SIX1;SMAD4;SMAD6;SMARCA2;SOX17;SOX5;STAT3;TAF7;TBL1XR1;TBX21;TCF3;TCF7L2;TCF7;TFE3;T…	86	7295	138	11721	0.530199
GO:0090382	phagosome maturation	biological_process	5	ATP6V0A1;ATP6V0C;ATP6V0D1;ATP6V0E1;ATP6V1A;ATP6V1B2;ATP6V1C1;ATP6V1E1;ATP6V1F;ATP6V1G1;CYBA;NCF1;NOS1;NOS3;RAB31;RAB34;RAB43;SLC11A1	19	7295	30	11721	0.531878
GO:0005109	frizzled binding	molecular_function	7	BAMBI;DVL1;DVL3;FZD1;LRP6;ROR2;RSPO3;SFRP1;WNT10A;WNT2B;WNT3A;WNT3;WNT4;WNT5B;WNT6;WNT7B;WNT8A;ZNRF3	19	7295	30	11721	0.531878
GO:0031490	chromatin DNA binding	molecular_function	5	BCL6;CLOCK;FOXO3;H1F0;H2AFY;HDAC3;HIST1H1D;HIST1H1E;MED1;NEUROG3;RARA;RXRA;SMAD3;SRF;THRA;VAX2;WBP2	19	7295	30	11721	0.531878
GO:0048008	platelet-derived growth factor receptor signaling pathway	biological_process	10	ABL1;ABL2;ARID5B;BCAR1;BCR;IQGAP1;MYO1E;PDGFC;PDGFRB;PLAT;PLEKHA1;RAPGEF1;SGPL1;TIPARP;TXNIP;ZFAND5	19	7295	30	11721	0.531878
GO:0042339	keratan sulfate metabolic process	biological_process	9	ACAN;B3GNT4;B3GNT7;B4GALT2;B4GALT3;B4GALT5;B4GAT1;CHST1;CHST5;CHST6;FMOD;GLB1;HEXA;LUM;OGN;SLC35D2;ST3GAL1;ST3GAL2	19	7295	30	11721	0.531878
GO:0016925	protein sumoylation	biological_process	10	BCL11A;EYA1;PIAS1;PIAS3;PIAS4;RNF212;SAE1;SENP1;SENP2;SENP5;SUMO1;SUMO2;SUMO3;TRIM28;TRPM4;UBE2I	19	7295	30	11721	0.531878
GO:0048286	lung alveolus development	biological_process	9	ATXN1L;CIC;ERRFI1;FOXF1;HOPX;HOXA5;HS6ST1;KDR;MAN1A2;MAPK8IP3;MYOCD;PDPN;PKDCC;PSEN2;PTHLH;RC3H2;SFTPD;STK40;TGFB3	19	7295	30	11721	0.531878
GO:0006626	protein targeting to mitochondrion	biological_process	6	BID;DNAJC19;FBXO7;FIS1;HSPA9;MAPK9;MFF;MFN2;MTERF4;MTX1;MTX2;PAM16;PMPCA;PMPCB;SAMM50;SLC25A6;TIMM10B;TIMM17B;TIMM22;TIMM23;TIMM50;TIMM8A;TIMM8B;TOMM20;TOMM22;TOMM34;TOMM40;TOMM6;TOMM7;TSPO;YWHAZ	32	7295	51	11721	0.532522
GO:0042995	cell projection	cellular_component	5	ACTN1;ACTR3B;ADAM15;ANGPT2;ARHGAP24;ARPC4;ARPC5;AVIL;CAD;CEP131;CFAP36;CFAP99;CLSTN1;DDN;GTF2I;KIZ;MAP1S;MDK;NDN;PDPK1;PIP5KL1;PLCG1;PTEN;PTPN12;RRM1;RTN4;SH3GL1;SH3PXD2A;SH3PXD2B;SPP1;TRIP10;WDR1	32	7295	51	11721	0.532522
GO:0032880	regulation of protein localization	biological_process	6	AAK1;ARHGDIA;B9D1;CEP120;entg|SEPT2;FBXW7;FKBP1A;GNB2L1;INS;MYCBP2;NCKAP1;PICALM;PRNP;RABGAP1L;RSL1D1;SIK3;SIX1;STX10;STX6;SUMO1;TBC1D1;UFL1;WASL;WDPCP	27	7295	43	11721	0.538005
GO:0042391	regulation of membrane potential	biological_process	5	ACTN2;ASIC2;ATP1A4;CACNA1G;CACNA1H;CHRNA1;CHRNA4;CHRND;CHRNE;CNGB1;GRIK3;HCN2;KCNH2;KCNH3;KCNH6;KCNMA1;KIF5B;NEDD4L;NTSR2;PIEZO2;POPDC2;POPDC3;RIMS2;RIMS3;TRPM4	27	7295	43	11721	0.538005
GO:0006406	mRNA export from nucleus	biological_process	7	ALKBH5;CDC40;CHTOP;DDX39B;EIF4E;EIF5A;ENY2;FYTTD1;GLE1;NUP107;NUP160;NUP214;NXF1;NXF3;NXF5;RAE1;RBM8A;RNPS1;SARNP;SMG1;SRSF10;SRSF11;SRSF2;SRSF3;SRSF4;SRSF5;SRSF6;SRSF7;SRSF9;THOC2;THOC3;THOC5;THOC6;THOC7;U2AF1;U2AF2;UPF1;UPF2	40	7295	64	11721	0.538379
GO:0060071	Wnt receptor signaling pathway, planar cell polarity pathway	biological_process	10	DVL1;DVL3;MED12;ROR2;ZNRF3	6	7295	9	11721	0.53913
GO:0050733	RS domain binding	molecular_function	6	LUC7L;SON;SRSF10;SRSF5;U2AF1	6	7295	9	11721	0.53913
GO:0008635	activation of cysteine-type endopeptidase activity involved in apoptotic process by cytochrome c	biological_process	15	BAK1;BAX;CASP7;CASP9;CYCS;DIABLO	6	7295	9	11721	0.53913
GO:0000983	RNA polymerase II core promoter sequence-specific DNA binding transcription factor activity	molecular_function	6	HEY2;HEYL;MEF2C;PAX7;SMAD3;SRF	6	7295	9	11721	0.53913
GO:0003840	gamma-glutamyltransferase activity	molecular_function	7	GGT1;GGT6;GGT7;GGTLC1;GGTLC2	6	7295	9	11721	0.53913
GO:0007140	male meiosis	biological_process	6	CHTF18;DPEP3;FANCA;HSPA2;MLH3;SUV39H2	6	7295	9	11721	0.53913
GO:0043596	nuclear replication fork	cellular_component	13	BAZ1B;SMARCA5;SMARCAD1;TONSL;ZMIZ2	6	7295	9	11721	0.53913
GO:0046426	negative regulation of JAK-STAT cascade	biological_process	10	DAB1;HGS;LEPROT;SOCS1;SOCS4;SOCS5	6	7295	9	11721	0.53913
[truncated: 8,396 more rows]
